# Supplementary material for: The impact of self-distancing on emotion explosiveness and accumulation: An fMRI study
Source: PLoS One. 2018 Nov 6;13(11):e0206889. doi: 10.1371/journal.pone.0206889 (PMC6219793; doi:10.1371/journal.pone.0206889)
Supplement: S1 Dataset — (CSV) [file pone.0206889.s003.csv]

ERStrat	Order	Participant	Session	Feedback	OrderFb	Blockdst	BlockImm	Target1	Drawing_000	Drawing_001	Drawing_002	Drawing_003	Drawing_004	Drawing_005	Drawing_006	Drawing_007	Drawing_008	Drawing_009	Drawing_010	Drawing_011	Drawing_012	Drawing_013	Drawing_014	Drawing_015	Drawing_016	Drawing_017	Drawing_018	Drawing_019	Drawing_020	Drawing_021	Drawing_022	Drawing_023	Drawing_024	Drawing_025	Drawing_026	Drawing_027	Drawing_028	Drawing_029	Drawing_030	Drawing_031	Drawing_032	Drawing_033	Drawing_034	Drawing_035	Drawing_036	Drawing_037	Drawing_038	Drawing_039	Drawing_040
1	1	4	1	1	1	1		Negative2.png	0	#N/A	#N/A	#N/A	#N/A	#N/A	#N/A	30	#N/A	#N/A	#N/A	45	#N/A	#N/A	#N/A	#N/A	#N/A	#N/A	#N/A	113	#N/A	#N/A	120	#N/A	#N/A	#N/A	#N/A	132	#N/A	144	154	#N/A	#N/A	#N/A	#N/A	#N/A	183	#N/A	191	#N/A	#N/A
1	1	4	1	1	1	2		Negative10.png	0	42	#N/A	#N/A	#N/A	#N/A	#N/A	#N/A	#N/A	#N/A	#N/A	#N/A	#N/A	58	#N/A	#N/A	#N/A	#N/A	#N/A	#N/A	#N/A	#N/A	#N/A	#N/A	62	#N/A	173	#N/A	173	#N/A	#N/A	#N/A	172	#N/A	#N/A	#N/A	#N/A	172	#N/A	173	#N/A
1	1	4	1	0	1	3		Neutral5.png	0	#N/A	#N/A	#N/A	#N/A	#N/A	#N/A	20	#N/A	#N/A	22	#N/A	#N/A	#N/A	#N/A	#N/A	26	#N/A	#N/A	#N/A	#N/A	27	#N/A	25	#N/A	27	#N/A	#N/A	#N/A	32	#N/A	#N/A	#N/A	#N/A	#N/A	#N/A	#N/A	#N/A	32	#N/A	#N/A
1	1	4	1	0	1	4		Neutral1.png	0	#N/A	#N/A	#N/A	17	#N/A	19	#N/A	#N/A	56	56	59	#N/A	#N/A	#N/A	64	#N/A	#N/A	64	#N/A	64	#N/A	#N/A	70	#N/A	#N/A	#N/A	#N/A	#N/A	72	#N/A	#N/A	#N/A	74	74	#N/A	76	#N/A	#N/A	#N/A	76
1	1	4	1	1	1	5		Negative3.png	0	#N/A	#N/A	#N/A	#N/A	#N/A	#N/A	#N/A	#N/A	#N/A	#N/A	25	#N/A	27	#N/A	30	#N/A	#N/A	#N/A	#N/A	#N/A	#N/A	#N/A	#N/A	#N/A	#N/A	31	#N/A	#N/A	#N/A	#N/A	#N/A	#N/A	#N/A	50	#N/A	56	#N/A	#N/A	70	#N/A
1	1	4	1	1	1	6		Negative4.png	0	#N/A	#N/A	#N/A	#N/A	#N/A	#N/A	#N/A	#N/A	#N/A	#N/A	#N/A	16	#N/A	#N/A	13	11	#N/A	#N/A	#N/A	#N/A	#N/A	#N/A	#N/A	#N/A	16	#N/A	#N/A	#N/A	17	#N/A	#N/A	#N/A	#N/A	#N/A	#N/A	#N/A	#N/A	#N/A	#N/A	#N/A
1	1	4	1	0	1	7		Neutral2.png	0	#N/A	#N/A	#N/A	#N/A	#N/A	#N/A	#N/A	11	#N/A	#N/A	#N/A	#N/A	#N/A	#N/A	#N/A	#N/A	25	#N/A	29	#N/A	#N/A	28	#N/A	#N/A	34	#N/A	36	#N/A	#N/A	#N/A	#N/A	#N/A	#N/A	36	#N/A	#N/A	#N/A	38	#N/A	38
1	1	4	1	1	1	8		Negative1.png	0	#N/A	#N/A	#N/A	#N/A	#N/A	#N/A	#N/A	#N/A	17	#N/A	#N/A	#N/A	#N/A	#N/A	#N/A	#N/A	#N/A	31	#N/A	#N/A	35	#N/A	38	#N/A	36	#N/A	35	35	#N/A	35	#N/A	35	#N/A	36	#N/A	39	#N/A	#N/A	43	#N/A
1	1	4	1	1	1	9		Negative12.png	0	#N/A	#N/A	#N/A	#N/A	#N/A	#N/A	14	14	#N/A	#N/A	#N/A	#N/A	#N/A	#N/A	27	#N/A	#N/A	#N/A	#N/A	#N/A	30	#N/A	#N/A	#N/A	#N/A	#N/A	36	#N/A	#N/A	#N/A	#N/A	38	#N/A	#N/A	#N/A	#N/A	#N/A	#N/A	#N/A	#N/A
1	1	4	1	0	1	10		Neutral7.png	0	#N/A	#N/A	#N/A	#N/A	#N/A	#N/A	#N/A	#N/A	#N/A	#N/A	#N/A	#N/A	16	#N/A	#N/A	20	20	#N/A	#N/A	#N/A	28	#N/A	34	36	#N/A	#N/A	#N/A	42	#N/A	42	42	#N/A	#N/A	40	#N/A	#N/A	43	#N/A	#N/A	#N/A
0	2	4	2	1	2		1	Negative5.png	0	#N/A	#N/A	#N/A	33	#N/A	#N/A	#N/A	#N/A	#N/A	#N/A	42	#N/A	#N/A	#N/A	#N/A	#N/A	#N/A	52	#N/A	#N/A	70	#N/A	90	#N/A	#N/A	#N/A	#N/A	121	#N/A	143	152	#N/A	#N/A	#N/A	#N/A	#N/A	182	#N/A	#N/A	#N/A
0	2	4	2	1	2		2	Negative9.png	0	#N/A	#N/A	#N/A	#N/A	#N/A	#N/A	#N/A	#N/A	#N/A	#N/A	#N/A	#N/A	#N/A	#N/A	#N/A	#N/A	#N/A	#N/A	25	28	#N/A	31	#N/A	32	#N/A	38	37	#N/A	42	#N/A	#N/A	51	#N/A	56	#N/A	#N/A	78	#N/A	80	#N/A
0	2	4	2	0	2		3	Neutral3.png	0	#N/A	#N/A	#N/A	#N/A	#N/A	#N/A	#N/A	#N/A	#N/A	#N/A	#N/A	#N/A	29	#N/A	#N/A	#N/A	#N/A	#N/A	#N/A	#N/A	#N/A	37	#N/A	41	#N/A	#N/A	44	#N/A	#N/A	#N/A	#N/A	47	#N/A	#N/A	55	#N/A	#N/A	#N/A	60	#N/A
0	2	4	2	1	2		4	Negative6.png	0	#N/A	#N/A	#N/A	#N/A	#N/A	#N/A	#N/A	#N/A	#N/A	#N/A	#N/A	#N/A	#N/A	#N/A	#N/A	#N/A	#N/A	#N/A	34	#N/A	#N/A	#N/A	#N/A	#N/A	#N/A	#N/A	54	#N/A	#N/A	#N/A	#N/A	#N/A	#N/A	#N/A	71	#N/A	74	#N/A	#N/A	68
0	2	4	2	1	2		5	Negative8.png	0	#N/A	#N/A	#N/A	16	19	#N/A	#N/A	#N/A	#N/A	#N/A	27	#N/A	#N/A	#N/A	#N/A	#N/A	#N/A	37	#N/A	#N/A	42	#N/A	#N/A	#N/A	#N/A	#N/A	#N/A	#N/A	50	50	48	#N/A	#N/A	#N/A	#N/A	#N/A	55	#N/A	#N/A	50
0	2	4	2	0	2		6	Neutral4.png	0	#N/A	#N/A	#N/A	#N/A	#N/A	21	#N/A	#N/A	#N/A	#N/A	#N/A	26	#N/A	#N/A	#N/A	#N/A	#N/A	#N/A	#N/A	#N/A	29	#N/A	27	#N/A	25	#N/A	#N/A	#N/A	21	#N/A	#N/A	#N/A	18	#N/A	18	#N/A	18	17	#N/A	#N/A
0	2	4	2	0	2		7	Neutral6.png	0	#N/A	#N/A	86	#N/A	#N/A	94	101	#N/A	#N/A	#N/A	110	#N/A	#N/A	#N/A	117	#N/A	#N/A	#N/A	123	#N/A	122	#N/A	#N/A	#N/A	#N/A	123	#N/A	#N/A	#N/A	#N/A	#N/A	123	#N/A	#N/A	#N/A	123	#N/A	#N/A	#N/A	#N/A
0	2	4	2	1	2		8	Negative7.png	0	#N/A	#N/A	#N/A	#N/A	20	21	22	#N/A	39	41	#N/A	45	#N/A	#N/A	65	69	#N/A	#N/A	#N/A	#N/A	#N/A	#N/A	74	#N/A	#N/A	77	#N/A	#N/A	#N/A	#N/A	#N/A	#N/A	79	79	#N/A	77	#N/A	79	#N/A	#N/A
0	2	4	2	1	2		9	Negative11.png	0	#N/A	125	#N/A	#N/A	#N/A	#N/A	124	123	#N/A	#N/A	121	#N/A	#N/A	#N/A	118	#N/A	#N/A	#N/A	117	#N/A	111	#N/A	#N/A	#N/A	#N/A	108	#N/A	107	#N/A	104	106	107	#N/A	#N/A	108	107	107	#N/A	#N/A	107
0	2	4	2	0	2		10	Neutral8.png	0	#N/A	#N/A	#N/A	#N/A	#N/A	#N/A	#N/A	#N/A	15	#N/A	14	#N/A	#N/A	#N/A	#N/A	#N/A	#N/A	#N/A	#N/A	22	#N/A	#N/A	#N/A	#N/A	#N/A	#N/A	#N/A	#N/A	23	#N/A	#N/A	#N/A	#N/A	#N/A	#N/A	#N/A	#N/A	23	#N/A	#N/A
1	1	5	1	1	1	1		Negative2.png	0	38	#N/A	41	#N/A	#N/A	48	#N/A	51	#N/A	#N/A	60	#N/A	68	#N/A	#N/A	#N/A	#N/A	#N/A	#N/A	88	#N/A	91	#N/A	92	96	#N/A	#N/A	#N/A	#N/A	#N/A	#N/A	#N/A	100	#N/A	#N/A	#N/A	#N/A	#N/A	#N/A	#N/A
1	1	5	1	1	1	2		Negative10.png	0	#N/A	#N/A	#N/A	26	#N/A	#N/A	#N/A	#N/A	#N/A	#N/A	#N/A	#N/A	#N/A	#N/A	#N/A	#N/A	#N/A	#N/A	#N/A	49	#N/A	47	#N/A	45	#N/A	#N/A	#N/A	#N/A	#N/A	43	#N/A	45	#N/A	#N/A	#N/A	#N/A	#N/A	#N/A	#N/A	#N/A
1	1	5	1	0	1	3		Neutral5.png	0	#N/A	#N/A	#N/A	#N/A	#N/A	#N/A	#N/A	#N/A	#N/A	#N/A	#N/A	#N/A	16	#N/A	#N/A	#N/A	#N/A	#N/A	#N/A	#N/A	#N/A	#N/A	#N/A	#N/A	#N/A	#N/A	#N/A	#N/A	#N/A	#N/A	#N/A	#N/A	#N/A	#N/A	#N/A	#N/A	#N/A	#N/A	#N/A	#N/A
1	1	5	1	0	1	4		Neutral1.png	0	#N/A	#N/A	#N/A	29	#N/A	#N/A	#N/A	#N/A	#N/A	#N/A	#N/A	#N/A	#N/A	#N/A	#N/A	#N/A	#N/A	#N/A	#N/A	#N/A	#N/A	26	#N/A	#N/A	#N/A	#N/A	#N/A	#N/A	#N/A	#N/A	28	#N/A	#N/A	#N/A	#N/A	#N/A	29	#N/A	#N/A	#N/A
1	1	5	1	1	1	5		Negative3.png	0	13	#N/A	17	#N/A	#N/A	#N/A	#N/A	#N/A	#N/A	#N/A	#N/A	#N/A	#N/A	#N/A	#N/A	#N/A	#N/A	#N/A	#N/A	#N/A	#N/A	#N/A	#N/A	#N/A	#N/A	19	#N/A	#N/A	#N/A	#N/A	#N/A	#N/A	#N/A	#N/A	#N/A	#N/A	#N/A	#N/A	#N/A	#N/A
1	1	5	1	1	1	6		Negative4.png	0	#N/A	#N/A	52	#N/A	54	#N/A	#N/A	83	87	#N/A	#N/A	#N/A	90	#N/A	#N/A	#N/A	#N/A	#N/A	#N/A	#N/A	#N/A	#N/A	#N/A	99	#N/A	#N/A	#N/A	#N/A	100	#N/A	108	#N/A	#N/A	#N/A	115	#N/A	#N/A	#N/A	#N/A	#N/A
1	1	5	1	0	1	7		Neutral2.png	0	#N/A	#N/A	#N/A	#N/A	#N/A	#N/A	#N/A	#N/A	#N/A	#N/A	14	#N/A	#N/A	29	#N/A	28	30	#N/A	#N/A	#N/A	#N/A	#N/A	#N/A	#N/A	#N/A	#N/A	#N/A	#N/A	#N/A	#N/A	#N/A	#N/A	#N/A	#N/A	#N/A	#N/A	#N/A	#N/A	#N/A	#N/A
1	1	5	1	1	1	8		Negative1.png	0	#N/A	#N/A	#N/A	#N/A	#N/A	#N/A	#N/A	#N/A	#N/A	#N/A	#N/A	#N/A	#N/A	#N/A	#N/A	#N/A	18	#N/A	#N/A	21	#N/A	#N/A	#N/A	#N/A	#N/A	#N/A	#N/A	#N/A	24	#N/A	#N/A	#N/A	#N/A	#N/A	#N/A	#N/A	#N/A	#N/A	#N/A	#N/A
1	1	5	1	1	1	9		Negative12.png	0	#N/A	#N/A	#N/A	#N/A	#N/A	#N/A	#N/A	#N/A	#N/A	#N/A	#N/A	#N/A	#N/A	#N/A	#N/A	#N/A	#N/A	#N/A	#N/A	#N/A	14	#N/A	#N/A	#N/A	#N/A	#N/A	#N/A	#N/A	30	#N/A	#N/A	#N/A	#N/A	#N/A	#N/A	#N/A	#N/A	#N/A	42	#N/A
1	1	5	1	0	1	10		Neutral7.png	0	#N/A	#N/A	#N/A	#N/A	#N/A	#N/A	#N/A	#N/A	#N/A	#N/A	#N/A	#N/A	#N/A	#N/A	#N/A	#N/A	#N/A	#N/A	#N/A	#N/A	#N/A	#N/A	#N/A	#N/A	#N/A	#N/A	#N/A	#N/A	#N/A	#N/A	23	24	#N/A	#N/A	#N/A	#N/A	#N/A	#N/A	19	#N/A
0	2	5	2	1	2		1	Negative5.png	0	#N/A	#N/A	#N/A	#N/A	#N/A	#N/A	#N/A	#N/A	#N/A	#N/A	#N/A	#N/A	#N/A	#N/A	#N/A	#N/A	#N/A	30	#N/A	#N/A	30	#N/A	#N/A	#N/A	#N/A	#N/A	#N/A	#N/A	#N/A	#N/A	#N/A	#N/A	#N/A	#N/A	#N/A	#N/A	#N/A	#N/A	#N/A	#N/A
0	2	5	2	1	2		2	Negative9.png	0	#N/A	#N/A	#N/A	#N/A	#N/A	#N/A	#N/A	#N/A	#N/A	#N/A	#N/A	#N/A	#N/A	#N/A	12	#N/A	#N/A	#N/A	#N/A	#N/A	#N/A	#N/A	#N/A	#N/A	#N/A	#N/A	#N/A	#N/A	#N/A	#N/A	#N/A	#N/A	#N/A	#N/A	#N/A	#N/A	#N/A	#N/A	#N/A	36
0	2	5	2	0	2		3	Neutral3.png	0	#N/A	#N/A	#N/A	#N/A	#N/A	#N/A	#N/A	#N/A	#N/A	#N/A	#N/A	#N/A	#N/A	#N/A	#N/A	#N/A	#N/A	#N/A	#N/A	#N/A	#N/A	#N/A	#N/A	#N/A	#N/A	#N/A	#N/A	#N/A	#N/A	#N/A	#N/A	#N/A	#N/A	#N/A	#N/A	#N/A	#N/A	#N/A	#N/A	#N/A
0	2	5	2	1	2		4	Negative6.png	0	#N/A	#N/A	#N/A	#N/A	#N/A	#N/A	#N/A	#N/A	#N/A	#N/A	#N/A	#N/A	#N/A	#N/A	#N/A	#N/A	#N/A	#N/A	#N/A	#N/A	#N/A	#N/A	#N/A	#N/A	#N/A	#N/A	#N/A	#N/A	#N/A	24	#N/A	#N/A	#N/A	#N/A	#N/A	#N/A	#N/A	#N/A	#N/A	#N/A
0	2	5	2	1	2		5	Negative8.png	0	#N/A	#N/A	#N/A	#N/A	#N/A	#N/A	#N/A	#N/A	#N/A	#N/A	13	#N/A	#N/A	#N/A	#N/A	#N/A	#N/A	#N/A	#N/A	#N/A	#N/A	#N/A	#N/A	#N/A	#N/A	#N/A	#N/A	#N/A	#N/A	#N/A	#N/A	13	#N/A	#N/A	#N/A	#N/A	#N/A	#N/A	#N/A	#N/A
0	2	5	2	0	2		6	Neutral4.png	0	#N/A	#N/A	#N/A	#N/A	#N/A	9	#N/A	#N/A	#N/A	#N/A	#N/A	#N/A	9	#N/A	#N/A	#N/A	#N/A	#N/A	#N/A	#N/A	#N/A	#N/A	#N/A	#N/A	#N/A	#N/A	#N/A	#N/A	#N/A	#N/A	#N/A	#N/A	#N/A	#N/A	#N/A	#N/A	#N/A	#N/A	#N/A	#N/A
0	2	5	2	0	2		7	Neutral6.png	0	#N/A	#N/A	#N/A	#N/A	#N/A	#N/A	#N/A	14	#N/A	#N/A	15	#N/A	#N/A	#N/A	#N/A	#N/A	#N/A	#N/A	#N/A	#N/A	#N/A	#N/A	#N/A	#N/A	#N/A	#N/A	#N/A	#N/A	#N/A	#N/A	#N/A	#N/A	#N/A	#N/A	#N/A	#N/A	#N/A	#N/A	#N/A	#N/A
0	2	5	2	1	2		8	Negative7.png	0	#N/A	#N/A	#N/A	#N/A	#N/A	#N/A	#N/A	#N/A	#N/A	24	26	#N/A	#N/A	#N/A	#N/A	#N/A	#N/A	#N/A	#N/A	#N/A	#N/A	#N/A	#N/A	#N/A	#N/A	#N/A	#N/A	#N/A	#N/A	#N/A	23	#N/A	#N/A	#N/A	#N/A	#N/A	#N/A	#N/A	#N/A	#N/A
0	2	5	2	1	2		9	Negative11.png	0	#N/A	#N/A	#N/A	16	#N/A	#N/A	#N/A	#N/A	#N/A	#N/A	#N/A	#N/A	#N/A	#N/A	#N/A	#N/A	#N/A	#N/A	#N/A	#N/A	#N/A	#N/A	#N/A	#N/A	12	#N/A	#N/A	#N/A	#N/A	#N/A	#N/A	#N/A	#N/A	#N/A	#N/A	#N/A	#N/A	#N/A	#N/A	#N/A
0	2	5	2	0	2		10	Neutral8.png	0	#N/A	#N/A	#N/A	#N/A	#N/A	#N/A	#N/A	#N/A	22	#N/A	#N/A	#N/A	23	#N/A	#N/A	#N/A	#N/A	#N/A	#N/A	#N/A	#N/A	#N/A	#N/A	#N/A	#N/A	#N/A	#N/A	#N/A	#N/A	#N/A	#N/A	#N/A	#N/A	#N/A	#N/A	#N/A	#N/A	#N/A	#N/A	#N/A
0	2	8	1	1	2		1	Negative5.png	0	8	#N/A	10	#N/A	#N/A	#N/A	80	#N/A	#N/A	#N/A	#N/A	#N/A	162	#N/A	#N/A	#N/A	164	163	#N/A	#N/A	165	165	#N/A	170	#N/A	189	#N/A	192	#N/A	190	#N/A	192	#N/A	192	#N/A	#N/A	#N/A	191	#N/A	#N/A
0	2	8	1	1	2		2	Negative9.png	0	#N/A	#N/A	#N/A	13	#N/A	24	#N/A	#N/A	#N/A	25	#N/A	#N/A	#N/A	41	45	#N/A	#N/A	#N/A	47	#N/A	47	#N/A	#N/A	179	#N/A	#N/A	219	#N/A	#N/A	240	#N/A	240	#N/A	#N/A	#N/A	#N/A	#N/A	#N/A	243	#N/A
0	2	8	1	0	2		3	Neutral3.png	0	12	#N/A	31	#N/A	#N/A	35	#N/A	#N/A	39	#N/A	#N/A	#N/A	44	47	#N/A	51	#N/A	#N/A	#N/A	#N/A	#N/A	#N/A	55	#N/A	#N/A	#N/A	55	#N/A	#N/A	52	#N/A	#N/A	#N/A	#N/A	#N/A	#N/A	#N/A	42	#N/A	#N/A
0	2	8	1	1	2		4	Negative6.png	0	10	#N/A	#N/A	#N/A	#N/A	14	#N/A	28	#N/A	#N/A	#N/A	#N/A	#N/A	#N/A	107	#N/A	#N/A	291	#N/A	288	#N/A	291	#N/A	#N/A	#N/A	293	#N/A	293	#N/A	#N/A	293	292	#N/A	291	#N/A	293	#N/A	#N/A	292	#N/A
0	2	8	1	1	2		5	Negative8.png	0	11	#N/A	#N/A	36	#N/A	#N/A	210	#N/A	#N/A	208	#N/A	#N/A	208	#N/A	#N/A	#N/A	#N/A	#N/A	#N/A	#N/A	#N/A	#N/A	204	#N/A	#N/A	#N/A	#N/A	198	#N/A	#N/A	#N/A	196	#N/A	#N/A	#N/A	#N/A	#N/A	#N/A	198	#N/A
0	2	8	1	0	2		6	Neutral4.png	0	3	#N/A	#N/A	#N/A	#N/A	#N/A	#N/A	#N/A	#N/A	#N/A	11	#N/A	#N/A	#N/A	17	#N/A	21	#N/A	#N/A	#N/A	26	#N/A	#N/A	30	#N/A	#N/A	#N/A	32	#N/A	#N/A	29	#N/A	#N/A	#N/A	28	28	#N/A	#N/A	30	#N/A
0	2	8	1	0	2		7	Neutral6.png	0	#N/A	#N/A	#N/A	#N/A	#N/A	#N/A	#N/A	13	#N/A	#N/A	#N/A	#N/A	5	#N/A	#N/A	#N/A	#N/A	#N/A	#N/A	#N/A	#N/A	#N/A	#N/A	#N/A	4	#N/A	#N/A	#N/A	#N/A	#N/A	#N/A	#N/A	#N/A	#N/A	#N/A	4	#N/A	#N/A	#N/A	#N/A
0	2	8	1	1	2		8	Negative7.png	0	#N/A	5	#N/A	#N/A	#N/A	7	#N/A	#N/A	#N/A	#N/A	#N/A	#N/A	#N/A	#N/A	23	#N/A	31	#N/A	#N/A	#N/A	#N/A	#N/A	#N/A	53	#N/A	#N/A	#N/A	#N/A	#N/A	90	#N/A	#N/A	174	#N/A	174	#N/A	#N/A	#N/A	#N/A	#N/A
0	2	8	1	1	2		9	Negative11.png	0	#N/A	#N/A	#N/A	#N/A	#N/A	16	#N/A	21	21	25	#N/A	#N/A	30	#N/A	#N/A	#N/A	197	#N/A	#N/A	208	#N/A	242	#N/A	#N/A	#N/A	#N/A	249	#N/A	#N/A	#N/A	#N/A	#N/A	252	252	#N/A	272	#N/A	#N/A	#N/A	#N/A
0	2	8	1	0	2		10	Neutral8.png	0	#N/A	13	13	#N/A	#N/A	18	#N/A	#N/A	19	#N/A	#N/A	19	22	#N/A	25	25	#N/A	29	#N/A	31	#N/A	37	39	40	#N/A	45	#N/A	60	#N/A	#N/A	93	#N/A	105	#N/A	#N/A	#N/A	130	#N/A	#N/A	#N/A
1	1	8	2	1	1	1		Negative2.png	0	#N/A	#N/A	263	263	#N/A	#N/A	265	#N/A	265	#N/A	265	#N/A	#N/A	#N/A	#N/A	#N/A	268	#N/A	#N/A	#N/A	270	#N/A	#N/A	#N/A	270	#N/A	#N/A	#N/A	272	272	274	#N/A	273	#N/A	271	#N/A	269	268	#N/A	#N/A
1	1	8	2	1	1	2		Negative10.png	0	#N/A	#N/A	#N/A	#N/A	#N/A	#N/A	#N/A	84	#N/A	87	#N/A	285	#N/A	#N/A	292	294	293	#N/A	293	#N/A	295	#N/A	295	#N/A	#N/A	#N/A	#N/A	295	#N/A	#N/A	299	#N/A	#N/A	299	298	297	#N/A	293	#N/A	292
1	1	8	2	0	1	3		Neutral5.png	0	#N/A	7	7	#N/A	#N/A	8	#N/A	#N/A	#N/A	10	12	#N/A	11	13	#N/A	11	13	13	13	13	11	#N/A	11	#N/A	#N/A	#N/A	14	#N/A	#N/A	13	#N/A	#N/A	#N/A	15	#N/A	15	#N/A	#N/A	17	#N/A
1	1	8	2	0	1	4		Neutral1.png	0	#N/A	#N/A	#N/A	#N/A	14	#N/A	12	#N/A	9	#N/A	9	#N/A	9	#N/A	#N/A	#N/A	7	#N/A	9	#N/A	#N/A	9	#N/A	#N/A	#N/A	#N/A	#N/A	#N/A	11	#N/A	#N/A	#N/A	#N/A	#N/A	#N/A	273	#N/A	273	#N/A	#N/A
1	1	8	2	1	1	5		Negative3.png	0	#N/A	#N/A	231	#N/A	#N/A	291	303	#N/A	#N/A	315	#N/A	#N/A	#N/A	331	#N/A	337	#N/A	343	#N/A	348	#N/A	#N/A	354	#N/A	351	#N/A	349	#N/A	343	#N/A	333	#N/A	#N/A	#N/A	332	332	#N/A	#N/A	#N/A	#N/A
1	1	8	2	1	1	6		Negative4.png	0	#N/A	294	#N/A	#N/A	#N/A	#N/A	298	#N/A	298	#N/A	#N/A	#N/A	295	#N/A	#N/A	294	#N/A	#N/A	297	#N/A	#N/A	#N/A	#N/A	295	#N/A	#N/A	297	#N/A	#N/A	#N/A	#N/A	#N/A	#N/A	295	#N/A	#N/A	#N/A	#N/A	#N/A	#N/A
1	1	8	2	0	1	7		Neutral2.png	0	#N/A	#N/A	3	3	#N/A	#N/A	3	#N/A	3	#N/A	3	#N/A	#N/A	5	#N/A	5	4	4	#N/A	6	5	#N/A	#N/A	3	#N/A	3	#N/A	#N/A	9	#N/A	#N/A	9	#N/A	#N/A	7	#N/A	9	#N/A	14	#N/A
1	1	8	2	1	1	8		Negative1.png	0	5	12	17	#N/A	#N/A	#N/A	#N/A	36	#N/A	#N/A	#N/A	57	#N/A	#N/A	119	#N/A	#N/A	#N/A	129	129	#N/A	148	#N/A	#N/A	202	#N/A	216	#N/A	#N/A	#N/A	#N/A	227	#N/A	#N/A	253	#N/A	#N/A	#N/A	#N/A	264
1	1	8	2	1	1	9		Negative12.png	0	#N/A	#N/A	#N/A	4	#N/A	8	#N/A	#N/A	#N/A	#N/A	#N/A	7	#N/A	12	#N/A	#N/A	#N/A	14	#N/A	#N/A	#N/A	#N/A	#N/A	#N/A	#N/A	#N/A	22	#N/A	#N/A	21	#N/A	#N/A	#N/A	#N/A	#N/A	#N/A	#N/A	#N/A	#N/A	#N/A
1	1	8	2	0	1	10		Neutral7.png	0	99	#N/A	267	#N/A	#N/A	267	#N/A	265	264	264	#N/A	#N/A	#N/A	#N/A	275	#N/A	#N/A	#N/A	271	269	269	#N/A	#N/A	265	#N/A	#N/A	265	#N/A	266	#N/A	#N/A	#N/A	266	#N/A	#N/A	#N/A	#N/A	265	#N/A	#N/A
0	2	9	1	1	2		1	Negative5.png	0	9	9	#N/A	#N/A	321	#N/A	#N/A	360	#N/A	363	#N/A	#N/A	#N/A	372	#N/A	#N/A	#N/A	#N/A	#N/A	403	#N/A	#N/A	#N/A	409	#N/A	#N/A	412	#N/A	#N/A	#N/A	#N/A	#N/A	#N/A	#N/A	#N/A	#N/A	#N/A	#N/A	#N/A	#N/A
0	2	9	1	1	2		2	Negative9.png	0	#N/A	#N/A	#N/A	#N/A	41	#N/A	#N/A	#N/A	200	#N/A	#N/A	#N/A	#N/A	#N/A	#N/A	#N/A	221	229	#N/A	#N/A	#N/A	#N/A	#N/A	258	#N/A	#N/A	261	#N/A	270	#N/A	#N/A	#N/A	280	#N/A	#N/A	282	#N/A	#N/A	#N/A	287
0	2	9	1	0	2		3	Neutral3.png	0	#N/A	#N/A	19	#N/A	27	35	#N/A	#N/A	117	#N/A	#N/A	#N/A	129	130	#N/A	134	#N/A	142	#N/A	140	#N/A	138	#N/A	#N/A	#N/A	#N/A	#N/A	#N/A	#N/A	#N/A	137	#N/A	#N/A	#N/A	#N/A	#N/A	136	#N/A	#N/A	#N/A
0	2	9	1	1	2		4	Negative6.png	0	#N/A	#N/A	#N/A	294	#N/A	#N/A	296	#N/A	300	#N/A	305	#N/A	310	#N/A	304	#N/A	#N/A	#N/A	#N/A	#N/A	#N/A	#N/A	#N/A	#N/A	#N/A	#N/A	#N/A	#N/A	#N/A	#N/A	#N/A	#N/A	#N/A	#N/A	#N/A	#N/A	#N/A	#N/A	#N/A	#N/A
0	2	9	1	1	2		5	Negative8.png	0	#N/A	#N/A	#N/A	#N/A	#N/A	#N/A	#N/A	19	39	#N/A	#N/A	#N/A	171	#N/A	298	#N/A	303	#N/A	308	#N/A	#N/A	311	#N/A	316	#N/A	#N/A	320	#N/A	#N/A	#N/A	#N/A	322	324	326	#N/A	325	#N/A	#N/A	322	320
0	2	9	1	0	2		6	Neutral4.png	0	#N/A	#N/A	#N/A	#N/A	#N/A	#N/A	#N/A	#N/A	#N/A	111	#N/A	#N/A	#N/A	#N/A	#N/A	112	#N/A	110	#N/A	#N/A	#N/A	#N/A	114	#N/A	#N/A	#N/A	#N/A	#N/A	130	#N/A	#N/A	135	#N/A	#N/A	#N/A	141	#N/A	#N/A	144	#N/A
0	2	9	1	0	2		7	Neutral6.png	0	#N/A	#N/A	#N/A	33	#N/A	50	#N/A	#N/A	#N/A	55	60	#N/A	#N/A	103	#N/A	111	#N/A	#N/A	114	#N/A	#N/A	137	#N/A	137	#N/A	#N/A	#N/A	#N/A	#N/A	#N/A	#N/A	#N/A	#N/A	#N/A	139	#N/A	#N/A	#N/A	#N/A	#N/A
0	2	9	1	1	2		8	Negative7.png	0	#N/A	#N/A	#N/A	248	#N/A	252	#N/A	252	#N/A	#N/A	270	#N/A	#N/A	275	#N/A	281	#N/A	285	#N/A	#N/A	#N/A	290	#N/A	#N/A	293	#N/A	295	#N/A	#N/A	297	#N/A	296	#N/A	295	#N/A	#N/A	294	#N/A	292	#N/A
0	2	9	1	1	2		9	Negative11.png	0	#N/A	15	19	#N/A	22	#N/A	#N/A	259	#N/A	#N/A	#N/A	#N/A	#N/A	267	#N/A	#N/A	#N/A	#N/A	#N/A	#N/A	#N/A	301	#N/A	301	#N/A	301	#N/A	300	#N/A	#N/A	#N/A	#N/A	#N/A	#N/A	325	#N/A	328	#N/A	#N/A	#N/A
0	2	9	1	0	2		10	Neutral8.png	0	#N/A	#N/A	27	#N/A	#N/A	#N/A	#N/A	#N/A	32	#N/A	#N/A	38	#N/A	#N/A	#N/A	#N/A	#N/A	#N/A	#N/A	#N/A	48	#N/A	#N/A	88	#N/A	#N/A	91	#N/A	#N/A	93	#N/A	#N/A	#N/A	#N/A	93	#N/A	#N/A	#N/A	93	#N/A
1	1	9	2	1	1	1		Negative2.png	0	#N/A	#N/A	#N/A	#N/A	68	70	#N/A	#N/A	#N/A	#N/A	123	#N/A	#N/A	#N/A	#N/A	123	123	#N/A	#N/A	#N/A	#N/A	#N/A	#N/A	119	#N/A	116	#N/A	115	114	#N/A	#N/A	#N/A	116	#N/A	#N/A	#N/A	#N/A	#N/A	#N/A	#N/A
1	1	9	2	1	1	2		Negative10.png	0	146	#N/A	#N/A	#N/A	#N/A	#N/A	#N/A	#N/A	#N/A	#N/A	#N/A	#N/A	#N/A	#N/A	#N/A	#N/A	#N/A	#N/A	#N/A	#N/A	#N/A	#N/A	#N/A	#N/A	#N/A	#N/A	#N/A	#N/A	#N/A	#N/A	#N/A	#N/A	#N/A	#N/A	#N/A	#N/A	#N/A	#N/A	#N/A	#N/A
1	1	9	2	0	1	3		Neutral5.png	0	#N/A	#N/A	#N/A	#N/A	#N/A	18	#N/A	#N/A	19	20	#N/A	#N/A	19	#N/A	23	26	#N/A	26	#N/A	#N/A	#N/A	29	#N/A	31	#N/A	35	#N/A	#N/A	37	37	#N/A	37	#N/A	#N/A	#N/A	39	#N/A	#N/A	#N/A	#N/A
1	1	9	2	0	1	4		Neutral1.png	0	#N/A	#N/A	#N/A	#N/A	#N/A	#N/A	#N/A	#N/A	#N/A	9	10	#N/A	53	#N/A	74	76	#N/A	#N/A	81	83	#N/A	86	#N/A	#N/A	91	#N/A	93	#N/A	95	#N/A	94	#N/A	#N/A	#N/A	#N/A	#N/A	#N/A	#N/A	86	#N/A
1	1	9	2	1	1	5		Negative3.png	0	#N/A	286	#N/A	#N/A	#N/A	312	#N/A	#N/A	#N/A	#N/A	#N/A	#N/A	322	#N/A	326	325	#N/A	#N/A	#N/A	#N/A	#N/A	309	#N/A	#N/A	#N/A	316	#N/A	#N/A	#N/A	#N/A	#N/A	319	#N/A	322	322	#N/A	#N/A	#N/A	#N/A	#N/A
1	1	9	2	1	1	6		Negative4.png	0	#N/A	#N/A	266	#N/A	291	#N/A	#N/A	298	#N/A	#N/A	#N/A	315	318	#N/A	321	324	324	324	326	#N/A	#N/A	#N/A	325	#N/A	#N/A	#N/A	#N/A	#N/A	325	#N/A	#N/A	#N/A	#N/A	323	#N/A	325	326	#N/A	#N/A	#N/A
1	1	9	2	0	1	7		Neutral2.png	0	#N/A	#N/A	#N/A	#N/A	#N/A	#N/A	#N/A	#N/A	#N/A	#N/A	28	30	#N/A	#N/A	32	#N/A	#N/A	#N/A	34	#N/A	#N/A	#N/A	37	#N/A	#N/A	#N/A	#N/A	36	38	#N/A	#N/A	#N/A	#N/A	#N/A	#N/A	37	#N/A	#N/A	40	42
1	1	9	2	1	1	8		Negative1.png	0	98	#N/A	#N/A	#N/A	158	#N/A	158	#N/A	#N/A	#N/A	157	#N/A	#N/A	#N/A	152	#N/A	#N/A	#N/A	158	#N/A	#N/A	#N/A	#N/A	#N/A	#N/A	#N/A	#N/A	#N/A	#N/A	#N/A	162	#N/A	#N/A	#N/A	#N/A	#N/A	#N/A	#N/A	#N/A	#N/A
1	1	9	2	1	1	9		Negative12.png	0	#N/A	13	#N/A	64	#N/A	#N/A	#N/A	#N/A	72	76	#N/A	88	#N/A	90	#N/A	#N/A	94	#N/A	97	#N/A	97	97	95	#N/A	97	#N/A	100	#N/A	99	101	101	#N/A	#N/A	#N/A	98	#N/A	96	#N/A	94	#N/A
1	1	9	2	0	1	10		Neutral7.png	0	#N/A	#N/A	#N/A	#N/A	#N/A	#N/A	#N/A	#N/A	#N/A	#N/A	#N/A	#N/A	#N/A	#N/A	#N/A	#N/A	#N/A	#N/A	#N/A	#N/A	#N/A	25	#N/A	#N/A	#N/A	#N/A	24	#N/A	#N/A	#N/A	#N/A	#N/A	#N/A	#N/A	#N/A	#N/A	#N/A	#N/A	#N/A	22
0	1	10	1	1	1		1	Negative2.png	0	#N/A	#N/A	#N/A	#N/A	#N/A	#N/A	#N/A	#N/A	4	#N/A	#N/A	12	#N/A	#N/A	#N/A	#N/A	#N/A	14	#N/A	#N/A	#N/A	#N/A	#N/A	#N/A	#N/A	#N/A	#N/A	#N/A	#N/A	15	#N/A	#N/A	#N/A	#N/A	#N/A	#N/A	#N/A	#N/A	16	#N/A
0	1	10	1	1	1		2	Negative10.png	0	#N/A	#N/A	13	13	#N/A	#N/A	11	#N/A	#N/A	#N/A	#N/A	17	#N/A	#N/A	#N/A	18	#N/A	#N/A	#N/A	#N/A	20	#N/A	#N/A	27	#N/A	#N/A	29	#N/A	#N/A	#N/A	#N/A	37	#N/A	#N/A	#N/A	#N/A	#N/A	#N/A	#N/A	#N/A
0	1	10	1	0	1		3	Neutral5.png	0	#N/A	#N/A	#N/A	#N/A	#N/A	#N/A	#N/A	#N/A	#N/A	#N/A	#N/A	#N/A	#N/A	#N/A	#N/A	#N/A	#N/A	#N/A	#N/A	#N/A	#N/A	#N/A	#N/A	#N/A	#N/A	#N/A	#N/A	#N/A	#N/A	#N/A	37	40	#N/A	42	#N/A	42	#N/A	#N/A	#N/A	40
0	1	10	1	0	1		4	Neutral1.png	0	#N/A	#N/A	#N/A	#N/A	#N/A	#N/A	#N/A	#N/A	#N/A	#N/A	#N/A	#N/A	#N/A	#N/A	21	24	#N/A	#N/A	#N/A	#N/A	#N/A	#N/A	#N/A	#N/A	23	#N/A	#N/A	#N/A	#N/A	#N/A	#N/A	#N/A	#N/A	#N/A	#N/A	31	#N/A	#N/A	#N/A	#N/A
0	1	10	1	1	1		5	Negative3.png	0	#N/A	#N/A	#N/A	#N/A	#N/A	#N/A	#N/A	#N/A	#N/A	#N/A	#N/A	#N/A	#N/A	#N/A	#N/A	#N/A	#N/A	10	#N/A	#N/A	#N/A	#N/A	#N/A	#N/A	14	#N/A	#N/A	#N/A	#N/A	#N/A	#N/A	#N/A	#N/A	#N/A	#N/A	#N/A	#N/A	#N/A	#N/A	#N/A
0	1	10	1	1	1		6	Negative4.png	0	#N/A	#N/A	2	#N/A	2	#N/A	#N/A	#N/A	#N/A	#N/A	#N/A	#N/A	#N/A	#N/A	#N/A	#N/A	#N/A	#N/A	#N/A	#N/A	#N/A	#N/A	#N/A	#N/A	#N/A	#N/A	18	#N/A	#N/A	#N/A	36	#N/A	#N/A	#N/A	42	#N/A	#N/A	#N/A	#N/A	#N/A
0	1	10	1	0	1		7	Neutral2.png	0	#N/A	#N/A	#N/A	#N/A	#N/A	15	#N/A	19	#N/A	22	#N/A	#N/A	#N/A	#N/A	#N/A	#N/A	#N/A	#N/A	#N/A	28	#N/A	#N/A	#N/A	#N/A	#N/A	#N/A	#N/A	#N/A	#N/A	#N/A	#N/A	#N/A	36	#N/A	#N/A	#N/A	48	#N/A	50	#N/A
0	1	10	1	1	1		8	Negative1.png	0	#N/A	#N/A	#N/A	#N/A	#N/A	#N/A	#N/A	#N/A	#N/A	#N/A	#N/A	#N/A	#N/A	#N/A	#N/A	#N/A	#N/A	11	#N/A	11	#N/A	#N/A	#N/A	#N/A	#N/A	#N/A	#N/A	#N/A	#N/A	#N/A	#N/A	23	#N/A	#N/A	#N/A	#N/A	30	#N/A	#N/A	#N/A
0	1	10	1	1	1		9	Negative12.png	0	#N/A	#N/A	#N/A	#N/A	#N/A	#N/A	#N/A	#N/A	#N/A	#N/A	#N/A	#N/A	#N/A	#N/A	#N/A	31	#N/A	#N/A	#N/A	#N/A	#N/A	#N/A	#N/A	#N/A	#N/A	37	#N/A	#N/A	#N/A	#N/A	#N/A	#N/A	#N/A	37	#N/A	#N/A	#N/A	#N/A	#N/A	42
0	1	10	1	0	1		10	Neutral7.png	0	#N/A	#N/A	#N/A	#N/A	#N/A	#N/A	1	#N/A	#N/A	#N/A	#N/A	#N/A	#N/A	#N/A	7	#N/A	#N/A	#N/A	#N/A	#N/A	#N/A	#N/A	7	#N/A	#N/A	#N/A	#N/A	#N/A	#N/A	#N/A	#N/A	15	#N/A	#N/A	#N/A	#N/A	#N/A	#N/A	15	#N/A
1	2	10	2	1	2	1		Negative5.png	0	#N/A	#N/A	#N/A	#N/A	#N/A	#N/A	#N/A	#N/A	#N/A	#N/A	11	#N/A	#N/A	#N/A	17	#N/A	#N/A	21	#N/A	#N/A	#N/A	#N/A	#N/A	#N/A	23	#N/A	#N/A	26	#N/A	#N/A	#N/A	#N/A	33	#N/A	#N/A	#N/A	#N/A	#N/A	#N/A	#N/A
1	2	10	2	1	2	2		Negative9.png	0	#N/A	19	#N/A	#N/A	#N/A	#N/A	#N/A	#N/A	22	#N/A	#N/A	#N/A	#N/A	#N/A	#N/A	#N/A	#N/A	41	#N/A	41	#N/A	46	#N/A	#N/A	#N/A	#N/A	#N/A	#N/A	#N/A	#N/A	#N/A	#N/A	#N/A	#N/A	57	#N/A	#N/A	#N/A	#N/A	#N/A
1	2	10	2	0	2	3		Neutral3.png	0	2	#N/A	#N/A	#N/A	#N/A	#N/A	#N/A	#N/A	#N/A	#N/A	#N/A	#N/A	6	#N/A	#N/A	#N/A	#N/A	#N/A	#N/A	#N/A	#N/A	10	#N/A	#N/A	#N/A	#N/A	#N/A	#N/A	9	#N/A	13	#N/A	17	#N/A	#N/A	#N/A	#N/A	#N/A	#N/A	#N/A
1	2	10	2	1	2	4		Negative6.png	0	#N/A	#N/A	#N/A	#N/A	#N/A	#N/A	#N/A	#N/A	#N/A	#N/A	1	3	#N/A	#N/A	#N/A	#N/A	#N/A	#N/A	#N/A	#N/A	#N/A	#N/A	#N/A	#N/A	#N/A	#N/A	#N/A	#N/A	#N/A	#N/A	#N/A	10	#N/A	#N/A	#N/A	15	17	#N/A	#N/A	#N/A
1	2	10	2	1	2	5		Negative8.png	0	#N/A	#N/A	#N/A	#N/A	#N/A	6	#N/A	#N/A	#N/A	#N/A	#N/A	#N/A	#N/A	#N/A	#N/A	#N/A	#N/A	#N/A	#N/A	#N/A	#N/A	#N/A	#N/A	#N/A	#N/A	13	#N/A	#N/A	#N/A	#N/A	#N/A	#N/A	#N/A	#N/A	#N/A	#N/A	#N/A	#N/A	#N/A	#N/A
1	2	10	2	0	2	6		Neutral4.png	0	#N/A	8	#N/A	#N/A	#N/A	#N/A	#N/A	#N/A	#N/A	#N/A	#N/A	#N/A	#N/A	#N/A	#N/A	#N/A	#N/A	#N/A	#N/A	14	#N/A	19	#N/A	#N/A	#N/A	#N/A	#N/A	21	#N/A	#N/A	#N/A	#N/A	#N/A	#N/A	#N/A	#N/A	#N/A	#N/A	34	#N/A
1	2	10	2	0	2	7		Neutral6.png	0	#N/A	#N/A	#N/A	#N/A	#N/A	#N/A	#N/A	#N/A	#N/A	#N/A	#N/A	#N/A	#N/A	#N/A	#N/A	3	#N/A	#N/A	#N/A	#N/A	#N/A	#N/A	#N/A	#N/A	#N/A	#N/A	#N/A	#N/A	#N/A	#N/A	#N/A	#N/A	#N/A	#N/A	#N/A	#N/A	#N/A	#N/A	#N/A	#N/A
1	2	10	2	1	2	8		Negative7.png	0	#N/A	#N/A	#N/A	#N/A	#N/A	#N/A	10	10	#N/A	#N/A	#N/A	#N/A	#N/A	#N/A	#N/A	#N/A	#N/A	#N/A	#N/A	#N/A	#N/A	#N/A	#N/A	#N/A	#N/A	#N/A	#N/A	#N/A	#N/A	#N/A	#N/A	#N/A	24	#N/A	#N/A	#N/A	#N/A	#N/A	#N/A	#N/A
1	2	10	2	1	2	9		Negative11.png	0	#N/A	#N/A	#N/A	#N/A	#N/A	#N/A	#N/A	#N/A	#N/A	#N/A	#N/A	#N/A	#N/A	#N/A	#N/A	#N/A	#N/A	#N/A	#N/A	11	#N/A	#N/A	#N/A	#N/A	#N/A	#N/A	#N/A	#N/A	#N/A	#N/A	#N/A	#N/A	#N/A	#N/A	#N/A	#N/A	#N/A	14	#N/A	#N/A
1	2	10	2	0	2	10		Neutral8.png	0	#N/A	#N/A	#N/A	#N/A	#N/A	#N/A	#N/A	8	#N/A	#N/A	#N/A	#N/A	#N/A	#N/A	7	#N/A	#N/A	#N/A	#N/A	#N/A	#N/A	#N/A	#N/A	#N/A	#N/A	#N/A	#N/A	#N/A	#N/A	#N/A	#N/A	#N/A	#N/A	10	#N/A	#N/A	#N/A	#N/A	#N/A	#N/A
0	2	11	1	1	2		1	Negative5.png	0	#N/A	#N/A	#N/A	#N/A	#N/A	#N/A	#N/A	#N/A	17	#N/A	#N/A	#N/A	#N/A	#N/A	20	#N/A	#N/A	#N/A	#N/A	#N/A	#N/A	#N/A	21	#N/A	#N/A	#N/A	#N/A	#N/A	#N/A	20	#N/A	#N/A	#N/A	29	#N/A	#N/A	32	#N/A	#N/A	35
0	2	11	1	1	2		2	Negative9.png	0	#N/A	#N/A	#N/A	#N/A	#N/A	#N/A	#N/A	#N/A	#N/A	#N/A	#N/A	#N/A	#N/A	#N/A	24	#N/A	#N/A	#N/A	#N/A	29	#N/A	#N/A	#N/A	#N/A	37	#N/A	#N/A	#N/A	#N/A	#N/A	#N/A	#N/A	#N/A	#N/A	#N/A	#N/A	89	88	88	#N/A
0	2	11	1	0	2		3	Neutral3.png	0	#N/A	#N/A	#N/A	#N/A	#N/A	#N/A	#N/A	#N/A	#N/A	#N/A	#N/A	29	#N/A	41	#N/A	#N/A	#N/A	#N/A	#N/A	#N/A	#N/A	#N/A	#N/A	#N/A	#N/A	#N/A	#N/A	#N/A	#N/A	#N/A	58	#N/A	#N/A	#N/A	#N/A	#N/A	75	#N/A	#N/A	72
0	2	11	1	1	2		4	Negative6.png	0	#N/A	#N/A	#N/A	#N/A	27	#N/A	37	#N/A	#N/A	#N/A	#N/A	#N/A	#N/A	#N/A	#N/A	#N/A	#N/A	#N/A	#N/A	#N/A	#N/A	59	#N/A	#N/A	#N/A	124	#N/A	202	#N/A	#N/A	210	#N/A	#N/A	218	#N/A	#N/A	#N/A	254	#N/A	#N/A
0	2	11	1	1	2		5	Negative8.png	0	#N/A	#N/A	#N/A	#N/A	#N/A	#N/A	#N/A	#N/A	#N/A	#N/A	#N/A	13	#N/A	#N/A	#N/A	17	#N/A	#N/A	#N/A	#N/A	#N/A	#N/A	#N/A	#N/A	#N/A	#N/A	#N/A	#N/A	#N/A	#N/A	17	#N/A	#N/A	#N/A	#N/A	#N/A	#N/A	#N/A	#N/A	#N/A
0	2	11	1	0	2		6	Neutral4.png	0	#N/A	#N/A	#N/A	#N/A	#N/A	#N/A	#N/A	#N/A	#N/A	#N/A	23	#N/A	#N/A	#N/A	#N/A	#N/A	#N/A	#N/A	#N/A	#N/A	#N/A	36	#N/A	#N/A	#N/A	#N/A	#N/A	#N/A	#N/A	#N/A	49	#N/A	59	61	#N/A	#N/A	#N/A	#N/A	#N/A	#N/A
0	2	11	1	0	2		7	Neutral6.png	0	#N/A	#N/A	#N/A	#N/A	#N/A	29	#N/A	#N/A	31	#N/A	30	#N/A	#N/A	#N/A	#N/A	28	29	#N/A	#N/A	#N/A	31	#N/A	#N/A	#N/A	#N/A	#N/A	#N/A	#N/A	#N/A	#N/A	35	#N/A	#N/A	#N/A	#N/A	#N/A	#N/A	#N/A	#N/A	37
0	2	11	1	1	2		8	Negative7.png	0	#N/A	#N/A	#N/A	#N/A	#N/A	#N/A	#N/A	#N/A	12	#N/A	#N/A	#N/A	#N/A	#N/A	#N/A	#N/A	14	#N/A	#N/A	#N/A	#N/A	#N/A	#N/A	#N/A	22	#N/A	#N/A	19	21	#N/A	34	#N/A	#N/A	#N/A	46	#N/A	#N/A	#N/A	#N/A	#N/A
0	2	11	1	1	2		9	Negative11.png	0	15	#N/A	20	#N/A	#N/A	19	#N/A	#N/A	#N/A	#N/A	21	#N/A	#N/A	#N/A	21	#N/A	#N/A	#N/A	#N/A	#N/A	#N/A	#N/A	27	#N/A	#N/A	#N/A	#N/A	#N/A	#N/A	#N/A	#N/A	#N/A	#N/A	#N/A	#N/A	#N/A	#N/A	#N/A	31	#N/A
0	2	11	1	0	2		10	Neutral8.png	0	#N/A	#N/A	#N/A	#N/A	#N/A	#N/A	#N/A	#N/A	#N/A	#N/A	#N/A	65	68	#N/A	#N/A	#N/A	#N/A	#N/A	#N/A	#N/A	#N/A	#N/A	#N/A	83	#N/A	83	84	#N/A	#N/A	#N/A	#N/A	#N/A	93	#N/A	#N/A	#N/A	#N/A	#N/A	#N/A	85
1	1	11	2	1	1	1		Negative2.png	0	#N/A	#N/A	#N/A	11	#N/A	#N/A	9	#N/A	#N/A	#N/A	#N/A	#N/A	#N/A	#N/A	#N/A	3	#N/A	#N/A	#N/A	#N/A	#N/A	#N/A	#N/A	#N/A	#N/A	#N/A	1	#N/A	#N/A	#N/A	#N/A	#N/A	#N/A	#N/A	#N/A	#N/A	#N/A	#N/A	#N/A	3
1	1	11	2	1	1	2		Negative10.png	0	#N/A	#N/A	#N/A	#N/A	#N/A	#N/A	#N/A	26	27	#N/A	#N/A	#N/A	#N/A	#N/A	28	#N/A	#N/A	#N/A	#N/A	#N/A	30	#N/A	#N/A	#N/A	#N/A	#N/A	#N/A	#N/A	#N/A	#N/A	#N/A	#N/A	#N/A	#N/A	#N/A	#N/A	#N/A	28	#N/A	#N/A
1	1	11	2	0	1	3		Neutral5.png	0	#N/A	#N/A	#N/A	15	#N/A	18	#N/A	20	#N/A	#N/A	#N/A	#N/A	#N/A	#N/A	#N/A	#N/A	#N/A	#N/A	#N/A	#N/A	22	#N/A	#N/A	#N/A	#N/A	#N/A	#N/A	#N/A	#N/A	#N/A	#N/A	#N/A	#N/A	#N/A	#N/A	#N/A	#N/A	#N/A	#N/A	#N/A
1	1	11	2	0	1	4		Neutral1.png	0	#N/A	#N/A	#N/A	#N/A	#N/A	#N/A	#N/A	28	#N/A	#N/A	#N/A	#N/A	#N/A	29	#N/A	#N/A	#N/A	#N/A	#N/A	#N/A	#N/A	#N/A	#N/A	27	#N/A	#N/A	#N/A	#N/A	#N/A	#N/A	#N/A	#N/A	#N/A	#N/A	#N/A	16	#N/A	#N/A	#N/A	12
1	1	11	2	1	1	5		Negative3.png	0	#N/A	#N/A	#N/A	#N/A	#N/A	#N/A	#N/A	#N/A	14	13	#N/A	#N/A	#N/A	#N/A	#N/A	#N/A	#N/A	#N/A	#N/A	12	#N/A	#N/A	11	#N/A	#N/A	9	#N/A	#N/A	#N/A	11	#N/A	#N/A	#N/A	#N/A	13	#N/A	#N/A	#N/A	12	#N/A
1	1	11	2	1	1	6		Negative4.png	0	#N/A	#N/A	#N/A	#N/A	#N/A	#N/A	#N/A	#N/A	11	#N/A	#N/A	#N/A	#N/A	#N/A	#N/A	#N/A	12	#N/A	#N/A	#N/A	#N/A	#N/A	#N/A	#N/A	#N/A	#N/A	#N/A	#N/A	#N/A	#N/A	#N/A	#N/A	#N/A	#N/A	11	#N/A	#N/A	#N/A	#N/A	#N/A
1	1	11	2	0	1	7		Neutral2.png	0	#N/A	#N/A	#N/A	#N/A	15	#N/A	#N/A	#N/A	7	#N/A	#N/A	#N/A	#N/A	#N/A	#N/A	8	#N/A	#N/A	#N/A	#N/A	#N/A	#N/A	#N/A	#N/A	#N/A	#N/A	#N/A	#N/A	#N/A	#N/A	#N/A	#N/A	8	#N/A	#N/A	#N/A	#N/A	#N/A	#N/A	#N/A
1	1	11	2	1	1	8		Negative1.png	0	#N/A	#N/A	#N/A	#N/A	#N/A	#N/A	#N/A	23	22	#N/A	#N/A	#N/A	#N/A	#N/A	#N/A	#N/A	#N/A	#N/A	#N/A	#N/A	#N/A	#N/A	#N/A	#N/A	#N/A	25	#N/A	#N/A	#N/A	#N/A	#N/A	#N/A	#N/A	#N/A	#N/A	#N/A	#N/A	#N/A	#N/A	#N/A
1	1	11	2	1	1	9		Negative12.png	0	#N/A	#N/A	#N/A	#N/A	#N/A	#N/A	#N/A	#N/A	21	#N/A	#N/A	#N/A	17	#N/A	17	#N/A	#N/A	#N/A	#N/A	#N/A	#N/A	#N/A	#N/A	#N/A	#N/A	#N/A	#N/A	#N/A	#N/A	#N/A	#N/A	#N/A	25	#N/A	#N/A	#N/A	#N/A	#N/A	#N/A	#N/A
1	1	11	2	0	1	10		Neutral7.png	0	#N/A	#N/A	#N/A	19	19	#N/A	12	#N/A	14	#N/A	#N/A	#N/A	#N/A	#N/A	#N/A	#N/A	#N/A	#N/A	#N/A	12	#N/A	#N/A	#N/A	#N/A	#N/A	#N/A	#N/A	#N/A	#N/A	#N/A	#N/A	#N/A	#N/A	#N/A	#N/A	#N/A	#N/A	#N/A	#N/A	#N/A
1	2	12	1	1	2	1		Negative5.png	0	16	#N/A	#N/A	#N/A	#N/A	#N/A	#N/A	#N/A	#N/A	#N/A	#N/A	#N/A	52	#N/A	#N/A	#N/A	298	#N/A	#N/A	#N/A	#N/A	305	306	#N/A	#N/A	311	315	#N/A	#N/A	#N/A	#N/A	338	338	#N/A	#N/A	340	343	#N/A	341	342
1	2	12	1	1	2	2		Negative9.png	0	#N/A	#N/A	#N/A	34	#N/A	#N/A	#N/A	#N/A	#N/A	51	#N/A	#N/A	64	#N/A	#N/A	#N/A	#N/A	#N/A	#N/A	#N/A	75	80	#N/A	#N/A	#N/A	83	#N/A	88	#N/A	#N/A	108	#N/A	#N/A	#N/A	#N/A	#N/A	147	#N/A	#N/A	#N/A
1	2	12	1	0	2	3		Neutral3.png	0	#N/A	#N/A	#N/A	#N/A	#N/A	#N/A	#N/A	#N/A	10	12	13	#N/A	#N/A	#N/A	21	#N/A	#N/A	#N/A	#N/A	#N/A	29	#N/A	#N/A	#N/A	#N/A	#N/A	75	#N/A	#N/A	#N/A	#N/A	84	#N/A	95	#N/A	#N/A	117	#N/A	#N/A	#N/A
1	2	12	1	1	2	4		Negative6.png	0	#N/A	#N/A	#N/A	#N/A	#N/A	#N/A	#N/A	#N/A	26	#N/A	#N/A	24	26	#N/A	#N/A	30	31	#N/A	30	#N/A	32	#N/A	35	#N/A	#N/A	#N/A	#N/A	49	#N/A	#N/A	52	#N/A	#N/A	59	62	#N/A	69	#N/A	#N/A	78
1	2	12	1	1	2	5		Negative8.png	0	#N/A	#N/A	#N/A	#N/A	#N/A	#N/A	15	#N/A	#N/A	#N/A	#N/A	20	#N/A	#N/A	#N/A	22	#N/A	27	#N/A	28	#N/A	#N/A	32	36	#N/A	#N/A	39	#N/A	#N/A	#N/A	#N/A	#N/A	#N/A	#N/A	#N/A	#N/A	#N/A	#N/A	#N/A	58
1	2	12	1	0	2	6		Neutral4.png	0	#N/A	#N/A	#N/A	#N/A	7	#N/A	#N/A	8	#N/A	10	#N/A	#N/A	10	#N/A	#N/A	#N/A	#N/A	#N/A	#N/A	10	#N/A	#N/A	#N/A	35	#N/A	#N/A	37	#N/A	#N/A	#N/A	43	#N/A	#N/A	49	52	#N/A	#N/A	#N/A	106	#N/A
1	2	12	1	0	2	7		Neutral6.png	0	#N/A	#N/A	16	#N/A	#N/A	#N/A	#N/A	18	#N/A	#N/A	16	#N/A	#N/A	15	#N/A	15	#N/A	18	#N/A	20	#N/A	#N/A	26	#N/A	#N/A	#N/A	#N/A	30	#N/A	32	30	30	#N/A	#N/A	73	#N/A	#N/A	#N/A	79	#N/A
1	2	12	1	1	2	8		Negative7.png	0	#N/A	#N/A	16	#N/A	#N/A	#N/A	#N/A	#N/A	#N/A	#N/A	#N/A	#N/A	#N/A	54	#N/A	63	#N/A	#N/A	#N/A	#N/A	#N/A	#N/A	#N/A	141	#N/A	#N/A	#N/A	#N/A	143	#N/A	#N/A	#N/A	#N/A	#N/A	182	#N/A	#N/A	#N/A	#N/A	#N/A
1	2	12	1	1	2	9		Negative11.png	0	#N/A	#N/A	#N/A	10	#N/A	#N/A	12	#N/A	#N/A	#N/A	#N/A	#N/A	#N/A	#N/A	14	#N/A	44	#N/A	#N/A	#N/A	#N/A	52	#N/A	59	#N/A	#N/A	80	#N/A	#N/A	#N/A	88	89	#N/A	#N/A	94	#N/A	97	#N/A	109	#N/A
1	2	12	1	0	2	10		Neutral8.png	0	#N/A	#N/A	#N/A	69	#N/A	#N/A	#N/A	#N/A	#N/A	#N/A	#N/A	#N/A	#N/A	#N/A	#N/A	76	#N/A	76	#N/A	#N/A	113	#N/A	#N/A	#N/A	#N/A	113	#N/A	113	114	#N/A	#N/A	#N/A	116	118	#N/A	#N/A	157	#N/A	#N/A	#N/A
0	1	12	2	1	1		1	Negative2.png	0	4	#N/A	28	#N/A	#N/A	#N/A	45	#N/A	49	#N/A	55	#N/A	#N/A	#N/A	#N/A	#N/A	#N/A	#N/A	#N/A	#N/A	#N/A	#N/A	77	#N/A	121	#N/A	#N/A	#N/A	133	#N/A	166	#N/A	#N/A	#N/A	223	#N/A	#N/A	260	#N/A	#N/A
0	1	12	2	1	1		2	Negative10.png	0	#N/A	#N/A	#N/A	#N/A	16	#N/A	#N/A	#N/A	#N/A	#N/A	51	#N/A	54	55	#N/A	57	61	#N/A	#N/A	#N/A	67	#N/A	72	75	#N/A	#N/A	#N/A	80	#N/A	#N/A	86	86	#N/A	#N/A	88	#N/A	#N/A	89	#N/A	#N/A
0	1	12	2	0	1		3	Neutral5.png	0	4	#N/A	#N/A	9	#N/A	#N/A	11	#N/A	#N/A	10	#N/A	#N/A	#N/A	#N/A	13	#N/A	25	#N/A	34	#N/A	39	#N/A	46	#N/A	48	#N/A	52	#N/A	91	#N/A	100	#N/A	#N/A	#N/A	#N/A	161	#N/A	#N/A	180	#N/A
0	1	12	2	0	1		4	Neutral1.png	0	13	23	#N/A	#N/A	27	#N/A	56	#N/A	#N/A	#N/A	59	#N/A	61	#N/A	63	#N/A	#N/A	#N/A	#N/A	67	#N/A	#N/A	70	#N/A	#N/A	75	#N/A	#N/A	148	#N/A	#N/A	148	#N/A	153	#N/A	#N/A	190	#N/A	#N/A	#N/A
0	1	12	2	1	1		5	Negative3.png	0	#N/A	11	#N/A	#N/A	33	#N/A	#N/A	#N/A	59	#N/A	62	#N/A	#N/A	#N/A	#N/A	#N/A	70	#N/A	#N/A	#N/A	#N/A	308	313	#N/A	320	#N/A	#N/A	#N/A	#N/A	322	#N/A	#N/A	#N/A	#N/A	#N/A	#N/A	#N/A	#N/A	322	#N/A
0	1	12	2	1	1		6	Negative4.png	0	#N/A	#N/A	#N/A	10	#N/A	#N/A	#N/A	73	#N/A	#N/A	#N/A	82	#N/A	#N/A	#N/A	#N/A	#N/A	91	#N/A	98	#N/A	#N/A	100	#N/A	#N/A	#N/A	#N/A	#N/A	#N/A	#N/A	106	#N/A	#N/A	#N/A	#N/A	#N/A	#N/A	#N/A	113	#N/A
0	1	12	2	0	1		7	Neutral2.png	0	#N/A	#N/A	#N/A	#N/A	#N/A	#N/A	#N/A	#N/A	#N/A	#N/A	#N/A	13	#N/A	18	19	#N/A	21	#N/A	55	#N/A	#N/A	#N/A	90	96	#N/A	#N/A	105	#N/A	106	#N/A	106	#N/A	108	#N/A	#N/A	105	#N/A	#N/A	108	#N/A
0	1	12	2	1	1		8	Negative1.png	0	#N/A	#N/A	4	#N/A	#N/A	#N/A	#N/A	#N/A	#N/A	38	#N/A	44	#N/A	56	#N/A	#N/A	74	#N/A	79	#N/A	#N/A	#N/A	#N/A	85	#N/A	#N/A	#N/A	#N/A	#N/A	#N/A	#N/A	#N/A	#N/A	#N/A	#N/A	#N/A	225	#N/A	#N/A	#N/A
0	1	12	2	1	1		9	Negative12.png	0	#N/A	#N/A	#N/A	#N/A	31	#N/A	#N/A	47	#N/A	#N/A	#N/A	#N/A	#N/A	#N/A	#N/A	#N/A	61	#N/A	#N/A	#N/A	#N/A	64	#N/A	#N/A	#N/A	#N/A	#N/A	#N/A	#N/A	#N/A	#N/A	82	84	#N/A	#N/A	#N/A	#N/A	#N/A	#N/A	#N/A
0	1	12	2	0	1		10	Neutral7.png	0	#N/A	#N/A	#N/A	#N/A	#N/A	#N/A	#N/A	#N/A	32	#N/A	42	#N/A	#N/A	#N/A	#N/A	#N/A	#N/A	44	#N/A	#N/A	#N/A	#N/A	#N/A	#N/A	45	#N/A	#N/A	#N/A	#N/A	47	#N/A	50	#N/A	#N/A	121	#N/A	#N/A	#N/A	131	136
1	2	13	1	1	2	1		Negative5.png	0	#N/A	#N/A	#N/A	#N/A	#N/A	#N/A	#N/A	#N/A	#N/A	#N/A	19	#N/A	#N/A	#N/A	#N/A	#N/A	#N/A	#N/A	#N/A	26	#N/A	#N/A	#N/A	#N/A	#N/A	#N/A	#N/A	#N/A	#N/A	#N/A	#N/A	#N/A	#N/A	#N/A	#N/A	37	#N/A	43	47	#N/A
1	2	13	1	1	2	2		Negative9.png	0	#N/A	#N/A	#N/A	#N/A	#N/A	#N/A	#N/A	#N/A	#N/A	#N/A	#N/A	#N/A	#N/A	#N/A	#N/A	#N/A	#N/A	26	#N/A	26	#N/A	#N/A	#N/A	#N/A	#N/A	#N/A	#N/A	#N/A	#N/A	#N/A	#N/A	#N/A	#N/A	#N/A	50	#N/A	#N/A	#N/A	#N/A	#N/A
1	2	13	1	0	2	3		Neutral3.png	0	#N/A	#N/A	#N/A	#N/A	#N/A	#N/A	#N/A	#N/A	#N/A	#N/A	#N/A	#N/A	#N/A	#N/A	#N/A	#N/A	#N/A	#N/A	24	#N/A	#N/A	31	#N/A	36	#N/A	#N/A	#N/A	#N/A	#N/A	#N/A	37	#N/A	57	#N/A	#N/A	#N/A	#N/A	57	#N/A	#N/A
1	2	13	1	1	2	4		Negative6.png	0	#N/A	#N/A	#N/A	#N/A	#N/A	#N/A	#N/A	#N/A	#N/A	#N/A	#N/A	#N/A	18	#N/A	#N/A	#N/A	#N/A	#N/A	#N/A	26	#N/A	#N/A	#N/A	#N/A	#N/A	#N/A	#N/A	#N/A	#N/A	#N/A	#N/A	#N/A	#N/A	#N/A	47	#N/A	#N/A	#N/A	#N/A	#N/A
1	2	13	1	1	2	5		Negative8.png	0	#N/A	#N/A	#N/A	25	#N/A	#N/A	#N/A	#N/A	31	#N/A	#N/A	#N/A	#N/A	#N/A	#N/A	#N/A	#N/A	#N/A	#N/A	#N/A	#N/A	#N/A	#N/A	#N/A	#N/A	#N/A	#N/A	#N/A	#N/A	#N/A	#N/A	#N/A	59	#N/A	#N/A	#N/A	#N/A	#N/A	#N/A	#N/A
1	2	13	1	0	2	6		Neutral4.png	0	#N/A	#N/A	#N/A	#N/A	#N/A	30	#N/A	#N/A	#N/A	#N/A	#N/A	#N/A	#N/A	#N/A	#N/A	#N/A	#N/A	#N/A	#N/A	#N/A	#N/A	#N/A	#N/A	#N/A	#N/A	#N/A	#N/A	#N/A	#N/A	#N/A	#N/A	#N/A	#N/A	#N/A	#N/A	#N/A	#N/A	63	#N/A	#N/A
1	2	13	1	0	2	7		Neutral6.png	0	#N/A	#N/A	#N/A	#N/A	#N/A	#N/A	#N/A	#N/A	#N/A	#N/A	#N/A	#N/A	#N/A	#N/A	#N/A	#N/A	#N/A	#N/A	#N/A	#N/A	#N/A	#N/A	#N/A	#N/A	#N/A	#N/A	20	#N/A	#N/A	28	#N/A	#N/A	#N/A	#N/A	#N/A	#N/A	#N/A	#N/A	#N/A	#N/A
1	2	13	1	1	2	8		Negative7.png	0	#N/A	#N/A	#N/A	#N/A	#N/A	#N/A	#N/A	26	#N/A	#N/A	30	#N/A	#N/A	#N/A	#N/A	#N/A	#N/A	#N/A	#N/A	#N/A	#N/A	#N/A	#N/A	#N/A	#N/A	#N/A	#N/A	54	#N/A	#N/A	#N/A	#N/A	#N/A	#N/A	66	#N/A	83	#N/A	#N/A	#N/A
1	2	13	1	1	2	9		Negative11.png	0	#N/A	#N/A	#N/A	#N/A	#N/A	#N/A	#N/A	#N/A	#N/A	#N/A	#N/A	#N/A	#N/A	#N/A	#N/A	#N/A	#N/A	#N/A	#N/A	15	#N/A	#N/A	#N/A	#N/A	#N/A	#N/A	29	#N/A	#N/A	#N/A	#N/A	#N/A	#N/A	#N/A	#N/A	#N/A	#N/A	44	#N/A	#N/A
1	2	13	1	0	2	10		Neutral8.png	0	#N/A	20	#N/A	#N/A	#N/A	35	#N/A	#N/A	#N/A	#N/A	43	#N/A	#N/A	#N/A	#N/A	51	#N/A	#N/A	#N/A	56	#N/A	#N/A	#N/A	59	#N/A	#N/A	#N/A	64	#N/A	#N/A	#N/A	70	#N/A	#N/A	#N/A	#N/A	#N/A	#N/A	#N/A	#N/A
0	1	13	2	1	1		1	Negative2.png	0	#N/A	#N/A	#N/A	#N/A	#N/A	#N/A	#N/A	#N/A	#N/A	#N/A	#N/A	#N/A	#N/A	#N/A	#N/A	#N/A	#N/A	#N/A	#N/A	#N/A	#N/A	#N/A	#N/A	#N/A	34	#N/A	#N/A	#N/A	#N/A	#N/A	#N/A	#N/A	#N/A	#N/A	53	#N/A	#N/A	#N/A	#N/A	63
0	1	13	2	1	1		2	Negative10.png	0	#N/A	#N/A	#N/A	#N/A	#N/A	#N/A	14	#N/A	#N/A	#N/A	#N/A	#N/A	#N/A	34	#N/A	#N/A	#N/A	#N/A	#N/A	#N/A	#N/A	#N/A	#N/A	43	#N/A	#N/A	#N/A	#N/A	#N/A	67	#N/A	#N/A	85	#N/A	#N/A	#N/A	#N/A	#N/A	#N/A	#N/A
0	1	13	2	0	1		3	Neutral5.png	0	#N/A	#N/A	#N/A	#N/A	#N/A	#N/A	#N/A	#N/A	#N/A	#N/A	#N/A	#N/A	#N/A	18	#N/A	#N/A	#N/A	31	#N/A	#N/A	#N/A	#N/A	#N/A	#N/A	37	#N/A	#N/A	#N/A	#N/A	#N/A	#N/A	#N/A	#N/A	#N/A	#N/A	#N/A	#N/A	#N/A	#N/A	38
0	1	13	2	0	1		4	Neutral1.png	0	#N/A	#N/A	#N/A	#N/A	#N/A	20	#N/A	#N/A	#N/A	#N/A	#N/A	#N/A	27	#N/A	#N/A	#N/A	#N/A	#N/A	#N/A	#N/A	#N/A	#N/A	#N/A	#N/A	#N/A	48	#N/A	51	#N/A	#N/A	64	#N/A	#N/A	#N/A	#N/A	#N/A	#N/A	#N/A	#N/A	#N/A
0	1	13	2	1	1		5	Negative3.png	0	#N/A	#N/A	#N/A	#N/A	#N/A	#N/A	#N/A	15	14	#N/A	#N/A	#N/A	#N/A	#N/A	#N/A	#N/A	#N/A	#N/A	#N/A	28	#N/A	#N/A	#N/A	#N/A	#N/A	#N/A	#N/A	#N/A	#N/A	#N/A	#N/A	#N/A	34	#N/A	#N/A	#N/A	#N/A	#N/A	#N/A	#N/A
0	1	13	2	1	1		6	Negative4.png	0	#N/A	#N/A	#N/A	#N/A	#N/A	#N/A	#N/A	#N/A	#N/A	#N/A	#N/A	#N/A	#N/A	#N/A	#N/A	#N/A	28	#N/A	#N/A	#N/A	#N/A	#N/A	#N/A	#N/A	#N/A	#N/A	#N/A	#N/A	41	#N/A	#N/A	#N/A	#N/A	#N/A	#N/A	#N/A	#N/A	#N/A	#N/A	#N/A
0	1	13	2	0	1		7	Neutral2.png	0	#N/A	#N/A	#N/A	#N/A	#N/A	#N/A	#N/A	#N/A	#N/A	#N/A	#N/A	#N/A	#N/A	#N/A	#N/A	#N/A	#N/A	35	#N/A	#N/A	#N/A	#N/A	#N/A	#N/A	#N/A	#N/A	#N/A	#N/A	#N/A	#N/A	#N/A	#N/A	#N/A	#N/A	#N/A	#N/A	#N/A	#N/A	#N/A	#N/A
0	1	13	2	1	1		8	Negative1.png	0	#N/A	23	#N/A	#N/A	#N/A	#N/A	#N/A	#N/A	#N/A	#N/A	#N/A	#N/A	#N/A	40	#N/A	#N/A	#N/A	#N/A	#N/A	#N/A	#N/A	#N/A	#N/A	#N/A	#N/A	#N/A	#N/A	#N/A	#N/A	#N/A	#N/A	#N/A	#N/A	#N/A	#N/A	#N/A	#N/A	#N/A	#N/A	#N/A
0	1	13	2	1	1		9	Negative12.png	0	#N/A	#N/A	#N/A	#N/A	#N/A	#N/A	#N/A	#N/A	#N/A	#N/A	#N/A	#N/A	#N/A	#N/A	#N/A	#N/A	#N/A	#N/A	#N/A	#N/A	#N/A	#N/A	#N/A	15	#N/A	#N/A	#N/A	#N/A	#N/A	#N/A	#N/A	#N/A	#N/A	#N/A	#N/A	#N/A	#N/A	21	#N/A	#N/A
0	1	13	2	0	1		10	Neutral7.png	0	#N/A	#N/A	#N/A	#N/A	#N/A	#N/A	#N/A	#N/A	#N/A	#N/A	#N/A	#N/A	#N/A	#N/A	#N/A	#N/A	#N/A	#N/A	#N/A	#N/A	#N/A	#N/A	#N/A	#N/A	#N/A	#N/A	#N/A	#N/A	#N/A	47	#N/A	#N/A	#N/A	#N/A	#N/A	#N/A	61	#N/A	#N/A	#N/A
0	2	14	1	1	2		1	Negative5.png	0	#N/A	#N/A	#N/A	#N/A	#N/A	#N/A	#N/A	#N/A	#N/A	25	#N/A	#N/A	#N/A	#N/A	35	34	#N/A	#N/A	#N/A	35	37	#N/A	#N/A	36	39	#N/A	42	#N/A	43	#N/A	43	42	#N/A	#N/A	#N/A	#N/A	42	#N/A	46	49
0	2	14	1	1	2		2	Negative9.png	0	#N/A	#N/A	#N/A	#N/A	#N/A	#N/A	#N/A	#N/A	#N/A	#N/A	#N/A	#N/A	#N/A	#N/A	#N/A	#N/A	#N/A	#N/A	26	#N/A	#N/A	26	#N/A	#N/A	25	#N/A	27	#N/A	#N/A	#N/A	#N/A	#N/A	#N/A	#N/A	#N/A	#N/A	#N/A	#N/A	33	#N/A
0	2	14	1	0	2		3	Neutral3.png	0	#N/A	#N/A	#N/A	#N/A	#N/A	#N/A	#N/A	#N/A	#N/A	#N/A	#N/A	30	#N/A	#N/A	#N/A	#N/A	#N/A	30	#N/A	#N/A	#N/A	#N/A	#N/A	#N/A	#N/A	#N/A	#N/A	#N/A	#N/A	#N/A	#N/A	#N/A	#N/A	32	#N/A	#N/A	#N/A	#N/A	#N/A	#N/A
0	2	14	1	1	2		4	Negative6.png	0	#N/A	#N/A	#N/A	#N/A	#N/A	#N/A	#N/A	#N/A	#N/A	#N/A	#N/A	#N/A	#N/A	#N/A	#N/A	#N/A	#N/A	#N/A	#N/A	#N/A	31	#N/A	33	#N/A	#N/A	#N/A	39	#N/A	#N/A	#N/A	45	#N/A	#N/A	#N/A	#N/A	45	#N/A	#N/A	#N/A	#N/A
0	2	14	1	1	2		5	Negative8.png	0	#N/A	#N/A	#N/A	#N/A	#N/A	#N/A	#N/A	27	#N/A	#N/A	#N/A	#N/A	#N/A	#N/A	36	#N/A	38	#N/A	#N/A	#N/A	#N/A	#N/A	#N/A	#N/A	#N/A	#N/A	#N/A	#N/A	53	#N/A	#N/A	#N/A	#N/A	#N/A	#N/A	#N/A	78	#N/A	#N/A	#N/A
0	2	14	1	0	2		6	Neutral4.png	0	#N/A	#N/A	#N/A	#N/A	#N/A	#N/A	#N/A	#N/A	#N/A	#N/A	#N/A	#N/A	#N/A	#N/A	#N/A	#N/A	#N/A	#N/A	#N/A	#N/A	#N/A	21	21	20	#N/A	#N/A	22	#N/A	#N/A	#N/A	#N/A	24	#N/A	#N/A	#N/A	#N/A	#N/A	25	#N/A	#N/A
0	2	14	1	0	2		7	Neutral6.png	0	#N/A	#N/A	#N/A	#N/A	#N/A	#N/A	#N/A	#N/A	#N/A	#N/A	#N/A	#N/A	#N/A	#N/A	#N/A	#N/A	#N/A	#N/A	#N/A	#N/A	#N/A	#N/A	#N/A	#N/A	#N/A	25	23	#N/A	25	30	32	#N/A	#N/A	42	49	#N/A	#N/A	#N/A	#N/A	#N/A
0	2	14	1	1	2		8	Negative7.png	0	#N/A	#N/A	#N/A	#N/A	#N/A	#N/A	#N/A	#N/A	#N/A	#N/A	#N/A	#N/A	#N/A	#N/A	#N/A	#N/A	24	#N/A	#N/A	#N/A	#N/A	#N/A	#N/A	#N/A	#N/A	35	50	#N/A	#N/A	#N/A	#N/A	#N/A	#N/A	#N/A	#N/A	#N/A	66	#N/A	#N/A	72
0	2	14	1	1	2		9	Negative11.png	0	#N/A	#N/A	#N/A	#N/A	#N/A	#N/A	#N/A	#N/A	#N/A	#N/A	#N/A	#N/A	#N/A	#N/A	#N/A	#N/A	#N/A	35	#N/A	#N/A	38	#N/A	106	#N/A	#N/A	#N/A	#N/A	#N/A	#N/A	#N/A	#N/A	#N/A	#N/A	121	#N/A	#N/A	#N/A	#N/A	#N/A	#N/A
0	2	14	1	0	2		10	Neutral8.png	0	#N/A	#N/A	#N/A	#N/A	#N/A	#N/A	#N/A	#N/A	#N/A	#N/A	#N/A	#N/A	#N/A	#N/A	#N/A	#N/A	#N/A	#N/A	#N/A	18	20	20	#N/A	#N/A	#N/A	#N/A	#N/A	#N/A	#N/A	#N/A	#N/A	#N/A	#N/A	#N/A	#N/A	#N/A	#N/A	#N/A	#N/A	#N/A
1	1	14	2	1	1	1		Negative2.png	0	#N/A	#N/A	#N/A	#N/A	#N/A	#N/A	#N/A	#N/A	#N/A	#N/A	#N/A	#N/A	#N/A	#N/A	#N/A	#N/A	#N/A	#N/A	#N/A	21	#N/A	#N/A	#N/A	#N/A	#N/A	#N/A	32	#N/A	#N/A	#N/A	40	#N/A	#N/A	#N/A	#N/A	#N/A	#N/A	73	#N/A	#N/A
1	1	14	2	1	1	2		Negative10.png	0	#N/A	#N/A	#N/A	#N/A	#N/A	#N/A	#N/A	#N/A	#N/A	#N/A	#N/A	#N/A	#N/A	#N/A	#N/A	#N/A	#N/A	#N/A	#N/A	#N/A	#N/A	#N/A	#N/A	#N/A	24	24	#N/A	#N/A	#N/A	40	#N/A	#N/A	#N/A	#N/A	#N/A	#N/A	#N/A	#N/A	#N/A	#N/A
1	1	14	2	0	1	3		Neutral5.png	0	#N/A	#N/A	#N/A	#N/A	#N/A	#N/A	#N/A	#N/A	#N/A	#N/A	#N/A	#N/A	#N/A	#N/A	#N/A	#N/A	#N/A	#N/A	20	#N/A	#N/A	#N/A	#N/A	#N/A	#N/A	#N/A	#N/A	28	#N/A	#N/A	#N/A	#N/A	#N/A	#N/A	#N/A	#N/A	#N/A	#N/A	#N/A	#N/A
1	1	14	2	0	1	4		Neutral1.png	0	#N/A	#N/A	#N/A	#N/A	#N/A	#N/A	#N/A	#N/A	#N/A	#N/A	#N/A	#N/A	#N/A	#N/A	#N/A	#N/A	#N/A	#N/A	#N/A	#N/A	#N/A	#N/A	#N/A	#N/A	#N/A	#N/A	#N/A	#N/A	#N/A	#N/A	#N/A	#N/A	19	19	#N/A	#N/A	#N/A	#N/A	#N/A	#N/A
1	1	14	2	1	1	5		Negative3.png	0	#N/A	#N/A	#N/A	#N/A	#N/A	#N/A	#N/A	#N/A	#N/A	#N/A	#N/A	#N/A	#N/A	#N/A	#N/A	#N/A	#N/A	#N/A	#N/A	#N/A	24	#N/A	#N/A	#N/A	#N/A	#N/A	#N/A	#N/A	118	#N/A	#N/A	#N/A	#N/A	#N/A	#N/A	#N/A	#N/A	#N/A	#N/A	#N/A
1	1	14	2	1	1	6		Negative4.png	0	#N/A	#N/A	#N/A	#N/A	#N/A	#N/A	#N/A	#N/A	#N/A	#N/A	#N/A	#N/A	#N/A	#N/A	#N/A	#N/A	#N/A	#N/A	#N/A	37	#N/A	51	52	#N/A	62	#N/A	#N/A	205	#N/A	#N/A	229	#N/A	321	#N/A	339	#N/A	347	#N/A	#N/A	#N/A
1	1	14	2	0	1	7		Neutral2.png	0	#N/A	#N/A	#N/A	#N/A	#N/A	#N/A	#N/A	#N/A	#N/A	#N/A	#N/A	#N/A	#N/A	#N/A	#N/A	#N/A	#N/A	#N/A	#N/A	#N/A	#N/A	#N/A	#N/A	#N/A	#N/A	23	#N/A	#N/A	#N/A	#N/A	#N/A	#N/A	#N/A	#N/A	23	#N/A	#N/A	#N/A	#N/A	#N/A
1	1	14	2	1	1	8		Negative1.png	0	#N/A	#N/A	#N/A	#N/A	#N/A	#N/A	#N/A	#N/A	#N/A	#N/A	#N/A	#N/A	#N/A	#N/A	#N/A	#N/A	#N/A	#N/A	#N/A	#N/A	33	#N/A	#N/A	#N/A	#N/A	38	#N/A	#N/A	#N/A	#N/A	#N/A	49	#N/A	#N/A	#N/A	#N/A	#N/A	#N/A	#N/A	#N/A
1	1	14	2	1	1	9		Negative12.png	0	#N/A	#N/A	#N/A	#N/A	#N/A	#N/A	#N/A	#N/A	#N/A	#N/A	#N/A	#N/A	#N/A	#N/A	#N/A	#N/A	#N/A	67	#N/A	68	#N/A	#N/A	#N/A	#N/A	78	#N/A	#N/A	#N/A	#N/A	#N/A	#N/A	238	#N/A	#N/A	#N/A	235	#N/A	#N/A	#N/A	#N/A
1	1	14	2	0	1	10		Neutral7.png	0	#N/A	#N/A	#N/A	#N/A	#N/A	#N/A	#N/A	#N/A	#N/A	#N/A	#N/A	#N/A	#N/A	#N/A	#N/A	#N/A	#N/A	#N/A	#N/A	#N/A	#N/A	#N/A	#N/A	#N/A	22	25	#N/A	#N/A	37	#N/A	#N/A	#N/A	#N/A	#N/A	#N/A	#N/A	#N/A	#N/A	#N/A	#N/A
0	1	16	1	1	1		1	Negative2.png	0	#N/A	#N/A	#N/A	#N/A	#N/A	224	#N/A	#N/A	#N/A	#N/A	228	#N/A	#N/A	#N/A	#N/A	#N/A	#N/A	#N/A	239	#N/A	#N/A	#N/A	261	#N/A	#N/A	#N/A	#N/A	271	#N/A	#N/A	#N/A	#N/A	#N/A	#N/A	#N/A	#N/A	#N/A	285	#N/A	#N/A
0	1	16	1	1	1		2	Negative10.png	0	#N/A	#N/A	#N/A	#N/A	#N/A	#N/A	#N/A	#N/A	#N/A	#N/A	#N/A	#N/A	#N/A	#N/A	#N/A	#N/A	198	#N/A	#N/A	#N/A	#N/A	#N/A	207	#N/A	#N/A	#N/A	#N/A	#N/A	#N/A	#N/A	214	#N/A	#N/A	#N/A	#N/A	216	#N/A	#N/A	#N/A	216
0	1	16	1	0	1		3	Neutral5.png	0	#N/A	#N/A	#N/A	#N/A	#N/A	#N/A	#N/A	#N/A	#N/A	#N/A	#N/A	#N/A	#N/A	#N/A	#N/A	#N/A	13	#N/A	#N/A	#N/A	#N/A	62	#N/A	#N/A	#N/A	#N/A	#N/A	#N/A	76	#N/A	#N/A	#N/A	#N/A	#N/A	#N/A	#N/A	#N/A	#N/A	#N/A	99
0	1	16	1	0	1		4	Neutral1.png	0	#N/A	#N/A	#N/A	#N/A	#N/A	#N/A	#N/A	#N/A	#N/A	#N/A	#N/A	#N/A	#N/A	#N/A	#N/A	#N/A	#N/A	#N/A	#N/A	31	#N/A	#N/A	52	#N/A	57	#N/A	#N/A	#N/A	#N/A	#N/A	#N/A	#N/A	#N/A	#N/A	72	#N/A	#N/A	#N/A	#N/A	#N/A
0	1	16	1	1	1		5	Negative3.png	0	#N/A	#N/A	#N/A	#N/A	#N/A	#N/A	#N/A	#N/A	#N/A	#N/A	#N/A	#N/A	#N/A	#N/A	#N/A	#N/A	#N/A	#N/A	#N/A	#N/A	#N/A	#N/A	#N/A	#N/A	#N/A	#N/A	#N/A	20	#N/A	#N/A	#N/A	#N/A	220	#N/A	#N/A	#N/A	#N/A	#N/A	#N/A	230
0	1	16	1	1	1		6	Negative4.png	0	#N/A	#N/A	#N/A	#N/A	#N/A	#N/A	#N/A	#N/A	#N/A	#N/A	#N/A	#N/A	#N/A	#N/A	3	#N/A	#N/A	#N/A	#N/A	13	#N/A	49	#N/A	58	#N/A	#N/A	#N/A	#N/A	#N/A	#N/A	#N/A	73	#N/A	#N/A	#N/A	#N/A	#N/A	#N/A	#N/A	#N/A
0	1	16	1	0	1		7	Neutral2.png	0	#N/A	#N/A	#N/A	#N/A	#N/A	#N/A	#N/A	#N/A	#N/A	#N/A	#N/A	#N/A	#N/A	#N/A	#N/A	#N/A	#N/A	#N/A	#N/A	#N/A	#N/A	#N/A	37	37	#N/A	#N/A	#N/A	37	#N/A	#N/A	37	#N/A	#N/A	#N/A	#N/A	#N/A	#N/A	#N/A	#N/A	#N/A
0	1	16	1	1	1		8	Negative1.png	0	#N/A	#N/A	#N/A	#N/A	#N/A	#N/A	#N/A	#N/A	#N/A	#N/A	#N/A	#N/A	#N/A	#N/A	#N/A	#N/A	#N/A	#N/A	#N/A	#N/A	#N/A	#N/A	#N/A	#N/A	#N/A	#N/A	#N/A	#N/A	#N/A	23	#N/A	25	#N/A	#N/A	#N/A	#N/A	#N/A	#N/A	#N/A	#N/A
0	1	16	1	1	1		9	Negative12.png	0	#N/A	#N/A	#N/A	#N/A	#N/A	#N/A	#N/A	#N/A	#N/A	#N/A	33	#N/A	#N/A	#N/A	#N/A	#N/A	34	#N/A	#N/A	#N/A	#N/A	#N/A	#N/A	#N/A	#N/A	#N/A	#N/A	#N/A	#N/A	#N/A	#N/A	#N/A	36	#N/A	#N/A	#N/A	#N/A	#N/A	#N/A	#N/A
0	1	16	1	0	1		10	Neutral7.png	0	#N/A	#N/A	#N/A	#N/A	#N/A	#N/A	#N/A	#N/A	#N/A	#N/A	#N/A	#N/A	#N/A	#N/A	#N/A	#N/A	#N/A	#N/A	#N/A	#N/A	#N/A	#N/A	#N/A	#N/A	#N/A	30	#N/A	#N/A	#N/A	34	#N/A	#N/A	#N/A	#N/A	43	#N/A	#N/A	#N/A	#N/A	40
1	2	16	2	1	2	1		Negative5.png	0	#N/A	#N/A	#N/A	#N/A	#N/A	#N/A	#N/A	#N/A	#N/A	#N/A	#N/A	#N/A	#N/A	#N/A	#N/A	#N/A	#N/A	#N/A	#N/A	#N/A	#N/A	#N/A	#N/A	#N/A	#N/A	#N/A	18	#N/A	#N/A	#N/A	#N/A	#N/A	27	#N/A	#N/A	#N/A	#N/A	#N/A	#N/A	#N/A
1	2	16	2	1	2	2		Negative9.png	0	#N/A	#N/A	#N/A	14	#N/A	#N/A	#N/A	#N/A	#N/A	#N/A	#N/A	#N/A	#N/A	#N/A	#N/A	#N/A	#N/A	#N/A	#N/A	#N/A	39	#N/A	#N/A	#N/A	#N/A	#N/A	#N/A	#N/A	#N/A	#N/A	#N/A	#N/A	#N/A	#N/A	#N/A	#N/A	#N/A	54	#N/A	#N/A
1	2	16	2	0	2	3		Neutral3.png	0	#N/A	#N/A	#N/A	#N/A	#N/A	#N/A	#N/A	#N/A	#N/A	#N/A	20	#N/A	#N/A	#N/A	#N/A	#N/A	#N/A	#N/A	#N/A	#N/A	#N/A	21	#N/A	#N/A	#N/A	#N/A	#N/A	#N/A	#N/A	#N/A	#N/A	#N/A	#N/A	#N/A	#N/A	#N/A	#N/A	#N/A	#N/A	26
1	2	16	2	1	2	4		Negative6.png	0	#N/A	#N/A	#N/A	#N/A	#N/A	#N/A	#N/A	#N/A	#N/A	#N/A	#N/A	#N/A	#N/A	#N/A	#N/A	#N/A	#N/A	21	#N/A	#N/A	#N/A	#N/A	#N/A	#N/A	#N/A	#N/A	23	#N/A	#N/A	#N/A	#N/A	#N/A	#N/A	#N/A	#N/A	#N/A	#N/A	27	#N/A	#N/A
1	2	16	2	1	2	5		Negative8.png	0	#N/A	#N/A	#N/A	#N/A	#N/A	#N/A	#N/A	#N/A	#N/A	#N/A	#N/A	#N/A	#N/A	#N/A	#N/A	#N/A	#N/A	#N/A	#N/A	#N/A	#N/A	#N/A	#N/A	#N/A	#N/A	#N/A	#N/A	#N/A	29	#N/A	#N/A	#N/A	#N/A	#N/A	#N/A	#N/A	#N/A	35	39	#N/A
1	2	16	2	0	2	6		Neutral4.png	0	#N/A	#N/A	#N/A	#N/A	#N/A	#N/A	#N/A	#N/A	#N/A	#N/A	#N/A	#N/A	#N/A	#N/A	#N/A	#N/A	#N/A	#N/A	#N/A	#N/A	#N/A	#N/A	#N/A	#N/A	#N/A	32	#N/A	#N/A	#N/A	#N/A	#N/A	#N/A	#N/A	#N/A	#N/A	#N/A	#N/A	#N/A	#N/A	33
1	2	16	2	0	2	7		Neutral6.png	0	#N/A	#N/A	#N/A	#N/A	#N/A	#N/A	#N/A	#N/A	#N/A	#N/A	#N/A	#N/A	#N/A	#N/A	#N/A	#N/A	#N/A	#N/A	#N/A	#N/A	#N/A	#N/A	#N/A	11	#N/A	#N/A	#N/A	#N/A	#N/A	#N/A	#N/A	14	#N/A	#N/A	#N/A	#N/A	#N/A	#N/A	#N/A	#N/A
1	2	16	2	1	2	8		Negative7.png	0	#N/A	#N/A	#N/A	#N/A	#N/A	#N/A	#N/A	#N/A	#N/A	#N/A	#N/A	#N/A	#N/A	#N/A	#N/A	#N/A	#N/A	#N/A	23	#N/A	#N/A	#N/A	#N/A	24	#N/A	#N/A	#N/A	#N/A	#N/A	#N/A	#N/A	#N/A	#N/A	#N/A	#N/A	#N/A	#N/A	#N/A	#N/A	#N/A
1	2	16	2	1	2	9		Negative11.png	0	#N/A	#N/A	#N/A	#N/A	#N/A	#N/A	#N/A	#N/A	#N/A	#N/A	#N/A	#N/A	#N/A	#N/A	#N/A	#N/A	#N/A	#N/A	#N/A	#N/A	#N/A	#N/A	15	#N/A	#N/A	#N/A	#N/A	#N/A	#N/A	#N/A	#N/A	#N/A	#N/A	#N/A	#N/A	#N/A	#N/A	#N/A	#N/A	#N/A
1	2	16	2	0	2	10		Neutral8.png	0	#N/A	#N/A	#N/A	#N/A	#N/A	#N/A	#N/A	#N/A	#N/A	#N/A	#N/A	13	#N/A	#N/A	#N/A	#N/A	#N/A	#N/A	#N/A	#N/A	#N/A	20	#N/A	#N/A	#N/A	#N/A	#N/A	#N/A	#N/A	#N/A	#N/A	#N/A	#N/A	#N/A	#N/A	#N/A	#N/A	35	#N/A	#N/A
0	1	17	1	1	1		1	Negative2.png	0	#N/A	#N/A	#N/A	16	#N/A	18	18	#N/A	#N/A	#N/A	20	21	#N/A	24	#N/A	26	26	#N/A	#N/A	#N/A	#N/A	#N/A	#N/A	#N/A	#N/A	#N/A	#N/A	#N/A	#N/A	#N/A	#N/A	#N/A	40	#N/A	#N/A	#N/A	#N/A	40	#N/A	#N/A
0	1	17	1	1	1		2	Negative10.png	0	#N/A	#N/A	#N/A	#N/A	#N/A	61	#N/A	58	#N/A	#N/A	57	#N/A	#N/A	59	#N/A	#N/A	#N/A	#N/A	68	#N/A	#N/A	#N/A	#N/A	#N/A	111	#N/A	#N/A	#N/A	115	#N/A	121	128	#N/A	#N/A	#N/A	131	#N/A	136	#N/A	#N/A
0	1	17	1	0	1		3	Neutral5.png	0	#N/A	#N/A	#N/A	#N/A	#N/A	#N/A	#N/A	22	#N/A	#N/A	#N/A	#N/A	#N/A	#N/A	#N/A	#N/A	#N/A	31	#N/A	#N/A	#N/A	#N/A	#N/A	#N/A	#N/A	#N/A	#N/A	#N/A	#N/A	35	31	#N/A	#N/A	32	#N/A	#N/A	#N/A	#N/A	#N/A	#N/A
0	1	17	1	0	1		4	Neutral1.png	0	#N/A	#N/A	#N/A	#N/A	#N/A	16	14	#N/A	#N/A	#N/A	#N/A	#N/A	#N/A	#N/A	16	#N/A	#N/A	#N/A	#N/A	17	#N/A	#N/A	#N/A	#N/A	#N/A	#N/A	#N/A	16	16	#N/A	#N/A	#N/A	#N/A	18	#N/A	#N/A	#N/A	#N/A	#N/A	#N/A
0	1	17	1	1	1		5	Negative3.png	0	#N/A	#N/A	#N/A	#N/A	#N/A	37	39	#N/A	#N/A	#N/A	#N/A	#N/A	45	#N/A	#N/A	#N/A	#N/A	#N/A	#N/A	#N/A	#N/A	#N/A	#N/A	#N/A	#N/A	#N/A	#N/A	59	#N/A	#N/A	#N/A	65	#N/A	#N/A	#N/A	#N/A	#N/A	#N/A	#N/A	#N/A
0	1	17	1	1	1		6	Negative4.png	0	#N/A	193	#N/A	#N/A	#N/A	#N/A	#N/A	#N/A	#N/A	#N/A	#N/A	#N/A	#N/A	#N/A	#N/A	#N/A	259	#N/A	265	#N/A	273	#N/A	283	#N/A	#N/A	#N/A	#N/A	#N/A	57	#N/A	#N/A	45	#N/A	#N/A	#N/A	37	#N/A	27	#N/A	#N/A
0	1	17	1	0	1		7	Neutral2.png	0	#N/A	#N/A	#N/A	#N/A	#N/A	#N/A	#N/A	#N/A	#N/A	#N/A	134	#N/A	#N/A	264	#N/A	279	#N/A	304	#N/A	#N/A	#N/A	306	#N/A	#N/A	#N/A	#N/A	77	#N/A	#N/A	#N/A	72	#N/A	70	#N/A	#N/A	#N/A	#N/A	#N/A	#N/A	#N/A
0	1	17	1	1	1		8	Negative1.png	0	#N/A	#N/A	#N/A	#N/A	#N/A	163	169	171	#N/A	178	#N/A	#N/A	#N/A	#N/A	182	#N/A	#N/A	#N/A	#N/A	184	#N/A	188	#N/A	#N/A	#N/A	#N/A	#N/A	#N/A	#N/A	#N/A	173	173	#N/A	#N/A	#N/A	#N/A	174	#N/A	#N/A	179
0	1	17	1	1	1		9	Negative12.png	0	#N/A	#N/A	#N/A	#N/A	#N/A	#N/A	#N/A	#N/A	#N/A	#N/A	#N/A	#N/A	#N/A	#N/A	#N/A	#N/A	#N/A	#N/A	#N/A	11	#N/A	#N/A	#N/A	#N/A	#N/A	#N/A	11	#N/A	#N/A	#N/A	#N/A	#N/A	#N/A	10	#N/A	#N/A	#N/A	#N/A	#N/A	11
0	1	17	1	0	1		10	Neutral7.png	0	#N/A	#N/A	#N/A	#N/A	225	#N/A	#N/A	307	#N/A	321	#N/A	#N/A	#N/A	#N/A	#N/A	#N/A	#N/A	#N/A	#N/A	334	#N/A	353	#N/A	#N/A	#N/A	#N/A	#N/A	#N/A	423	#N/A	#N/A	#N/A	#N/A	#N/A	#N/A	#N/A	422	#N/A	#N/A	#N/A
1	2	17	2	1	2	1		Negative5.png	0	#N/A	#N/A	#N/A	#N/A	#N/A	#N/A	#N/A	#N/A	#N/A	#N/A	#N/A	#N/A	#N/A	#N/A	23	#N/A	#N/A	#N/A	#N/A	#N/A	25	#N/A	#N/A	#N/A	#N/A	#N/A	#N/A	#N/A	#N/A	#N/A	22	#N/A	#N/A	#N/A	#N/A	#N/A	#N/A	#N/A	#N/A	#N/A
1	2	17	2	1	2	2		Negative9.png	0	#N/A	#N/A	#N/A	#N/A	#N/A	#N/A	#N/A	#N/A	#N/A	#N/A	#N/A	#N/A	#N/A	#N/A	#N/A	#N/A	#N/A	#N/A	#N/A	#N/A	#N/A	#N/A	#N/A	26	#N/A	#N/A	23	#N/A	#N/A	28	#N/A	#N/A	#N/A	#N/A	#N/A	#N/A	25	#N/A	#N/A	#N/A
1	2	17	2	0	2	3		Neutral3.png	0	#N/A	#N/A	#N/A	#N/A	#N/A	#N/A	#N/A	#N/A	#N/A	#N/A	19	#N/A	#N/A	#N/A	#N/A	#N/A	#N/A	18	#N/A	#N/A	#N/A	#N/A	#N/A	#N/A	#N/A	#N/A	#N/A	#N/A	25	#N/A	#N/A	#N/A	#N/A	#N/A	#N/A	#N/A	#N/A	#N/A	23	#N/A
1	2	17	2	1	2	4		Negative6.png	0	#N/A	6	#N/A	#N/A	13	#N/A	#N/A	#N/A	#N/A	#N/A	#N/A	#N/A	#N/A	15	#N/A	#N/A	#N/A	#N/A	#N/A	#N/A	18	#N/A	21	#N/A	20	20	18	#N/A	21	#N/A	#N/A	#N/A	#N/A	#N/A	#N/A	#N/A	#N/A	#N/A	#N/A	#N/A
1	2	17	2	1	2	5		Negative8.png	0	#N/A	#N/A	#N/A	#N/A	#N/A	#N/A	#N/A	#N/A	#N/A	26	#N/A	#N/A	#N/A	#N/A	#N/A	#N/A	#N/A	#N/A	#N/A	#N/A	#N/A	#N/A	#N/A	27	#N/A	#N/A	#N/A	#N/A	#N/A	#N/A	#N/A	#N/A	#N/A	32	#N/A	#N/A	#N/A	#N/A	#N/A	#N/A
1	2	17	2	0	2	6		Neutral4.png	0	#N/A	#N/A	#N/A	#N/A	#N/A	#N/A	#N/A	#N/A	#N/A	#N/A	#N/A	#N/A	#N/A	#N/A	#N/A	#N/A	20	#N/A	#N/A	#N/A	#N/A	#N/A	#N/A	#N/A	#N/A	22	#N/A	#N/A	#N/A	#N/A	#N/A	#N/A	#N/A	#N/A	#N/A	#N/A	#N/A	#N/A	#N/A	#N/A
1	2	17	2	0	2	7		Neutral6.png	0	#N/A	8	#N/A	#N/A	#N/A	#N/A	#N/A	#N/A	#N/A	#N/A	#N/A	20	#N/A	#N/A	#N/A	#N/A	#N/A	#N/A	#N/A	#N/A	#N/A	#N/A	#N/A	#N/A	#N/A	#N/A	20	#N/A	#N/A	#N/A	#N/A	#N/A	#N/A	#N/A	#N/A	24	#N/A	#N/A	#N/A	#N/A
1	2	17	2	1	2	8		Negative7.png	0	#N/A	#N/A	#N/A	#N/A	#N/A	4	#N/A	#N/A	#N/A	#N/A	#N/A	#N/A	2	#N/A	#N/A	#N/A	#N/A	6	#N/A	#N/A	#N/A	#N/A	#N/A	11	#N/A	13	#N/A	#N/A	#N/A	#N/A	12	#N/A	#N/A	#N/A	13	#N/A	#N/A	#N/A	#N/A	#N/A
1	2	17	2	1	2	9		Negative11.png	0	18	#N/A	19	#N/A	#N/A	#N/A	#N/A	#N/A	#N/A	#N/A	51	#N/A	154	#N/A	#N/A	#N/A	178	#N/A	#N/A	185	#N/A	#N/A	#N/A	#N/A	#N/A	#N/A	#N/A	#N/A	#N/A	188	#N/A	#N/A	#N/A	#N/A	#N/A	#N/A	#N/A	#N/A	#N/A	#N/A
1	2	17	2	0	2	10		Neutral8.png	0	#N/A	#N/A	#N/A	#N/A	10	12	#N/A	#N/A	#N/A	13	#N/A	#N/A	#N/A	#N/A	8	#N/A	#N/A	#N/A	#N/A	#N/A	#N/A	#N/A	#N/A	#N/A	#N/A	#N/A	#N/A	#N/A	#N/A	9	#N/A	#N/A	#N/A	#N/A	#N/A	8	#N/A	7	7	7
0	1	18	1	1	1		1	Negative2.png	0	#N/A	#N/A	#N/A	#N/A	#N/A	#N/A	#N/A	#N/A	#N/A	#N/A	#N/A	16	#N/A	#N/A	#N/A	#N/A	#N/A	#N/A	#N/A	#N/A	21	#N/A	#N/A	#N/A	#N/A	#N/A	#N/A	25	#N/A	#N/A	#N/A	#N/A	#N/A	#N/A	#N/A	#N/A	#N/A	35	#N/A	#N/A
0	1	18	1	1	1		2	Negative10.png	0	#N/A	#N/A	#N/A	#N/A	#N/A	16	18	#N/A	#N/A	#N/A	#N/A	#N/A	#N/A	#N/A	#N/A	24	#N/A	#N/A	#N/A	#N/A	#N/A	#N/A	#N/A	29	#N/A	#N/A	34	#N/A	38	38	#N/A	37	#N/A	#N/A	41	#N/A	#N/A	#N/A	#N/A	51
0	1	18	1	0	1		3	Neutral5.png	0	#N/A	#N/A	#N/A	#N/A	#N/A	#N/A	#N/A	#N/A	#N/A	#N/A	#N/A	19	#N/A	#N/A	#N/A	#N/A	#N/A	#N/A	#N/A	#N/A	#N/A	#N/A	#N/A	#N/A	#N/A	#N/A	#N/A	#N/A	#N/A	#N/A	#N/A	#N/A	#N/A	#N/A	#N/A	30	#N/A	#N/A	#N/A	#N/A
0	1	18	1	0	1		4	Neutral1.png	0	#N/A	#N/A	#N/A	#N/A	8	#N/A	#N/A	#N/A	#N/A	#N/A	#N/A	#N/A	#N/A	#N/A	#N/A	#N/A	#N/A	#N/A	#N/A	#N/A	#N/A	#N/A	#N/A	#N/A	#N/A	#N/A	#N/A	#N/A	#N/A	#N/A	#N/A	#N/A	#N/A	#N/A	#N/A	#N/A	#N/A	#N/A	#N/A	#N/A
0	1	18	1	1	1		5	Negative3.png	0	#N/A	#N/A	#N/A	#N/A	#N/A	#N/A	#N/A	#N/A	26	#N/A	#N/A	#N/A	#N/A	#N/A	#N/A	#N/A	#N/A	#N/A	#N/A	#N/A	#N/A	#N/A	#N/A	#N/A	75	#N/A	#N/A	#N/A	#N/A	#N/A	149	#N/A	178	#N/A	#N/A	#N/A	#N/A	#N/A	#N/A	#N/A
0	1	18	1	1	1		6	Negative4.png	0	#N/A	#N/A	#N/A	#N/A	#N/A	#N/A	11	#N/A	#N/A	#N/A	20	#N/A	#N/A	#N/A	#N/A	#N/A	#N/A	#N/A	#N/A	#N/A	#N/A	32	#N/A	#N/A	38	#N/A	#N/A	40	43	51	#N/A	#N/A	#N/A	#N/A	#N/A	#N/A	#N/A	#N/A	#N/A	61
0	1	18	1	0	1		7	Neutral2.png	0	#N/A	#N/A	#N/A	#N/A	#N/A	#N/A	#N/A	#N/A	#N/A	#N/A	#N/A	#N/A	#N/A	#N/A	#N/A	#N/A	#N/A	#N/A	#N/A	#N/A	#N/A	#N/A	#N/A	#N/A	#N/A	#N/A	#N/A	#N/A	#N/A	#N/A	#N/A	18	#N/A	#N/A	#N/A	#N/A	#N/A	#N/A	#N/A	#N/A
0	1	18	1	1	1		8	Negative1.png	0	#N/A	#N/A	#N/A	#N/A	#N/A	#N/A	#N/A	#N/A	#N/A	#N/A	#N/A	#N/A	#N/A	#N/A	#N/A	#N/A	#N/A	30	#N/A	#N/A	#N/A	#N/A	#N/A	#N/A	#N/A	#N/A	#N/A	77	#N/A	#N/A	#N/A	#N/A	#N/A	#N/A	#N/A	#N/A	#N/A	#N/A	#N/A	#N/A
0	1	18	1	1	1		9	Negative12.png	0	#N/A	#N/A	#N/A	#N/A	#N/A	#N/A	#N/A	#N/A	#N/A	#N/A	#N/A	#N/A	#N/A	#N/A	26	#N/A	#N/A	#N/A	#N/A	62	#N/A	#N/A	#N/A	#N/A	#N/A	#N/A	#N/A	#N/A	#N/A	#N/A	#N/A	#N/A	#N/A	#N/A	#N/A	#N/A	#N/A	#N/A	#N/A	#N/A
0	1	18	1	0	1		10	Neutral7.png	0	#N/A	#N/A	20	22	#N/A	#N/A	#N/A	#N/A	20	#N/A	#N/A	#N/A	#N/A	#N/A	#N/A	#N/A	#N/A	#N/A	#N/A	#N/A	#N/A	#N/A	#N/A	#N/A	#N/A	#N/A	#N/A	#N/A	#N/A	#N/A	#N/A	#N/A	#N/A	#N/A	#N/A	#N/A	#N/A	26	#N/A	#N/A
1	2	18	2	1	2	1		Negative5.png	0	#N/A	#N/A	#N/A	#N/A	#N/A	#N/A	#N/A	#N/A	#N/A	#N/A	56	#N/A	65	#N/A	#N/A	#N/A	#N/A	79	85	#N/A	#N/A	#N/A	#N/A	#N/A	#N/A	#N/A	#N/A	#N/A	#N/A	145	#N/A	#N/A	145	152	#N/A	#N/A	#N/A	#N/A	#N/A	#N/A
1	2	18	2	1	2	2		Negative9.png	0	#N/A	#N/A	#N/A	#N/A	#N/A	#N/A	#N/A	#N/A	#N/A	48	#N/A	51	#N/A	55	#N/A	#N/A	#N/A	#N/A	#N/A	#N/A	#N/A	#N/A	#N/A	#N/A	#N/A	#N/A	#N/A	#N/A	#N/A	66	#N/A	#N/A	#N/A	66	#N/A	#N/A	#N/A	#N/A	#N/A	#N/A
1	2	18	2	0	2	3		Neutral3.png	0	#N/A	#N/A	#N/A	#N/A	#N/A	#N/A	#N/A	27	#N/A	#N/A	#N/A	22	#N/A	#N/A	#N/A	#N/A	#N/A	#N/A	#N/A	#N/A	#N/A	#N/A	#N/A	#N/A	#N/A	#N/A	#N/A	#N/A	#N/A	#N/A	#N/A	#N/A	#N/A	#N/A	#N/A	#N/A	#N/A	#N/A	#N/A	#N/A
1	2	18	2	1	2	4		Negative6.png	0	#N/A	#N/A	#N/A	#N/A	16	18	#N/A	#N/A	#N/A	#N/A	#N/A	#N/A	#N/A	#N/A	#N/A	#N/A	#N/A	#N/A	#N/A	#N/A	#N/A	39	#N/A	#N/A	#N/A	#N/A	42	#N/A	#N/A	#N/A	#N/A	#N/A	#N/A	#N/A	#N/A	#N/A	#N/A	#N/A	#N/A	54
1	2	18	2	1	2	5		Negative8.png	0	#N/A	#N/A	#N/A	9	#N/A	#N/A	#N/A	#N/A	#N/A	9	#N/A	#N/A	#N/A	#N/A	#N/A	#N/A	#N/A	#N/A	#N/A	#N/A	#N/A	#N/A	#N/A	#N/A	#N/A	#N/A	#N/A	#N/A	#N/A	#N/A	#N/A	#N/A	#N/A	#N/A	#N/A	#N/A	#N/A	#N/A	#N/A	#N/A
1	2	18	2	0	2	6		Neutral4.png	0	#N/A	#N/A	#N/A	#N/A	#N/A	#N/A	#N/A	#N/A	#N/A	8	10	#N/A	#N/A	#N/A	#N/A	#N/A	#N/A	#N/A	#N/A	#N/A	#N/A	#N/A	#N/A	#N/A	#N/A	#N/A	#N/A	#N/A	#N/A	#N/A	#N/A	#N/A	#N/A	#N/A	#N/A	#N/A	#N/A	#N/A	#N/A	#N/A
1	2	18	2	0	2	7		Neutral6.png	0	12	11	#N/A	#N/A	#N/A	#N/A	#N/A	#N/A	#N/A	#N/A	#N/A	#N/A	#N/A	#N/A	#N/A	#N/A	#N/A	#N/A	#N/A	#N/A	#N/A	#N/A	#N/A	#N/A	#N/A	#N/A	#N/A	#N/A	#N/A	#N/A	#N/A	#N/A	#N/A	#N/A	#N/A	#N/A	#N/A	#N/A	#N/A	#N/A
1	2	18	2	1	2	8		Negative7.png	0	#N/A	#N/A	#N/A	#N/A	#N/A	#N/A	#N/A	#N/A	#N/A	#N/A	#N/A	#N/A	#N/A	13	#N/A	#N/A	#N/A	#N/A	#N/A	#N/A	#N/A	#N/A	#N/A	#N/A	#N/A	#N/A	#N/A	#N/A	#N/A	#N/A	#N/A	#N/A	#N/A	#N/A	19	#N/A	#N/A	#N/A	#N/A	#N/A
1	2	18	2	1	2	9		Negative11.png	0	#N/A	#N/A	#N/A	#N/A	10	#N/A	#N/A	#N/A	#N/A	#N/A	#N/A	#N/A	#N/A	27	#N/A	32	#N/A	#N/A	#N/A	#N/A	#N/A	#N/A	#N/A	#N/A	55	#N/A	#N/A	#N/A	#N/A	72	#N/A	#N/A	#N/A	#N/A	#N/A	87	#N/A	#N/A	#N/A	135
1	2	18	2	0	2	10		Neutral8.png	0	#N/A	#N/A	#N/A	#N/A	#N/A	#N/A	#N/A	#N/A	4	8	#N/A	#N/A	#N/A	#N/A	#N/A	#N/A	#N/A	#N/A	13	#N/A	#N/A	#N/A	#N/A	#N/A	#N/A	#N/A	15	#N/A	#N/A	#N/A	#N/A	#N/A	#N/A	#N/A	#N/A	#N/A	11	#N/A	#N/A	#N/A
1	2	19	1	1	2	1		Negative5.png	0	10	#N/A	#N/A	#N/A	#N/A	#N/A	#N/A	#N/A	#N/A	#N/A	#N/A	#N/A	#N/A	#N/A	#N/A	#N/A	#N/A	#N/A	#N/A	38	#N/A	#N/A	#N/A	#N/A	#N/A	#N/A	173	176	#N/A	#N/A	#N/A	#N/A	#N/A	181	#N/A	#N/A	#N/A	182	#N/A	#N/A
1	2	19	1	1	2	2		Negative9.png	0	#N/A	#N/A	#N/A	#N/A	#N/A	#N/A	#N/A	#N/A	#N/A	#N/A	#N/A	15	#N/A	#N/A	#N/A	19	#N/A	#N/A	#N/A	#N/A	#N/A	#N/A	#N/A	#N/A	28	#N/A	#N/A	#N/A	#N/A	32	#N/A	#N/A	39	#N/A	44	#N/A	46	#N/A	#N/A	54
1	2	19	1	0	2	3		Neutral3.png	0	#N/A	13	#N/A	#N/A	#N/A	#N/A	#N/A	#N/A	#N/A	17	#N/A	#N/A	#N/A	18	#N/A	#N/A	#N/A	#N/A	#N/A	28	#N/A	#N/A	#N/A	#N/A	#N/A	#N/A	#N/A	#N/A	#N/A	#N/A	#N/A	#N/A	#N/A	31	#N/A	#N/A	#N/A	#N/A	#N/A	32
1	2	19	1	1	2	4		Negative6.png	0	#N/A	#N/A	#N/A	#N/A	#N/A	#N/A	#N/A	#N/A	#N/A	#N/A	#N/A	21	#N/A	#N/A	#N/A	#N/A	#N/A	33	#N/A	#N/A	#N/A	#N/A	#N/A	46	#N/A	#N/A	#N/A	#N/A	#N/A	#N/A	#N/A	#N/A	#N/A	53	#N/A	#N/A	58	#N/A	#N/A	#N/A
1	2	19	1	1	2	5		Negative8.png	0	#N/A	#N/A	#N/A	#N/A	#N/A	#N/A	#N/A	#N/A	#N/A	#N/A	#N/A	#N/A	#N/A	#N/A	#N/A	#N/A	#N/A	#N/A	#N/A	#N/A	#N/A	#N/A	#N/A	#N/A	#N/A	#N/A	28	#N/A	#N/A	#N/A	#N/A	#N/A	#N/A	#N/A	37	#N/A	#N/A	#N/A	#N/A	#N/A
1	2	19	1	0	2	6		Neutral4.png	0	#N/A	#N/A	#N/A	#N/A	#N/A	#N/A	#N/A	9	#N/A	#N/A	#N/A	#N/A	#N/A	#N/A	#N/A	10	10	#N/A	#N/A	10	#N/A	#N/A	#N/A	#N/A	10	#N/A	#N/A	#N/A	17	#N/A	21	#N/A	#N/A	24	#N/A	#N/A	#N/A	24	#N/A	#N/A
1	2	19	1	0	2	7		Neutral6.png	0	#N/A	#N/A	#N/A	#N/A	#N/A	#N/A	#N/A	#N/A	#N/A	#N/A	#N/A	#N/A	#N/A	11	#N/A	13	#N/A	#N/A	#N/A	#N/A	#N/A	#N/A	#N/A	#N/A	#N/A	36	36	#N/A	#N/A	44	#N/A	#N/A	54	#N/A	#N/A	#N/A	#N/A	62	#N/A	73
1	2	19	1	1	2	8		Negative7.png	0	#N/A	#N/A	#N/A	#N/A	#N/A	#N/A	17	#N/A	#N/A	#N/A	#N/A	#N/A	26	#N/A	103	#N/A	#N/A	#N/A	#N/A	#N/A	#N/A	#N/A	113	#N/A	#N/A	#N/A	#N/A	#N/A	#N/A	120	#N/A	#N/A	#N/A	#N/A	#N/A	#N/A	#N/A	#N/A	#N/A	138
1	2	19	1	1	2	9		Negative11.png	0	#N/A	#N/A	#N/A	#N/A	#N/A	5	#N/A	#N/A	#N/A	#N/A	#N/A	#N/A	#N/A	#N/A	#N/A	87	95	#N/A	#N/A	#N/A	#N/A	103	#N/A	#N/A	#N/A	#N/A	#N/A	#N/A	#N/A	133	#N/A	152	#N/A	162	#N/A	166	#N/A	#N/A	#N/A	#N/A
1	2	19	1	0	2	10		Neutral8.png	0	#N/A	5	#N/A	#N/A	#N/A	7	#N/A	#N/A	7	#N/A	#N/A	#N/A	#N/A	#N/A	#N/A	#N/A	#N/A	#N/A	#N/A	9	#N/A	8	#N/A	#N/A	#N/A	10	#N/A	#N/A	12	#N/A	#N/A	#N/A	23	23	#N/A	30	#N/A	#N/A	#N/A	50
0	1	19	2	1	1		1	Negative2.png	0	#N/A	#N/A	15	#N/A	18	#N/A	#N/A	17	17	#N/A	#N/A	#N/A	77	80	#N/A	#N/A	#N/A	#N/A	#N/A	#N/A	88	#N/A	#N/A	#N/A	#N/A	229	#N/A	#N/A	#N/A	#N/A	#N/A	235	#N/A	#N/A	#N/A	#N/A	#N/A	244	#N/A	246
0	1	19	2	1	1		2	Negative10.png	0	#N/A	#N/A	3	#N/A	#N/A	25	34	41	#N/A	#N/A	#N/A	#N/A	73	#N/A	96	#N/A	105	#N/A	#N/A	#N/A	#N/A	#N/A	113	#N/A	#N/A	121	#N/A	#N/A	#N/A	#N/A	#N/A	#N/A	#N/A	130	#N/A	#N/A	183	#N/A	#N/A	#N/A
0	1	19	2	0	1		3	Neutral5.png	0	#N/A	5	#N/A	#N/A	#N/A	5	#N/A	#N/A	11	10	#N/A	16	#N/A	#N/A	#N/A	#N/A	#N/A	#N/A	#N/A	#N/A	35	#N/A	#N/A	#N/A	40	#N/A	#N/A	#N/A	69	#N/A	70	#N/A	#N/A	#N/A	77	#N/A	#N/A	#N/A	81	#N/A
0	1	19	2	0	1		4	Neutral1.png	0	#N/A	#N/A	2	#N/A	#N/A	#N/A	#N/A	#N/A	#N/A	#N/A	#N/A	#N/A	#N/A	#N/A	30	#N/A	#N/A	#N/A	#N/A	#N/A	#N/A	#N/A	55	#N/A	#N/A	#N/A	#N/A	#N/A	#N/A	#N/A	#N/A	#N/A	130	#N/A	#N/A	#N/A	#N/A	#N/A	139	#N/A
0	1	19	2	1	1		5	Negative3.png	0	#N/A	#N/A	#N/A	#N/A	57	#N/A	64	#N/A	68	75	#N/A	#N/A	126	#N/A	131	#N/A	#N/A	#N/A	136	138	141	#N/A	#N/A	159	160	#N/A	#N/A	#N/A	#N/A	174	#N/A	#N/A	#N/A	#N/A	#N/A	#N/A	183	#N/A	#N/A	#N/A
0	1	19	2	1	1		6	Negative4.png	0	#N/A	#N/A	#N/A	#N/A	6	#N/A	#N/A	#N/A	#N/A	#N/A	#N/A	#N/A	18	#N/A	#N/A	#N/A	54	#N/A	90	#N/A	#N/A	#N/A	#N/A	201	#N/A	#N/A	208	213	#N/A	#N/A	219	#N/A	223	225	#N/A	#N/A	228	#N/A	#N/A	#N/A
0	1	19	2	0	1		7	Neutral2.png	0	#N/A	#N/A	#N/A	6	#N/A	#N/A	11	#N/A	#N/A	43	#N/A	56	65	#N/A	72	#N/A	#N/A	#N/A	#N/A	#N/A	#N/A	#N/A	#N/A	86	#N/A	#N/A	89	#N/A	#N/A	#N/A	#N/A	#N/A	#N/A	#N/A	137	#N/A	138	#N/A	#N/A	#N/A
0	1	19	2	1	1		8	Negative1.png	0	30	#N/A	#N/A	#N/A	35	#N/A	#N/A	#N/A	#N/A	#N/A	#N/A	#N/A	42	#N/A	#N/A	#N/A	#N/A	#N/A	#N/A	#N/A	#N/A	#N/A	#N/A	#N/A	54	#N/A	#N/A	#N/A	#N/A	162	#N/A	166	#N/A	169	#N/A	#N/A	#N/A	#N/A	#N/A	172
0	1	19	2	1	1		9	Negative12.png	0	#N/A	#N/A	#N/A	11	#N/A	#N/A	#N/A	#N/A	#N/A	55	#N/A	#N/A	#N/A	#N/A	#N/A	#N/A	#N/A	140	#N/A	193	#N/A	#N/A	#N/A	#N/A	#N/A	#N/A	#N/A	211	#N/A	#N/A	220	#N/A	#N/A	#N/A	#N/A	#N/A	266	#N/A	#N/A	325
0	1	19	2	0	1		10	Neutral7.png	0	#N/A	#N/A	#N/A	#N/A	#N/A	#N/A	#N/A	33	#N/A	#N/A	#N/A	#N/A	51	#N/A	#N/A	58	57	#N/A	#N/A	#N/A	#N/A	#N/A	#N/A	66	#N/A	#N/A	#N/A	#N/A	60	#N/A	#N/A	58	#N/A	69	#N/A	#N/A	#N/A	#N/A	76	#N/A
1	1	20	1	1	1	1		Negative2.png	0	#N/A	#N/A	231	#N/A	#N/A	235	#N/A	#N/A	#N/A	#N/A	#N/A	#N/A	#N/A	#N/A	#N/A	#N/A	#N/A	251	#N/A	#N/A	243	245	#N/A	#N/A	#N/A	#N/A	253	#N/A	#N/A	#N/A	253	253	252	#N/A	#N/A	#N/A	248	248	#N/A	#N/A
1	1	20	1	1	1	2		Negative10.png	0	#N/A	#N/A	#N/A	#N/A	#N/A	#N/A	#N/A	#N/A	#N/A	#N/A	13	#N/A	17	#N/A	20	#N/A	#N/A	32	#N/A	37	#N/A	#N/A	#N/A	218	219	220	219	219	#N/A	#N/A	215	#N/A	205	203	#N/A	201	#N/A	200	#N/A	#N/A
1	1	20	1	0	1	3		Neutral5.png	0	#N/A	#N/A	#N/A	#N/A	#N/A	28	#N/A	#N/A	#N/A	#N/A	39	#N/A	#N/A	64	#N/A	#N/A	91	#N/A	#N/A	#N/A	175	#N/A	185	#N/A	#N/A	#N/A	#N/A	194	198	#N/A	205	#N/A	203	#N/A	#N/A	#N/A	200	#N/A	#N/A	#N/A
1	1	20	1	0	1	4		Neutral1.png	0	#N/A	#N/A	#N/A	13	#N/A	19	#N/A	#N/A	#N/A	122	#N/A	#N/A	#N/A	#N/A	#N/A	129	#N/A	137	138	#N/A	#N/A	#N/A	#N/A	#N/A	#N/A	#N/A	#N/A	#N/A	136	#N/A	#N/A	134	#N/A	#N/A	#N/A	#N/A	#N/A	#N/A	135	#N/A
1	1	20	1	1	1	5		Negative3.png	0	#N/A	#N/A	#N/A	#N/A	13	#N/A	#N/A	174	#N/A	#N/A	#N/A	173	#N/A	#N/A	#N/A	#N/A	#N/A	#N/A	#N/A	#N/A	#N/A	175	#N/A	#N/A	#N/A	#N/A	#N/A	#N/A	#N/A	#N/A	175	#N/A	#N/A	#N/A	#N/A	170	#N/A	#N/A	#N/A	#N/A
1	1	20	1	1	1	6		Negative4.png	0	#N/A	#N/A	#N/A	#N/A	#N/A	#N/A	#N/A	#N/A	#N/A	#N/A	#N/A	#N/A	#N/A	#N/A	26	#N/A	#N/A	#N/A	#N/A	40	#N/A	#N/A	#N/A	#N/A	47	#N/A	#N/A	190	#N/A	187	#N/A	#N/A	#N/A	#N/A	#N/A	#N/A	#N/A	#N/A	#N/A	191
1	1	20	1	0	1	7		Neutral2.png	0	#N/A	#N/A	#N/A	#N/A	#N/A	#N/A	#N/A	#N/A	#N/A	#N/A	#N/A	#N/A	31	#N/A	#N/A	38	#N/A	41	46	#N/A	48	#N/A	#N/A	#N/A	#N/A	#N/A	58	#N/A	#N/A	116	121	#N/A	#N/A	#N/A	#N/A	144	#N/A	#N/A	#N/A	143
1	1	20	1	1	1	8		Negative1.png	0	#N/A	#N/A	#N/A	#N/A	#N/A	#N/A	#N/A	#N/A	22	#N/A	42	#N/A	#N/A	#N/A	62	#N/A	#N/A	#N/A	#N/A	#N/A	#N/A	#N/A	#N/A	#N/A	85	#N/A	94	#N/A	96	#N/A	#N/A	166	#N/A	165	#N/A	#N/A	#N/A	#N/A	#N/A	#N/A
1	1	20	1	1	1	9		Negative12.png	0	#N/A	#N/A	#N/A	#N/A	#N/A	#N/A	24	#N/A	#N/A	#N/A	43	#N/A	#N/A	#N/A	173	#N/A	#N/A	#N/A	#N/A	169	#N/A	#N/A	#N/A	#N/A	#N/A	#N/A	#N/A	#N/A	#N/A	#N/A	#N/A	#N/A	#N/A	#N/A	#N/A	160	#N/A	#N/A	#N/A	#N/A
1	1	20	1	0	1	10		Neutral7.png	0	#N/A	#N/A	#N/A	#N/A	#N/A	#N/A	#N/A	#N/A	#N/A	#N/A	28	#N/A	#N/A	#N/A	161	161	#N/A	#N/A	#N/A	163	#N/A	#N/A	#N/A	#N/A	#N/A	166	#N/A	#N/A	#N/A	#N/A	#N/A	#N/A	#N/A	#N/A	#N/A	#N/A	#N/A	#N/A	#N/A	#N/A
0	2	20	2	1	2		1	Negative5.png	0	#N/A	#N/A	#N/A	#N/A	#N/A	#N/A	342	342	#N/A	341	341	#N/A	#N/A	#N/A	#N/A	#N/A	#N/A	#N/A	#N/A	#N/A	#N/A	#N/A	#N/A	#N/A	#N/A	#N/A	#N/A	344	#N/A	#N/A	343	#N/A	#N/A	#N/A	#N/A	#N/A	#N/A	#N/A	#N/A	#N/A
0	2	20	2	1	2		2	Negative9.png	0	#N/A	#N/A	#N/A	#N/A	#N/A	#N/A	#N/A	#N/A	#N/A	330	#N/A	#N/A	#N/A	325	328	#N/A	#N/A	#N/A	#N/A	#N/A	#N/A	#N/A	#N/A	#N/A	#N/A	328	#N/A	#N/A	#N/A	#N/A	#N/A	#N/A	329	#N/A	#N/A	#N/A	330	#N/A	#N/A	329
0	2	20	2	0	2		3	Neutral3.png	0	#N/A	#N/A	#N/A	#N/A	#N/A	#N/A	#N/A	#N/A	#N/A	#N/A	#N/A	#N/A	19	#N/A	#N/A	#N/A	#N/A	#N/A	276	#N/A	#N/A	312	309	#N/A	#N/A	#N/A	#N/A	#N/A	#N/A	#N/A	#N/A	#N/A	#N/A	#N/A	299	#N/A	#N/A	#N/A	#N/A	297
0	2	20	2	1	2		4	Negative6.png	0	#N/A	#N/A	#N/A	#N/A	#N/A	#N/A	75	#N/A	#N/A	80	#N/A	83	#N/A	#N/A	#N/A	#N/A	#N/A	#N/A	#N/A	#N/A	#N/A	317	#N/A	#N/A	#N/A	314	#N/A	#N/A	#N/A	#N/A	#N/A	#N/A	#N/A	#N/A	#N/A	#N/A	#N/A	#N/A	312	#N/A
0	2	20	2	1	2		5	Negative8.png	0	#N/A	#N/A	#N/A	314	#N/A	#N/A	#N/A	314	316	#N/A	#N/A	#N/A	#N/A	308	#N/A	#N/A	306	#N/A	309	304	#N/A	#N/A	#N/A	#N/A	293	#N/A	294	#N/A	#N/A	#N/A	#N/A	#N/A	293	#N/A	#N/A	#N/A	#N/A	#N/A	#N/A	293
0	2	20	2	0	2		6	Neutral4.png	0	#N/A	#N/A	#N/A	#N/A	#N/A	#N/A	12	#N/A	#N/A	#N/A	#N/A	#N/A	#N/A	#N/A	#N/A	#N/A	#N/A	#N/A	#N/A	#N/A	#N/A	28	#N/A	34	36	#N/A	#N/A	#N/A	#N/A	#N/A	#N/A	#N/A	#N/A	#N/A	#N/A	#N/A	#N/A	#N/A	#N/A	54
0	2	20	2	0	2		7	Neutral6.png	0	#N/A	#N/A	191	#N/A	206	#N/A	#N/A	203	#N/A	#N/A	199	#N/A	#N/A	#N/A	#N/A	#N/A	#N/A	#N/A	#N/A	#N/A	#N/A	203	#N/A	202	#N/A	#N/A	#N/A	#N/A	#N/A	#N/A	#N/A	#N/A	#N/A	#N/A	#N/A	201	#N/A	#N/A	#N/A	#N/A
0	2	20	2	1	2		8	Negative7.png	0	#N/A	#N/A	#N/A	#N/A	227	#N/A	#N/A	229	#N/A	#N/A	278	#N/A	#N/A	#N/A	#N/A	274	#N/A	#N/A	271	#N/A	#N/A	#N/A	#N/A	272	#N/A	#N/A	#N/A	#N/A	#N/A	270	#N/A	#N/A	#N/A	#N/A	265	#N/A	263	#N/A	#N/A	#N/A
0	2	20	2	1	2		9	Negative11.png	0	#N/A	#N/A	#N/A	#N/A	#N/A	#N/A	#N/A	#N/A	#N/A	#N/A	#N/A	#N/A	143	#N/A	#N/A	#N/A	#N/A	#N/A	#N/A	#N/A	#N/A	317	317	#N/A	#N/A	#N/A	317	#N/A	317	#N/A	#N/A	317	#N/A	#N/A	#N/A	312	#N/A	#N/A	314	#N/A
0	2	20	2	0	2		10	Neutral8.png	0	#N/A	#N/A	268	#N/A	#N/A	#N/A	#N/A	251	#N/A	#N/A	#N/A	#N/A	#N/A	249	#N/A	#N/A	#N/A	#N/A	#N/A	#N/A	#N/A	#N/A	#N/A	#N/A	#N/A	#N/A	#N/A	#N/A	#N/A	248	#N/A	#N/A	#N/A	#N/A	#N/A	#N/A	247	#N/A	#N/A	248
1	2	21	1	1	2	1		Negative5.png	0	#N/A	#N/A	#N/A	#N/A	#N/A	10	22	#N/A	#N/A	#N/A	#N/A	#N/A	172	#N/A	181	#N/A	#N/A	#N/A	#N/A	256	#N/A	#N/A	#N/A	278	#N/A	#N/A	#N/A	277	#N/A	#N/A	279	#N/A	279	#N/A	279	#N/A	#N/A	#N/A	#N/A	#N/A
1	2	21	1	1	2	2		Negative9.png	0	#N/A	#N/A	#N/A	#N/A	#N/A	#N/A	#N/A	#N/A	#N/A	#N/A	#N/A	#N/A	#N/A	#N/A	#N/A	#N/A	#N/A	#N/A	21	#N/A	24	#N/A	#N/A	#N/A	#N/A	40	#N/A	#N/A	#N/A	#N/A	#N/A	#N/A	#N/A	54	#N/A	#N/A	#N/A	#N/A	#N/A	#N/A
1	2	21	1	0	2	3		Neutral3.png	0	#N/A	#N/A	#N/A	#N/A	#N/A	#N/A	#N/A	#N/A	#N/A	#N/A	#N/A	#N/A	22	21	#N/A	#N/A	36	#N/A	#N/A	#N/A	#N/A	40	53	#N/A	#N/A	#N/A	#N/A	#N/A	#N/A	66	#N/A	#N/A	#N/A	73	#N/A	77	#N/A	#N/A	77	#N/A
1	2	21	1	1	2	4		Negative6.png	0	#N/A	#N/A	#N/A	#N/A	#N/A	#N/A	89	#N/A	110	#N/A	#N/A	#N/A	#N/A	116	#N/A	#N/A	#N/A	#N/A	#N/A	134	#N/A	#N/A	#N/A	245	#N/A	248	#N/A	255	#N/A	254	#N/A	256	#N/A	#N/A	#N/A	258	#N/A	#N/A	#N/A	289
1	2	21	1	1	2	5		Negative8.png	0	#N/A	#N/A	#N/A	#N/A	#N/A	#N/A	#N/A	#N/A	#N/A	#N/A	#N/A	#N/A	22	#N/A	#N/A	#N/A	#N/A	#N/A	35	#N/A	#N/A	#N/A	#N/A	#N/A	#N/A	#N/A	#N/A	#N/A	#N/A	#N/A	#N/A	#N/A	#N/A	#N/A	73	#N/A	#N/A	228	#N/A	#N/A
1	2	21	1	0	2	6		Neutral4.png	0	#N/A	#N/A	#N/A	#N/A	#N/A	13	#N/A	#N/A	#N/A	#N/A	#N/A	13	#N/A	#N/A	#N/A	#N/A	#N/A	#N/A	#N/A	#N/A	#N/A	#N/A	#N/A	#N/A	#N/A	#N/A	#N/A	#N/A	24	#N/A	#N/A	#N/A	#N/A	#N/A	#N/A	#N/A	#N/A	33	#N/A	#N/A
1	2	21	1	0	2	7		Neutral6.png	0	#N/A	#N/A	#N/A	19	#N/A	#N/A	#N/A	23	#N/A	#N/A	#N/A	#N/A	#N/A	22	#N/A	24	26	27	#N/A	#N/A	#N/A	#N/A	#N/A	#N/A	#N/A	38	38	#N/A	#N/A	#N/A	#N/A	#N/A	#N/A	#N/A	#N/A	#N/A	52	#N/A	#N/A	#N/A
1	2	21	1	1	2	8		Negative7.png	0	#N/A	#N/A	#N/A	#N/A	#N/A	14	#N/A	#N/A	#N/A	#N/A	#N/A	#N/A	#N/A	#N/A	#N/A	#N/A	#N/A	#N/A	#N/A	#N/A	#N/A	#N/A	#N/A	31	#N/A	#N/A	#N/A	#N/A	#N/A	#N/A	#N/A	#N/A	#N/A	#N/A	#N/A	#N/A	#N/A	#N/A	#N/A	#N/A
1	2	21	1	1	2	9		Negative11.png	0	#N/A	11	#N/A	13	#N/A	#N/A	#N/A	#N/A	14	#N/A	#N/A	17	20	#N/A	23	#N/A	25	#N/A	#N/A	#N/A	#N/A	#N/A	30	#N/A	#N/A	#N/A	#N/A	#N/A	#N/A	#N/A	#N/A	#N/A	#N/A	#N/A	#N/A	#N/A	41	#N/A	#N/A	#N/A
1	2	21	1	0	2	10		Neutral8.png	0	#N/A	20	#N/A	#N/A	#N/A	#N/A	12	#N/A	#N/A	#N/A	#N/A	#N/A	#N/A	13	#N/A	#N/A	#N/A	#N/A	#N/A	19	#N/A	18	#N/A	#N/A	#N/A	26	#N/A	29	#N/A	#N/A	#N/A	#N/A	#N/A	#N/A	#N/A	40	#N/A	#N/A	#N/A	#N/A
0	1	21	2	1	1		1	Negative2.png	0	#N/A	#N/A	#N/A	#N/A	16	#N/A	#N/A	#N/A	#N/A	#N/A	169	#N/A	#N/A	#N/A	#N/A	#N/A	#N/A	185	#N/A	#N/A	#N/A	#N/A	#N/A	#N/A	#N/A	195	#N/A	#N/A	#N/A	#N/A	#N/A	#N/A	#N/A	#N/A	#N/A	#N/A	#N/A	222	#N/A	224
0	1	21	2	1	1		2	Negative10.png	0	#N/A	#N/A	#N/A	#N/A	#N/A	#N/A	#N/A	5	#N/A	9	#N/A	12	#N/A	#N/A	#N/A	#N/A	#N/A	16	#N/A	#N/A	#N/A	#N/A	27	#N/A	#N/A	#N/A	32	40	#N/A	#N/A	#N/A	50	#N/A	96	#N/A	108	#N/A	#N/A	#N/A	#N/A
0	1	21	2	0	1		3	Neutral5.png	0	#N/A	#N/A	#N/A	#N/A	#N/A	9	#N/A	#N/A	#N/A	9	#N/A	11	16	#N/A	#N/A	#N/A	#N/A	#N/A	#N/A	#N/A	#N/A	#N/A	#N/A	#N/A	#N/A	#N/A	20	#N/A	#N/A	#N/A	#N/A	#N/A	#N/A	#N/A	23	#N/A	25	#N/A	#N/A	#N/A
0	1	21	2	0	1		4	Neutral1.png	0	#N/A	#N/A	#N/A	13	#N/A	#N/A	#N/A	#N/A	24	#N/A	#N/A	27	#N/A	#N/A	#N/A	38	#N/A	45	#N/A	#N/A	#N/A	#N/A	#N/A	#N/A	#N/A	56	#N/A	#N/A	#N/A	60	#N/A	#N/A	#N/A	#N/A	#N/A	#N/A	#N/A	#N/A	#N/A	#N/A
0	1	21	2	1	1		5	Negative3.png	0	104	#N/A	#N/A	111	#N/A	#N/A	#N/A	115	#N/A	#N/A	150	#N/A	#N/A	#N/A	#N/A	#N/A	171	#N/A	#N/A	#N/A	#N/A	#N/A	#N/A	#N/A	#N/A	172	#N/A	#N/A	#N/A	#N/A	#N/A	#N/A	#N/A	#N/A	#N/A	176	#N/A	#N/A	#N/A	176
0	1	21	2	1	1		6	Negative4.png	0	#N/A	#N/A	#N/A	#N/A	#N/A	#N/A	#N/A	#N/A	#N/A	#N/A	#N/A	#N/A	#N/A	#N/A	50	#N/A	#N/A	#N/A	#N/A	102	#N/A	130	#N/A	159	#N/A	#N/A	#N/A	#N/A	#N/A	#N/A	211	227	#N/A	#N/A	#N/A	#N/A	#N/A	#N/A	#N/A	#N/A
0	1	21	2	0	1		7	Neutral2.png	0	#N/A	#N/A	#N/A	#N/A	#N/A	#N/A	#N/A	13	#N/A	#N/A	16	#N/A	#N/A	#N/A	13	#N/A	#N/A	#N/A	#N/A	#N/A	18	21	#N/A	#N/A	25	24	#N/A	#N/A	#N/A	#N/A	#N/A	#N/A	#N/A	27	#N/A	#N/A	#N/A	#N/A	#N/A	#N/A
0	1	21	2	1	1		8	Negative1.png	0	#N/A	#N/A	#N/A	#N/A	#N/A	25	#N/A	#N/A	#N/A	#N/A	#N/A	98	#N/A	#N/A	#N/A	#N/A	#N/A	114	#N/A	#N/A	#N/A	117	#N/A	119	#N/A	#N/A	127	#N/A	129	#N/A	132	#N/A	133	#N/A	#N/A	#N/A	131	#N/A	#N/A	#N/A
0	1	21	2	1	1		9	Negative12.png	0	#N/A	#N/A	#N/A	#N/A	#N/A	#N/A	#N/A	#N/A	#N/A	15	17	#N/A	#N/A	#N/A	#N/A	52	#N/A	#N/A	#N/A	#N/A	#N/A	71	#N/A	#N/A	#N/A	#N/A	#N/A	#N/A	#N/A	#N/A	99	#N/A	#N/A	128	#N/A	#N/A	#N/A	#N/A	#N/A	#N/A
0	1	21	2	0	1		10	Neutral7.png	0	#N/A	#N/A	#N/A	#N/A	#N/A	#N/A	#N/A	#N/A	#N/A	#N/A	#N/A	#N/A	#N/A	#N/A	16	#N/A	#N/A	#N/A	#N/A	#N/A	#N/A	22	#N/A	#N/A	#N/A	#N/A	#N/A	#N/A	#N/A	#N/A	#N/A	#N/A	#N/A	#N/A	#N/A	#N/A	#N/A	#N/A	#N/A	33
1	2	22	1	1	2	1		Negative5.png	0	#N/A	#N/A	#N/A	31	#N/A	#N/A	#N/A	66	#N/A	#N/A	#N/A	#N/A	75	#N/A	225	#N/A	#N/A	#N/A	#N/A	#N/A	#N/A	#N/A	240	#N/A	315	#N/A	#N/A	#N/A	#N/A	#N/A	#N/A	335	#N/A	340	#N/A	#N/A	#N/A	381	#N/A	#N/A
1	2	22	1	1	2	2		Negative9.png	0	#N/A	#N/A	#N/A	#N/A	#N/A	#N/A	#N/A	#N/A	#N/A	#N/A	296	#N/A	#N/A	#N/A	296	#N/A	#N/A	#N/A	#N/A	#N/A	#N/A	#N/A	#N/A	#N/A	#N/A	#N/A	#N/A	#N/A	#N/A	#N/A	299	#N/A	#N/A	#N/A	#N/A	#N/A	#N/A	298	#N/A	#N/A
1	2	22	1	0	2	3		Neutral3.png	0	#N/A	#N/A	#N/A	#N/A	10	#N/A	#N/A	#N/A	#N/A	#N/A	#N/A	23	#N/A	#N/A	#N/A	#N/A	#N/A	#N/A	#N/A	#N/A	#N/A	#N/A	#N/A	#N/A	#N/A	#N/A	25	#N/A	#N/A	#N/A	#N/A	#N/A	#N/A	#N/A	#N/A	#N/A	37	#N/A	#N/A	#N/A
1	2	22	1	1	2	4		Negative6.png	0	#N/A	#N/A	#N/A	#N/A	#N/A	#N/A	#N/A	#N/A	#N/A	#N/A	56	#N/A	#N/A	#N/A	264	#N/A	#N/A	#N/A	#N/A	277	278	#N/A	#N/A	#N/A	315	318	#N/A	321	#N/A	#N/A	#N/A	318	#N/A	#N/A	318	#N/A	#N/A	#N/A	#N/A	#N/A
1	2	22	1	1	2	5		Negative8.png	0	#N/A	#N/A	#N/A	#N/A	#N/A	#N/A	24	#N/A	58	#N/A	#N/A	63	#N/A	#N/A	#N/A	#N/A	103	#N/A	#N/A	#N/A	111	#N/A	#N/A	190	#N/A	194	#N/A	#N/A	#N/A	199	#N/A	#N/A	#N/A	#N/A	201	#N/A	207	#N/A	211	#N/A
1	2	22	1	0	2	6		Neutral4.png	0	#N/A	#N/A	#N/A	#N/A	#N/A	#N/A	#N/A	#N/A	#N/A	#N/A	19	#N/A	#N/A	#N/A	#N/A	#N/A	#N/A	33	#N/A	#N/A	#N/A	#N/A	#N/A	#N/A	#N/A	#N/A	#N/A	#N/A	#N/A	#N/A	#N/A	#N/A	#N/A	#N/A	49	#N/A	#N/A	#N/A	#N/A	#N/A
1	2	22	1	0	2	7		Neutral6.png	0	#N/A	#N/A	31	#N/A	#N/A	#N/A	62	#N/A	#N/A	#N/A	#N/A	#N/A	#N/A	72	#N/A	#N/A	#N/A	#N/A	#N/A	153	178	#N/A	#N/A	#N/A	#N/A	#N/A	199	#N/A	#N/A	213	#N/A	#N/A	#N/A	#N/A	#N/A	#N/A	#N/A	#N/A	#N/A	#N/A
1	2	22	1	1	2	8		Negative7.png	0	#N/A	#N/A	#N/A	#N/A	25	#N/A	#N/A	#N/A	#N/A	#N/A	#N/A	#N/A	#N/A	46	#N/A	#N/A	#N/A	#N/A	56	68	#N/A	#N/A	#N/A	92	#N/A	#N/A	107	#N/A	217	#N/A	#N/A	#N/A	365	#N/A	#N/A	#N/A	#N/A	#N/A	381	385
1	2	22	1	1	2	9		Negative11.png	0	#N/A	#N/A	#N/A	#N/A	#N/A	#N/A	361	#N/A	#N/A	#N/A	#N/A	#N/A	#N/A	#N/A	#N/A	#N/A	#N/A	363	#N/A	#N/A	#N/A	#N/A	#N/A	#N/A	362	#N/A	#N/A	364	#N/A	364	#N/A	#N/A	#N/A	#N/A	365	#N/A	363	#N/A	#N/A	#N/A
1	2	22	1	0	2	10		Neutral8.png	0	#N/A	#N/A	#N/A	#N/A	14	#N/A	#N/A	24	#N/A	36	#N/A	41	#N/A	#N/A	46	#N/A	47	#N/A	72	#N/A	#N/A	#N/A	#N/A	#N/A	85	#N/A	90	#N/A	#N/A	99	#N/A	#N/A	102	#N/A	#N/A	#N/A	#N/A	#N/A	#N/A	#N/A
0	1	22	2	1	1		1	Negative2.png	0	#N/A	#N/A	#N/A	#N/A	#N/A	#N/A	#N/A	#N/A	#N/A	#N/A	19	#N/A	#N/A	84	#N/A	#N/A	#N/A	#N/A	#N/A	96	#N/A	#N/A	#N/A	#N/A	192	#N/A	#N/A	#N/A	#N/A	#N/A	#N/A	#N/A	217	#N/A	310	315	#N/A	#N/A	#N/A	#N/A
0	1	22	2	1	1		2	Negative10.png	0	289	#N/A	#N/A	#N/A	#N/A	#N/A	#N/A	#N/A	#N/A	303	#N/A	#N/A	#N/A	#N/A	#N/A	#N/A	313	#N/A	319	#N/A	#N/A	#N/A	333	#N/A	#N/A	#N/A	#N/A	344	#N/A	351	#N/A	#N/A	#N/A	#N/A	#N/A	353	#N/A	#N/A	#N/A	#N/A
0	1	22	2	0	1		3	Neutral5.png	0	#N/A	#N/A	#N/A	#N/A	#N/A	#N/A	#N/A	12	#N/A	#N/A	#N/A	#N/A	31	#N/A	#N/A	#N/A	#N/A	#N/A	#N/A	#N/A	#N/A	#N/A	43	#N/A	#N/A	#N/A	49	49	#N/A	#N/A	#N/A	#N/A	#N/A	#N/A	49	#N/A	#N/A	#N/A	#N/A	#N/A
0	1	22	2	0	1		4	Neutral1.png	0	#N/A	#N/A	#N/A	#N/A	21	#N/A	#N/A	#N/A	#N/A	#N/A	35	#N/A	#N/A	#N/A	#N/A	#N/A	#N/A	#N/A	#N/A	#N/A	#N/A	47	#N/A	#N/A	71	#N/A	#N/A	#N/A	#N/A	80	95	#N/A	#N/A	#N/A	#N/A	#N/A	#N/A	#N/A	#N/A	120
0	1	22	2	1	1		5	Negative3.png	0	#N/A	#N/A	#N/A	#N/A	134	#N/A	#N/A	#N/A	#N/A	#N/A	405	#N/A	#N/A	#N/A	#N/A	#N/A	#N/A	#N/A	#N/A	406	#N/A	#N/A	#N/A	#N/A	431	#N/A	#N/A	#N/A	#N/A	#N/A	#N/A	#N/A	#N/A	#N/A	429	#N/A	436	#N/A	#N/A	#N/A
0	1	22	2	1	1		6	Negative4.png	0	21	#N/A	#N/A	#N/A	#N/A	#N/A	23	#N/A	32	#N/A	#N/A	380	#N/A	#N/A	387	#N/A	#N/A	#N/A	#N/A	#N/A	#N/A	402	402	#N/A	#N/A	#N/A	#N/A	403	#N/A	#N/A	#N/A	#N/A	402	401	#N/A	#N/A	#N/A	#N/A	#N/A	#N/A
0	1	22	2	0	1		7	Neutral2.png	0	#N/A	#N/A	#N/A	#N/A	34	#N/A	#N/A	43	#N/A	#N/A	#N/A	#N/A	58	#N/A	#N/A	#N/A	#N/A	#N/A	#N/A	#N/A	#N/A	#N/A	#N/A	#N/A	#N/A	#N/A	#N/A	#N/A	#N/A	#N/A	#N/A	#N/A	86	#N/A	90	#N/A	#N/A	#N/A	#N/A	#N/A
0	1	22	2	1	1		8	Negative1.png	0	#N/A	#N/A	#N/A	#N/A	#N/A	#N/A	#N/A	130	#N/A	#N/A	159	#N/A	#N/A	164	#N/A	250	#N/A	315	#N/A	#N/A	#N/A	#N/A	#N/A	#N/A	#N/A	#N/A	#N/A	#N/A	#N/A	363	#N/A	#N/A	#N/A	#N/A	428	#N/A	#N/A	#N/A	#N/A	#N/A
0	1	22	2	1	1		9	Negative12.png	0	#N/A	9	#N/A	31	#N/A	#N/A	#N/A	37	#N/A	#N/A	177	#N/A	185	#N/A	#N/A	#N/A	191	#N/A	#N/A	#N/A	264	#N/A	270	#N/A	276	#N/A	276	#N/A	#N/A	278	#N/A	#N/A	277	#N/A	283	#N/A	259	#N/A	#N/A	#N/A
0	1	22	2	0	1		10	Neutral7.png	0	11	#N/A	#N/A	#N/A	#N/A	#N/A	#N/A	#N/A	#N/A	18	#N/A	#N/A	#N/A	#N/A	26	#N/A	#N/A	#N/A	#N/A	#N/A	#N/A	33	#N/A	#N/A	#N/A	#N/A	#N/A	#N/A	#N/A	#N/A	46	#N/A	#N/A	#N/A	#N/A	57	#N/A	#N/A	#N/A	#N/A
0	1	23	1	1	1		1	Negative2.png	0	#N/A	#N/A	#N/A	#N/A	#N/A	#N/A	#N/A	#N/A	#N/A	#N/A	#N/A	#N/A	16	#N/A	#N/A	#N/A	#N/A	#N/A	#N/A	#N/A	21	#N/A	#N/A	#N/A	#N/A	#N/A	28	#N/A	#N/A	30	#N/A	32	#N/A	#N/A	#N/A	#N/A	#N/A	53	#N/A	#N/A
0	1	23	1	1	1		2	Negative10.png	0	#N/A	#N/A	#N/A	#N/A	#N/A	#N/A	#N/A	#N/A	#N/A	#N/A	#N/A	#N/A	#N/A	#N/A	#N/A	#N/A	#N/A	23	#N/A	#N/A	#N/A	#N/A	#N/A	#N/A	#N/A	#N/A	41	#N/A	#N/A	46	#N/A	#N/A	#N/A	#N/A	99	#N/A	#N/A	#N/A	#N/A	106
0	1	23	1	0	1		3	Neutral5.png	0	#N/A	#N/A	#N/A	#N/A	#N/A	#N/A	#N/A	#N/A	#N/A	23	#N/A	#N/A	#N/A	#N/A	#N/A	#N/A	#N/A	#N/A	#N/A	#N/A	#N/A	#N/A	#N/A	41	#N/A	#N/A	#N/A	#N/A	#N/A	#N/A	#N/A	56	#N/A	79	#N/A	#N/A	#N/A	#N/A	#N/A	#N/A
0	1	23	1	0	1		4	Neutral1.png	0	#N/A	#N/A	#N/A	#N/A	#N/A	#N/A	#N/A	#N/A	#N/A	#N/A	#N/A	#N/A	#N/A	#N/A	#N/A	#N/A	#N/A	#N/A	#N/A	#N/A	22	26	#N/A	33	#N/A	#N/A	#N/A	#N/A	#N/A	#N/A	#N/A	#N/A	57	#N/A	#N/A	#N/A	#N/A	#N/A	#N/A	#N/A
0	1	23	1	1	1		5	Negative3.png	0	#N/A	#N/A	#N/A	#N/A	#N/A	#N/A	#N/A	#N/A	#N/A	#N/A	#N/A	#N/A	#N/A	#N/A	#N/A	#N/A	#N/A	#N/A	#N/A	#N/A	14	#N/A	24	32	#N/A	#N/A	#N/A	#N/A	#N/A	#N/A	#N/A	41	#N/A	#N/A	#N/A	47	#N/A	#N/A	#N/A	55
0	1	23	1	1	1		6	Negative4.png	0	#N/A	#N/A	#N/A	#N/A	#N/A	#N/A	#N/A	#N/A	#N/A	#N/A	24	#N/A	#N/A	#N/A	#N/A	#N/A	#N/A	51	#N/A	#N/A	#N/A	58	#N/A	#N/A	#N/A	104	#N/A	#N/A	#N/A	#N/A	#N/A	#N/A	#N/A	#N/A	#N/A	#N/A	#N/A	#N/A	#N/A	#N/A
0	1	23	1	0	1		7	Neutral2.png	0	#N/A	#N/A	#N/A	#N/A	#N/A	#N/A	#N/A	#N/A	#N/A	#N/A	#N/A	#N/A	#N/A	18	#N/A	#N/A	#N/A	#N/A	#N/A	#N/A	#N/A	33	#N/A	#N/A	#N/A	#N/A	#N/A	#N/A	#N/A	#N/A	#N/A	#N/A	#N/A	#N/A	#N/A	#N/A	#N/A	#N/A	#N/A	#N/A
0	1	23	1	1	1		8	Negative1.png	0	#N/A	#N/A	#N/A	#N/A	#N/A	#N/A	#N/A	#N/A	#N/A	#N/A	#N/A	#N/A	#N/A	#N/A	#N/A	#N/A	#N/A	#N/A	#N/A	#N/A	#N/A	#N/A	24	#N/A	26	#N/A	#N/A	#N/A	#N/A	34	#N/A	#N/A	42	#N/A	#N/A	#N/A	#N/A	#N/A	50	52
0	1	23	1	1	1		9	Negative12.png	0	#N/A	#N/A	#N/A	#N/A	#N/A	#N/A	#N/A	22	#N/A	#N/A	#N/A	#N/A	#N/A	#N/A	#N/A	#N/A	#N/A	42	#N/A	#N/A	#N/A	#N/A	#N/A	#N/A	#N/A	#N/A	#N/A	#N/A	#N/A	#N/A	#N/A	#N/A	#N/A	#N/A	#N/A	#N/A	#N/A	#N/A	#N/A	#N/A
0	1	23	1	0	1		10	Neutral7.png	0	#N/A	#N/A	#N/A	#N/A	27	#N/A	#N/A	#N/A	#N/A	#N/A	#N/A	#N/A	28	#N/A	#N/A	#N/A	38	#N/A	#N/A	#N/A	#N/A	#N/A	#N/A	#N/A	#N/A	#N/A	#N/A	#N/A	#N/A	#N/A	#N/A	#N/A	#N/A	#N/A	#N/A	#N/A	45	#N/A	#N/A	#N/A
1	2	23	2	1	2	1		Negative5.png	0	#N/A	#N/A	#N/A	#N/A	#N/A	9	#N/A	#N/A	#N/A	#N/A	11	#N/A	#N/A	#N/A	#N/A	#N/A	#N/A	#N/A	21	#N/A	22	#N/A	#N/A	#N/A	#N/A	#N/A	#N/A	#N/A	29	#N/A	#N/A	#N/A	#N/A	#N/A	#N/A	#N/A	#N/A	#N/A	#N/A	#N/A
1	2	23	2	1	2	2		Negative9.png	0	#N/A	#N/A	#N/A	#N/A	#N/A	#N/A	16	#N/A	#N/A	#N/A	#N/A	#N/A	#N/A	#N/A	#N/A	18	#N/A	#N/A	#N/A	#N/A	#N/A	#N/A	#N/A	#N/A	#N/A	#N/A	#N/A	#N/A	#N/A	#N/A	#N/A	#N/A	#N/A	#N/A	21	#N/A	#N/A	#N/A	#N/A	#N/A
1	2	23	2	0	2	3		Neutral3.png	0	#N/A	#N/A	#N/A	#N/A	#N/A	24	24	#N/A	#N/A	#N/A	#N/A	#N/A	#N/A	#N/A	#N/A	#N/A	#N/A	#N/A	25	#N/A	#N/A	#N/A	#N/A	#N/A	#N/A	#N/A	#N/A	#N/A	#N/A	#N/A	#N/A	#N/A	#N/A	#N/A	#N/A	#N/A	#N/A	#N/A	#N/A	#N/A
1	2	23	2	1	2	4		Negative6.png	0	#N/A	#N/A	#N/A	#N/A	#N/A	#N/A	#N/A	#N/A	#N/A	#N/A	#N/A	#N/A	#N/A	#N/A	#N/A	35	#N/A	#N/A	#N/A	#N/A	#N/A	#N/A	#N/A	#N/A	#N/A	#N/A	#N/A	#N/A	#N/A	#N/A	#N/A	#N/A	#N/A	#N/A	#N/A	#N/A	#N/A	28	#N/A	#N/A
1	2	23	2	1	2	5		Negative8.png	0	#N/A	#N/A	#N/A	#N/A	#N/A	27	#N/A	#N/A	#N/A	#N/A	#N/A	#N/A	#N/A	#N/A	#N/A	#N/A	#N/A	#N/A	29	#N/A	#N/A	#N/A	#N/A	#N/A	#N/A	#N/A	#N/A	#N/A	#N/A	#N/A	32	#N/A	#N/A	#N/A	#N/A	#N/A	#N/A	#N/A	#N/A	#N/A
1	2	23	2	0	2	6		Neutral4.png	0	#N/A	#N/A	#N/A	#N/A	#N/A	#N/A	#N/A	#N/A	#N/A	#N/A	#N/A	#N/A	20	#N/A	#N/A	#N/A	#N/A	#N/A	#N/A	#N/A	#N/A	#N/A	#N/A	#N/A	#N/A	#N/A	#N/A	#N/A	#N/A	29	#N/A	#N/A	#N/A	#N/A	#N/A	#N/A	#N/A	#N/A	#N/A	#N/A
1	2	23	2	0	2	7		Neutral6.png	0	#N/A	#N/A	#N/A	#N/A	#N/A	#N/A	#N/A	#N/A	#N/A	#N/A	25	#N/A	#N/A	#N/A	#N/A	#N/A	#N/A	30	#N/A	#N/A	#N/A	#N/A	#N/A	#N/A	#N/A	#N/A	#N/A	#N/A	#N/A	#N/A	#N/A	#N/A	#N/A	#N/A	#N/A	#N/A	#N/A	#N/A	#N/A	#N/A
1	2	23	2	1	2	8		Negative7.png	0	#N/A	#N/A	#N/A	#N/A	#N/A	#N/A	#N/A	#N/A	#N/A	#N/A	#N/A	#N/A	#N/A	#N/A	#N/A	#N/A	#N/A	#N/A	#N/A	25	#N/A	#N/A	#N/A	#N/A	30	#N/A	#N/A	#N/A	#N/A	#N/A	#N/A	#N/A	#N/A	#N/A	#N/A	#N/A	#N/A	#N/A	#N/A	#N/A
1	2	23	2	1	2	9		Negative11.png	0	#N/A	#N/A	#N/A	#N/A	#N/A	#N/A	#N/A	#N/A	#N/A	#N/A	#N/A	#N/A	#N/A	#N/A	#N/A	#N/A	29	#N/A	#N/A	#N/A	#N/A	#N/A	#N/A	#N/A	#N/A	#N/A	#N/A	#N/A	#N/A	#N/A	#N/A	#N/A	#N/A	#N/A	#N/A	#N/A	#N/A	#N/A	#N/A	#N/A
1	2	23	2	0	2	10		Neutral8.png	0	#N/A	#N/A	#N/A	#N/A	#N/A	#N/A	#N/A	#N/A	#N/A	#N/A	#N/A	#N/A	#N/A	#N/A	#N/A	#N/A	#N/A	11	#N/A	#N/A	#N/A	#N/A	#N/A	#N/A	#N/A	#N/A	#N/A	17	#N/A	#N/A	#N/A	#N/A	#N/A	#N/A	#N/A	#N/A	#N/A	#N/A	#N/A	#N/A
0	2	24	1	1	2		1	Negative5.png	0	#N/A	#N/A	#N/A	#N/A	#N/A	#N/A	#N/A	#N/A	#N/A	#N/A	9	#N/A	#N/A	#N/A	#N/A	#N/A	8	#N/A	#N/A	5	#N/A	#N/A	#N/A	6	#N/A	#N/A	#N/A	#N/A	6	#N/A	#N/A	6	#N/A	#N/A	6	#N/A	6	6	#N/A	#N/A
0	2	24	1	1	2		2	Negative9.png	0	19	#N/A	#N/A	#N/A	#N/A	25	#N/A	#N/A	#N/A	#N/A	35	#N/A	#N/A	#N/A	#N/A	#N/A	#N/A	44	#N/A	#N/A	#N/A	#N/A	56	#N/A	#N/A	146	159	#N/A	163	#N/A	#N/A	#N/A	#N/A	#N/A	#N/A	172	#N/A	#N/A	#N/A	#N/A
0	2	24	1	0	2		3	Neutral3.png	0	6	#N/A	#N/A	9	#N/A	#N/A	#N/A	#N/A	#N/A	#N/A	16	#N/A	#N/A	#N/A	#N/A	#N/A	#N/A	#N/A	#N/A	#N/A	#N/A	#N/A	#N/A	#N/A	#N/A	24	#N/A	#N/A	#N/A	#N/A	#N/A	#N/A	31	#N/A	#N/A	#N/A	#N/A	#N/A	#N/A	32
0	2	24	1	1	2		4	Negative6.png	0	7	#N/A	6	#N/A	13	#N/A	#N/A	18	17	#N/A	#N/A	#N/A	#N/A	24	#N/A	#N/A	29	#N/A	#N/A	#N/A	29	#N/A	#N/A	27	#N/A	#N/A	#N/A	#N/A	#N/A	#N/A	29	#N/A	#N/A	#N/A	#N/A	#N/A	#N/A	#N/A	#N/A	#N/A
0	2	24	1	1	2		5	Negative8.png	0	#N/A	#N/A	#N/A	19	#N/A	#N/A	#N/A	#N/A	#N/A	#N/A	#N/A	30	#N/A	44	#N/A	48	#N/A	#N/A	#N/A	#N/A	#N/A	#N/A	#N/A	#N/A	#N/A	#N/A	#N/A	#N/A	#N/A	79	#N/A	81	#N/A	84	#N/A	#N/A	85	#N/A	#N/A	#N/A
0	2	24	1	0	2		6	Neutral4.png	0	6	#N/A	#N/A	#N/A	#N/A	#N/A	13	#N/A	#N/A	#N/A	#N/A	#N/A	19	#N/A	24	#N/A	24	#N/A	#N/A	#N/A	32	#N/A	#N/A	35	#N/A	63	#N/A	65	#N/A	#N/A	#N/A	#N/A	78	#N/A	#N/A	81	#N/A	84	#N/A	#N/A
0	2	24	1	0	2		7	Neutral6.png	0	#N/A	#N/A	#N/A	#N/A	#N/A	#N/A	#N/A	#N/A	#N/A	#N/A	#N/A	#N/A	#N/A	#N/A	#N/A	#N/A	#N/A	#N/A	#N/A	#N/A	#N/A	#N/A	#N/A	12	#N/A	#N/A	#N/A	#N/A	#N/A	#N/A	#N/A	#N/A	#N/A	#N/A	12	#N/A	#N/A	#N/A	#N/A	#N/A
0	2	24	1	1	2		8	Negative7.png	0	#N/A	#N/A	#N/A	#N/A	#N/A	#N/A	#N/A	#N/A	#N/A	#N/A	#N/A	#N/A	6	9	#N/A	#N/A	#N/A	#N/A	#N/A	#N/A	8	#N/A	#N/A	#N/A	#N/A	16	#N/A	#N/A	#N/A	#N/A	31	#N/A	35	#N/A	#N/A	#N/A	#N/A	#N/A	#N/A	44
0	2	24	1	1	2		9	Negative11.png	0	#N/A	#N/A	#N/A	#N/A	14	#N/A	#N/A	#N/A	14	#N/A	#N/A	#N/A	#N/A	14	#N/A	#N/A	#N/A	#N/A	#N/A	#N/A	#N/A	#N/A	17	#N/A	20	#N/A	#N/A	20	#N/A	#N/A	26	#N/A	#N/A	#N/A	#N/A	34	#N/A	#N/A	#N/A	#N/A
0	2	24	1	0	2		10	Neutral8.png	0	#N/A	#N/A	#N/A	#N/A	#N/A	#N/A	#N/A	#N/A	#N/A	#N/A	#N/A	#N/A	#N/A	#N/A	#N/A	#N/A	#N/A	#N/A	12	#N/A	#N/A	#N/A	#N/A	#N/A	23	#N/A	#N/A	#N/A	29	#N/A	#N/A	#N/A	#N/A	#N/A	#N/A	#N/A	#N/A	#N/A	51	#N/A
1	1	24	2	1	1	1		Negative2.png	0	#N/A	#N/A	11	#N/A	18	18	#N/A	#N/A	18	18	#N/A	#N/A	22	#N/A	#N/A	#N/A	#N/A	#N/A	#N/A	#N/A	#N/A	#N/A	#N/A	32	34	#N/A	#N/A	41	#N/A	43	#N/A	#N/A	#N/A	49	56	#N/A	#N/A	67	#N/A	#N/A
1	1	24	2	1	1	2		Negative10.png	0	#N/A	#N/A	#N/A	#N/A	#N/A	#N/A	15	#N/A	#N/A	#N/A	#N/A	#N/A	#N/A	#N/A	#N/A	#N/A	#N/A	#N/A	#N/A	#N/A	#N/A	#N/A	#N/A	#N/A	#N/A	#N/A	16	#N/A	#N/A	#N/A	#N/A	#N/A	#N/A	#N/A	#N/A	#N/A	#N/A	#N/A	#N/A	#N/A
1	1	24	2	0	1	3		Neutral5.png	0	#N/A	#N/A	#N/A	#N/A	#N/A	#N/A	9	#N/A	13	#N/A	#N/A	#N/A	19	#N/A	#N/A	#N/A	#N/A	#N/A	#N/A	#N/A	25	#N/A	#N/A	#N/A	#N/A	#N/A	#N/A	#N/A	43	#N/A	#N/A	#N/A	#N/A	#N/A	49	#N/A	54	#N/A	55	#N/A
1	1	24	2	0	1	4		Neutral1.png	0	#N/A	#N/A	#N/A	6	#N/A	#N/A	#N/A	#N/A	#N/A	#N/A	#N/A	#N/A	#N/A	#N/A	21	#N/A	#N/A	#N/A	#N/A	#N/A	#N/A	24	#N/A	#N/A	#N/A	#N/A	#N/A	27	#N/A	#N/A	#N/A	#N/A	#N/A	#N/A	#N/A	#N/A	#N/A	#N/A	#N/A	29
1	1	24	2	1	1	5		Negative3.png	0	#N/A	#N/A	#N/A	#N/A	#N/A	#N/A	#N/A	#N/A	#N/A	#N/A	#N/A	26	#N/A	#N/A	#N/A	#N/A	#N/A	#N/A	59	#N/A	86	87	#N/A	#N/A	97	#N/A	#N/A	#N/A	#N/A	#N/A	#N/A	#N/A	#N/A	#N/A	#N/A	#N/A	#N/A	#N/A	330	#N/A
1	1	24	2	1	1	6		Negative4.png	0	#N/A	#N/A	11	#N/A	11	#N/A	#N/A	#N/A	#N/A	#N/A	#N/A	#N/A	#N/A	#N/A	#N/A	#N/A	#N/A	#N/A	#N/A	#N/A	#N/A	#N/A	18	#N/A	#N/A	#N/A	17	#N/A	#N/A	18	#N/A	17	#N/A	#N/A	23	#N/A	#N/A	#N/A	#N/A	#N/A
1	1	24	2	0	1	7		Neutral2.png	0	#N/A	#N/A	#N/A	5	7	#N/A	#N/A	#N/A	#N/A	#N/A	#N/A	#N/A	#N/A	#N/A	#N/A	#N/A	#N/A	#N/A	#N/A	#N/A	14	#N/A	#N/A	#N/A	#N/A	#N/A	#N/A	#N/A	#N/A	#N/A	#N/A	14	#N/A	#N/A	#N/A	#N/A	#N/A	#N/A	#N/A	#N/A
1	1	24	2	1	1	8		Negative1.png	0	#N/A	#N/A	#N/A	#N/A	#N/A	#N/A	#N/A	#N/A	#N/A	#N/A	#N/A	#N/A	#N/A	#N/A	#N/A	#N/A	#N/A	#N/A	#N/A	#N/A	#N/A	#N/A	#N/A	#N/A	#N/A	#N/A	23	#N/A	#N/A	#N/A	#N/A	#N/A	#N/A	#N/A	#N/A	#N/A	#N/A	#N/A	#N/A	#N/A
1	1	24	2	1	1	9		Negative12.png	0	#N/A	#N/A	#N/A	#N/A	#N/A	#N/A	#N/A	#N/A	#N/A	#N/A	#N/A	#N/A	#N/A	31	#N/A	#N/A	#N/A	#N/A	#N/A	#N/A	#N/A	#N/A	#N/A	#N/A	#N/A	#N/A	#N/A	#N/A	#N/A	#N/A	#N/A	#N/A	42	#N/A	#N/A	#N/A	#N/A	#N/A	#N/A	#N/A
1	1	24	2	0	1	10		Neutral7.png	0	#N/A	#N/A	#N/A	6	#N/A	#N/A	#N/A	#N/A	#N/A	12	#N/A	#N/A	#N/A	#N/A	#N/A	#N/A	#N/A	#N/A	#N/A	13	#N/A	#N/A	#N/A	#N/A	#N/A	#N/A	#N/A	#N/A	#N/A	#N/A	20	#N/A	#N/A	#N/A	#N/A	#N/A	#N/A	#N/A	#N/A	#N/A
1	1	26	1	1	1	1		Negative2.png	0	#N/A	#N/A	#N/A	#N/A	#N/A	#N/A	#N/A	#N/A	#N/A	#N/A	31	#N/A	#N/A	34	#N/A	#N/A	#N/A	42	#N/A	#N/A	44	#N/A	#N/A	#N/A	#N/A	#N/A	#N/A	#N/A	57	#N/A	#N/A	#N/A	#N/A	#N/A	#N/A	68	#N/A	#N/A	#N/A	74
1	1	26	1	1	1	2		Negative10.png	0	#N/A	#N/A	#N/A	#N/A	#N/A	#N/A	#N/A	#N/A	#N/A	#N/A	#N/A	#N/A	#N/A	#N/A	#N/A	#N/A	#N/A	#N/A	30	#N/A	#N/A	#N/A	29	#N/A	#N/A	#N/A	#N/A	#N/A	#N/A	#N/A	#N/A	#N/A	141	#N/A	186	#N/A	192	#N/A	194	#N/A
1	1	26	1	0	1	3		Neutral5.png	0	#N/A	#N/A	#N/A	#N/A	#N/A	#N/A	#N/A	#N/A	#N/A	31	#N/A	#N/A	#N/A	35	#N/A	#N/A	#N/A	#N/A	#N/A	#N/A	#N/A	#N/A	#N/A	#N/A	#N/A	50	#N/A	#N/A	#N/A	#N/A	#N/A	#N/A	#N/A	#N/A	58	#N/A	#N/A	#N/A	#N/A	69
1	1	26	1	0	1	4		Neutral1.png	0	#N/A	257	#N/A	255	#N/A	254	#N/A	#N/A	#N/A	252	#N/A	#N/A	#N/A	#N/A	#N/A	#N/A	248	#N/A	#N/A	#N/A	244	#N/A	#N/A	235	#N/A	#N/A	#N/A	#N/A	#N/A	#N/A	228	#N/A	#N/A	#N/A	224	#N/A	#N/A	#N/A	#N/A	#N/A
1	1	26	1	1	1	5		Negative3.png	0	#N/A	#N/A	#N/A	#N/A	27	#N/A	40	#N/A	#N/A	#N/A	#N/A	#N/A	#N/A	#N/A	#N/A	#N/A	#N/A	50	#N/A	#N/A	#N/A	#N/A	#N/A	#N/A	#N/A	#N/A	#N/A	#N/A	#N/A	#N/A	#N/A	#N/A	#N/A	#N/A	#N/A	#N/A	#N/A	#N/A	#N/A	#N/A
1	1	26	1	1	1	6		Negative4.png	0	#N/A	#N/A	#N/A	#N/A	#N/A	#N/A	#N/A	#N/A	#N/A	#N/A	#N/A	#N/A	#N/A	#N/A	#N/A	#N/A	22	#N/A	#N/A	#N/A	#N/A	#N/A	#N/A	#N/A	#N/A	#N/A	#N/A	#N/A	#N/A	#N/A	#N/A	#N/A	#N/A	#N/A	#N/A	53	#N/A	#N/A	#N/A	#N/A
1	1	26	1	0	1	7		Neutral2.png	0	#N/A	#N/A	20	#N/A	22	#N/A	#N/A	#N/A	#N/A	#N/A	#N/A	#N/A	39	#N/A	#N/A	#N/A	#N/A	#N/A	#N/A	#N/A	#N/A	#N/A	#N/A	#N/A	#N/A	#N/A	#N/A	#N/A	#N/A	#N/A	#N/A	#N/A	65	#N/A	#N/A	#N/A	#N/A	#N/A	#N/A	#N/A
1	1	26	1	1	1	8		Negative1.png	0	#N/A	#N/A	#N/A	#N/A	#N/A	#N/A	#N/A	#N/A	#N/A	#N/A	#N/A	23	#N/A	#N/A	27	#N/A	#N/A	#N/A	#N/A	#N/A	#N/A	#N/A	#N/A	37	#N/A	#N/A	#N/A	#N/A	#N/A	#N/A	#N/A	#N/A	43	#N/A	#N/A	#N/A	#N/A	#N/A	#N/A	#N/A
1	1	26	1	1	1	9		Negative12.png	0	#N/A	#N/A	#N/A	#N/A	#N/A	#N/A	#N/A	#N/A	#N/A	#N/A	#N/A	#N/A	#N/A	#N/A	#N/A	#N/A	#N/A	#N/A	25	#N/A	27	#N/A	#N/A	#N/A	#N/A	#N/A	#N/A	#N/A	#N/A	#N/A	#N/A	#N/A	#N/A	#N/A	36	#N/A	#N/A	#N/A	#N/A	#N/A
1	1	26	1	0	1	10		Neutral7.png	0	#N/A	#N/A	#N/A	#N/A	#N/A	#N/A	#N/A	#N/A	#N/A	#N/A	#N/A	35	#N/A	#N/A	#N/A	#N/A	#N/A	46	#N/A	#N/A	#N/A	#N/A	#N/A	#N/A	#N/A	#N/A	#N/A	#N/A	#N/A	#N/A	#N/A	#N/A	#N/A	#N/A	#N/A	#N/A	#N/A	#N/A	#N/A	#N/A
0	2	26	2	1	2		1	Negative5.png	0	#N/A	#N/A	#N/A	#N/A	#N/A	#N/A	#N/A	#N/A	#N/A	#N/A	#N/A	#N/A	20	#N/A	21	#N/A	32	#N/A	#N/A	#N/A	#N/A	#N/A	#N/A	#N/A	#N/A	#N/A	#N/A	#N/A	51	#N/A	#N/A	#N/A	#N/A	#N/A	#N/A	#N/A	#N/A	#N/A	#N/A	#N/A
0	2	26	2	1	2		2	Negative9.png	0	#N/A	#N/A	#N/A	#N/A	#N/A	#N/A	#N/A	#N/A	#N/A	#N/A	#N/A	#N/A	#N/A	#N/A	#N/A	#N/A	26	#N/A	#N/A	#N/A	#N/A	#N/A	#N/A	#N/A	35	#N/A	#N/A	#N/A	#N/A	#N/A	#N/A	#N/A	45	#N/A	#N/A	#N/A	#N/A	#N/A	58	#N/A
0	2	26	2	0	2		3	Neutral3.png	0	#N/A	#N/A	#N/A	#N/A	#N/A	#N/A	#N/A	#N/A	#N/A	#N/A	#N/A	#N/A	#N/A	#N/A	36	#N/A	#N/A	#N/A	#N/A	#N/A	#N/A	#N/A	#N/A	#N/A	#N/A	#N/A	#N/A	48	#N/A	#N/A	#N/A	#N/A	#N/A	#N/A	54	#N/A	#N/A	#N/A	#N/A	#N/A
0	2	26	2	1	2		4	Negative6.png	0	#N/A	#N/A	#N/A	#N/A	#N/A	#N/A	#N/A	#N/A	#N/A	#N/A	#N/A	#N/A	#N/A	#N/A	#N/A	171	#N/A	#N/A	#N/A	#N/A	#N/A	#N/A	#N/A	#N/A	#N/A	195	#N/A	#N/A	#N/A	#N/A	#N/A	#N/A	#N/A	#N/A	#N/A	#N/A	#N/A	#N/A	#N/A	#N/A
0	2	26	2	1	2		5	Negative8.png	0	#N/A	#N/A	#N/A	#N/A	#N/A	#N/A	#N/A	#N/A	#N/A	#N/A	#N/A	#N/A	#N/A	#N/A	#N/A	#N/A	#N/A	#N/A	#N/A	#N/A	#N/A	#N/A	#N/A	#N/A	#N/A	26	#N/A	29	#N/A	#N/A	#N/A	#N/A	57	#N/A	#N/A	#N/A	#N/A	#N/A	#N/A	#N/A
0	2	26	2	0	2		6	Neutral4.png	0	#N/A	#N/A	#N/A	#N/A	#N/A	#N/A	#N/A	#N/A	#N/A	#N/A	#N/A	#N/A	#N/A	26	#N/A	32	#N/A	#N/A	#N/A	#N/A	#N/A	#N/A	#N/A	#N/A	50	#N/A	#N/A	#N/A	#N/A	#N/A	#N/A	#N/A	#N/A	#N/A	#N/A	#N/A	#N/A	#N/A	#N/A	76
0	2	26	2	0	2		7	Neutral6.png	0	#N/A	#N/A	#N/A	#N/A	#N/A	#N/A	#N/A	#N/A	#N/A	#N/A	#N/A	#N/A	#N/A	#N/A	#N/A	#N/A	#N/A	22	#N/A	#N/A	32	#N/A	#N/A	#N/A	#N/A	#N/A	#N/A	#N/A	#N/A	#N/A	#N/A	#N/A	#N/A	48	#N/A	#N/A	#N/A	54	#N/A	57
0	2	26	2	1	2		8	Negative7.png	0	#N/A	#N/A	#N/A	#N/A	#N/A	#N/A	#N/A	#N/A	#N/A	#N/A	#N/A	55	#N/A	#N/A	#N/A	#N/A	#N/A	#N/A	#N/A	#N/A	#N/A	#N/A	#N/A	#N/A	#N/A	#N/A	#N/A	#N/A	#N/A	#N/A	72	#N/A	#N/A	#N/A	#N/A	#N/A	#N/A	#N/A	#N/A	#N/A
0	2	26	2	1	2		9	Negative11.png	0	#N/A	#N/A	#N/A	#N/A	14	#N/A	#N/A	#N/A	#N/A	125	#N/A	141	#N/A	#N/A	#N/A	#N/A	#N/A	#N/A	#N/A	#N/A	#N/A	#N/A	#N/A	#N/A	#N/A	#N/A	#N/A	#N/A	#N/A	#N/A	#N/A	#N/A	#N/A	#N/A	#N/A	#N/A	#N/A	169	#N/A	#N/A
0	2	26	2	0	2		10	Neutral8.png	0	#N/A	#N/A	#N/A	#N/A	#N/A	#N/A	#N/A	#N/A	131	#N/A	#N/A	#N/A	#N/A	136	#N/A	#N/A	#N/A	139	#N/A	#N/A	#N/A	#N/A	#N/A	#N/A	143	#N/A	#N/A	143	#N/A	#N/A	143	#N/A	#N/A	#N/A	#N/A	#N/A	#N/A	151	#N/A	#N/A
1	1	28	1	1	1	1		Negative2.png	0	#N/A	#N/A	#N/A	#N/A	#N/A	#N/A	#N/A	#N/A	#N/A	#N/A	47	#N/A	#N/A	#N/A	#N/A	#N/A	#N/A	#N/A	#N/A	128	#N/A	#N/A	#N/A	170	#N/A	#N/A	#N/A	#N/A	#N/A	#N/A	#N/A	#N/A	#N/A	188	#N/A	190	#N/A	#N/A	#N/A	#N/A
1	1	28	1	1	1	2		Negative10.png	0	#N/A	#N/A	29	#N/A	30	#N/A	#N/A	#N/A	37	38	#N/A	#N/A	#N/A	42	#N/A	#N/A	#N/A	#N/A	#N/A	#N/A	#N/A	#N/A	52	#N/A	61	#N/A	#N/A	#N/A	60	#N/A	#N/A	60	#N/A	#N/A	#N/A	62	#N/A	#N/A	#N/A	#N/A
1	1	28	1	0	1	3		Neutral5.png	0	#N/A	#N/A	#N/A	#N/A	#N/A	#N/A	77	#N/A	104	#N/A	#N/A	#N/A	126	#N/A	#N/A	#N/A	134	#N/A	#N/A	#N/A	#N/A	#N/A	136	#N/A	#N/A	#N/A	#N/A	#N/A	#N/A	#N/A	#N/A	#N/A	#N/A	#N/A	#N/A	#N/A	139	#N/A	137	#N/A
1	1	28	1	0	1	4		Neutral1.png	0	#N/A	14	#N/A	#N/A	11	#N/A	8	#N/A	#N/A	#N/A	#N/A	#N/A	27	#N/A	25	#N/A	#N/A	#N/A	#N/A	#N/A	#N/A	35	37	37	39	#N/A	#N/A	39	#N/A	41	#N/A	#N/A	44	#N/A	45	#N/A	#N/A	51	#N/A	54
1	1	28	1	1	1	5		Negative3.png	0	#N/A	#N/A	#N/A	27	#N/A	#N/A	#N/A	165	#N/A	#N/A	#N/A	#N/A	#N/A	#N/A	#N/A	#N/A	#N/A	#N/A	#N/A	#N/A	213	#N/A	#N/A	#N/A	#N/A	#N/A	#N/A	233	#N/A	#N/A	#N/A	#N/A	#N/A	#N/A	#N/A	289	297	#N/A	298	298
1	1	28	1	1	1	6		Negative4.png	0	#N/A	11	#N/A	#N/A	#N/A	34	#N/A	#N/A	56	#N/A	#N/A	69	#N/A	#N/A	#N/A	#N/A	#N/A	#N/A	81	#N/A	#N/A	#N/A	88	#N/A	96	#N/A	#N/A	#N/A	101	#N/A	#N/A	#N/A	115	#N/A	#N/A	#N/A	#N/A	#N/A	#N/A	#N/A
1	1	28	1	0	1	7		Neutral2.png	0	#N/A	#N/A	#N/A	#N/A	#N/A	#N/A	#N/A	24	#N/A	#N/A	#N/A	#N/A	#N/A	#N/A	#N/A	#N/A	#N/A	#N/A	#N/A	#N/A	#N/A	#N/A	#N/A	#N/A	#N/A	26	#N/A	#N/A	#N/A	27	#N/A	26	#N/A	#N/A	#N/A	#N/A	26	#N/A	#N/A	#N/A
1	1	28	1	1	1	8		Negative1.png	0	34	#N/A	26	#N/A	#N/A	#N/A	#N/A	18	#N/A	#N/A	35	#N/A	#N/A	#N/A	#N/A	#N/A	#N/A	#N/A	36	#N/A	38	#N/A	#N/A	#N/A	#N/A	47	#N/A	#N/A	#N/A	45	#N/A	#N/A	57	#N/A	#N/A	#N/A	#N/A	#N/A	#N/A	#N/A
1	1	28	1	1	1	9		Negative12.png	0	7	#N/A	#N/A	#N/A	#N/A	24	#N/A	37	#N/A	57	#N/A	#N/A	64	#N/A	#N/A	88	#N/A	95	#N/A	#N/A	#N/A	#N/A	#N/A	#N/A	106	#N/A	#N/A	#N/A	#N/A	#N/A	#N/A	#N/A	#N/A	#N/A	120	#N/A	129	#N/A	#N/A	#N/A
1	1	28	1	0	1	10		Neutral7.png	0	#N/A	#N/A	#N/A	#N/A	#N/A	#N/A	#N/A	#N/A	#N/A	#N/A	#N/A	#N/A	#N/A	#N/A	#N/A	#N/A	#N/A	#N/A	#N/A	#N/A	9	#N/A	#N/A	#N/A	18	#N/A	#N/A	#N/A	#N/A	20	#N/A	#N/A	#N/A	#N/A	#N/A	#N/A	#N/A	#N/A	#N/A	21
0	2	28	2	1	2		1	Negative5.png	0	43	#N/A	#N/A	117	#N/A	137	#N/A	#N/A	#N/A	#N/A	#N/A	#N/A	#N/A	#N/A	#N/A	#N/A	#N/A	#N/A	#N/A	#N/A	#N/A	#N/A	#N/A	#N/A	#N/A	#N/A	#N/A	#N/A	#N/A	#N/A	#N/A	#N/A	#N/A	#N/A	320	#N/A	#N/A	366	#N/A	#N/A
0	2	28	2	1	2		2	Negative9.png	0	#N/A	#N/A	#N/A	#N/A	19	#N/A	#N/A	#N/A	#N/A	#N/A	#N/A	#N/A	#N/A	#N/A	#N/A	#N/A	#N/A	80	#N/A	114	#N/A	#N/A	#N/A	#N/A	#N/A	#N/A	#N/A	#N/A	#N/A	#N/A	157	#N/A	#N/A	#N/A	#N/A	#N/A	#N/A	#N/A	#N/A	#N/A
0	2	28	2	0	2		3	Neutral3.png	0	99	#N/A	#N/A	#N/A	#N/A	#N/A	#N/A	#N/A	105	#N/A	#N/A	#N/A	#N/A	#N/A	#N/A	#N/A	#N/A	#N/A	107	#N/A	104	#N/A	#N/A	#N/A	#N/A	#N/A	#N/A	#N/A	#N/A	#N/A	#N/A	#N/A	#N/A	#N/A	#N/A	#N/A	#N/A	#N/A	#N/A	#N/A
0	2	28	2	1	2		4	Negative6.png	0	#N/A	18	#N/A	#N/A	116	#N/A	144	#N/A	#N/A	#N/A	#N/A	#N/A	145	149	#N/A	#N/A	#N/A	#N/A	#N/A	#N/A	#N/A	#N/A	#N/A	#N/A	#N/A	#N/A	#N/A	#N/A	#N/A	151	#N/A	#N/A	#N/A	163	#N/A	#N/A	163	#N/A	#N/A	#N/A
0	2	28	2	1	2		5	Negative8.png	0	#N/A	34	47	#N/A	109	#N/A	#N/A	#N/A	#N/A	#N/A	110	#N/A	#N/A	#N/A	#N/A	#N/A	#N/A	#N/A	113	#N/A	#N/A	#N/A	124	#N/A	291	#N/A	#N/A	#N/A	#N/A	#N/A	#N/A	343	#N/A	#N/A	#N/A	#N/A	344	#N/A	#N/A	#N/A
0	2	28	2	0	2		6	Neutral4.png	0	15	#N/A	#N/A	#N/A	#N/A	#N/A	#N/A	#N/A	#N/A	#N/A	#N/A	#N/A	#N/A	#N/A	#N/A	#N/A	#N/A	#N/A	#N/A	#N/A	#N/A	#N/A	#N/A	#N/A	#N/A	#N/A	#N/A	#N/A	#N/A	#N/A	#N/A	#N/A	#N/A	#N/A	#N/A	#N/A	#N/A	#N/A	#N/A	#N/A
0	2	28	2	0	2		7	Neutral6.png	0	#N/A	80	#N/A	#N/A	#N/A	#N/A	#N/A	#N/A	#N/A	#N/A	#N/A	#N/A	#N/A	#N/A	#N/A	#N/A	#N/A	#N/A	#N/A	88	#N/A	#N/A	#N/A	86	#N/A	86	86	#N/A	#N/A	#N/A	#N/A	#N/A	#N/A	#N/A	#N/A	#N/A	#N/A	#N/A	#N/A	#N/A
0	2	28	2	1	2		8	Negative7.png	0	#N/A	#N/A	#N/A	171	190	#N/A	#N/A	#N/A	212	#N/A	#N/A	#N/A	212	#N/A	217	#N/A	#N/A	235	#N/A	#N/A	#N/A	#N/A	#N/A	317	#N/A	#N/A	#N/A	344	#N/A	#N/A	#N/A	#N/A	358	#N/A	#N/A	#N/A	#N/A	#N/A	380	#N/A
0	2	28	2	1	2		9	Negative11.png	0	#N/A	10	24	#N/A	#N/A	#N/A	#N/A	34	#N/A	166	#N/A	170	#N/A	176	#N/A	#N/A	#N/A	#N/A	#N/A	224	#N/A	353	#N/A	#N/A	#N/A	#N/A	#N/A	#N/A	358	#N/A	389	#N/A	392	#N/A	#N/A	#N/A	#N/A	#N/A	#N/A	#N/A
0	2	28	2	0	2		10	Neutral8.png	0	#N/A	#N/A	#N/A	#N/A	#N/A	#N/A	#N/A	#N/A	#N/A	#N/A	#N/A	#N/A	#N/A	#N/A	#N/A	#N/A	#N/A	#N/A	#N/A	#N/A	#N/A	#N/A	#N/A	#N/A	#N/A	#N/A	#N/A	#N/A	#N/A	#N/A	#N/A	#N/A	29	#N/A	#N/A	#N/A	#N/A	#N/A	#N/A	#N/A
0	2	29	1	1	2		1	Negative5.png	0	6	#N/A	#N/A	#N/A	#N/A	#N/A	17	#N/A	#N/A	#N/A	#N/A	#N/A	#N/A	23	#N/A	#N/A	#N/A	#N/A	#N/A	#N/A	#N/A	#N/A	24	#N/A	23	#N/A	#N/A	#N/A	#N/A	19	#N/A	#N/A	#N/A	#N/A	#N/A	#N/A	22	#N/A	#N/A	20
0	2	29	1	1	2		2	Negative9.png	0	10	#N/A	#N/A	#N/A	#N/A	16	#N/A	#N/A	#N/A	15	#N/A	#N/A	#N/A	#N/A	20	#N/A	#N/A	#N/A	#N/A	34	#N/A	#N/A	#N/A	#N/A	#N/A	#N/A	43	#N/A	#N/A	#N/A	#N/A	#N/A	#N/A	#N/A	#N/A	#N/A	#N/A	#N/A	#N/A	#N/A
0	2	29	1	0	2		3	Neutral3.png	0	#N/A	#N/A	8	#N/A	#N/A	#N/A	#N/A	#N/A	#N/A	#N/A	#N/A	#N/A	#N/A	#N/A	#N/A	#N/A	#N/A	#N/A	#N/A	#N/A	#N/A	9	#N/A	#N/A	#N/A	#N/A	#N/A	#N/A	6	#N/A	#N/A	#N/A	#N/A	#N/A	#N/A	#N/A	#N/A	#N/A	#N/A	#N/A
0	2	29	1	1	2		4	Negative6.png	0	#N/A	11	#N/A	#N/A	15	#N/A	#N/A	16	#N/A	16	#N/A	15	#N/A	#N/A	#N/A	#N/A	#N/A	#N/A	#N/A	#N/A	17	#N/A	#N/A	#N/A	#N/A	#N/A	#N/A	16	19	#N/A	#N/A	#N/A	#N/A	#N/A	27	#N/A	#N/A	#N/A	#N/A	29
0	2	29	1	1	2		5	Negative8.png	0	#N/A	#N/A	16	#N/A	#N/A	#N/A	22	#N/A	#N/A	#N/A	#N/A	#N/A	36	#N/A	#N/A	#N/A	#N/A	#N/A	#N/A	#N/A	49	#N/A	#N/A	#N/A	#N/A	#N/A	51	#N/A	#N/A	#N/A	60	#N/A	#N/A	#N/A	#N/A	#N/A	#N/A	#N/A	70	#N/A
0	2	29	1	0	2		6	Neutral4.png	0	#N/A	#N/A	#N/A	#N/A	#N/A	#N/A	#N/A	#N/A	#N/A	#N/A	#N/A	#N/A	#N/A	#N/A	#N/A	#N/A	#N/A	#N/A	#N/A	#N/A	#N/A	#N/A	#N/A	#N/A	#N/A	#N/A	#N/A	#N/A	#N/A	#N/A	#N/A	#N/A	#N/A	#N/A	#N/A	#N/A	#N/A	#N/A	#N/A	#N/A
0	2	29	1	0	2		7	Neutral6.png	0	#N/A	6	#N/A	7	#N/A	#N/A	#N/A	#N/A	#N/A	#N/A	12	#N/A	#N/A	#N/A	#N/A	#N/A	18	#N/A	#N/A	#N/A	#N/A	#N/A	#N/A	19	#N/A	#N/A	#N/A	#N/A	#N/A	#N/A	#N/A	25	#N/A	#N/A	#N/A	38	#N/A	#N/A	42	#N/A
0	2	29	1	1	2		8	Negative7.png	0	#N/A	#N/A	#N/A	#N/A	#N/A	#N/A	#N/A	#N/A	#N/A	#N/A	#N/A	#N/A	#N/A	#N/A	#N/A	#N/A	#N/A	#N/A	#N/A	#N/A	#N/A	#N/A	#N/A	#N/A	#N/A	#N/A	#N/A	#N/A	#N/A	#N/A	#N/A	#N/A	#N/A	#N/A	#N/A	#N/A	44	#N/A	#N/A	#N/A
0	2	29	1	1	2		9	Negative11.png	0	#N/A	#N/A	3	#N/A	#N/A	#N/A	#N/A	#N/A	#N/A	7	#N/A	#N/A	13	#N/A	#N/A	#N/A	#N/A	#N/A	#N/A	#N/A	#N/A	#N/A	#N/A	#N/A	#N/A	#N/A	25	#N/A	#N/A	#N/A	#N/A	#N/A	#N/A	#N/A	#N/A	#N/A	#N/A	#N/A	#N/A	#N/A
0	2	29	1	0	2		10	Neutral8.png	0	#N/A	#N/A	5	8	11	#N/A	#N/A	#N/A	#N/A	#N/A	13	#N/A	#N/A	16	#N/A	#N/A	13	#N/A	#N/A	#N/A	#N/A	#N/A	10	#N/A	#N/A	#N/A	7	#N/A	7	#N/A	#N/A	#N/A	#N/A	#N/A	#N/A	#N/A	#N/A	8	#N/A	#N/A
1	1	29	2	1	1	1		Negative2.png	0	#N/A	#N/A	10	#N/A	#N/A	#N/A	15	#N/A	18	#N/A	#N/A	#N/A	#N/A	#N/A	#N/A	30	32	#N/A	#N/A	36	#N/A	#N/A	#N/A	#N/A	42	#N/A	#N/A	#N/A	#N/A	#N/A	#N/A	#N/A	54	#N/A	#N/A	54	#N/A	61	#N/A	#N/A
1	1	29	2	1	1	2		Negative10.png	0	#N/A	#N/A	#N/A	#N/A	#N/A	#N/A	#N/A	#N/A	#N/A	#N/A	#N/A	#N/A	#N/A	#N/A	#N/A	#N/A	#N/A	#N/A	59	#N/A	#N/A	#N/A	#N/A	#N/A	#N/A	#N/A	#N/A	#N/A	#N/A	#N/A	#N/A	#N/A	#N/A	#N/A	#N/A	#N/A	#N/A	#N/A	#N/A	#N/A
1	1	29	2	0	1	3		Neutral5.png	0	#N/A	#N/A	#N/A	#N/A	#N/A	#N/A	#N/A	#N/A	#N/A	#N/A	#N/A	#N/A	#N/A	#N/A	#N/A	#N/A	#N/A	#N/A	#N/A	#N/A	#N/A	#N/A	#N/A	#N/A	#N/A	#N/A	#N/A	#N/A	#N/A	#N/A	#N/A	#N/A	#N/A	#N/A	#N/A	25	#N/A	27	#N/A	#N/A
1	1	29	2	0	1	4		Neutral1.png	0	#N/A	#N/A	9	#N/A	#N/A	#N/A	#N/A	#N/A	#N/A	13	#N/A	#N/A	#N/A	#N/A	#N/A	#N/A	#N/A	#N/A	22	#N/A	#N/A	#N/A	#N/A	#N/A	#N/A	#N/A	32	#N/A	#N/A	#N/A	#N/A	#N/A	#N/A	41	#N/A	#N/A	47	54	#N/A	#N/A
1	1	29	2	1	1	5		Negative3.png	0	#N/A	#N/A	#N/A	#N/A	#N/A	7	#N/A	32	35	#N/A	#N/A	#N/A	#N/A	#N/A	#N/A	#N/A	#N/A	#N/A	#N/A	#N/A	#N/A	#N/A	#N/A	#N/A	#N/A	#N/A	#N/A	#N/A	46	#N/A	#N/A	#N/A	#N/A	#N/A	#N/A	#N/A	#N/A	#N/A	#N/A	#N/A
1	1	29	2	1	1	6		Negative4.png	0	#N/A	#N/A	#N/A	#N/A	#N/A	#N/A	#N/A	#N/A	#N/A	#N/A	#N/A	#N/A	12	#N/A	#N/A	#N/A	#N/A	#N/A	25	#N/A	#N/A	#N/A	33	#N/A	#N/A	#N/A	#N/A	#N/A	#N/A	#N/A	#N/A	#N/A	#N/A	#N/A	32	#N/A	33	37	#N/A	#N/A
1	1	29	2	0	1	7		Neutral2.png	0	#N/A	#N/A	#N/A	#N/A	#N/A	#N/A	20	#N/A	#N/A	#N/A	#N/A	#N/A	#N/A	#N/A	#N/A	#N/A	#N/A	#N/A	#N/A	#N/A	#N/A	#N/A	21	#N/A	#N/A	#N/A	#N/A	#N/A	#N/A	#N/A	#N/A	#N/A	#N/A	#N/A	#N/A	#N/A	#N/A	#N/A	#N/A	22
1	1	29	2	1	1	8		Negative1.png	0	#N/A	#N/A	19	#N/A	#N/A	#N/A	25	#N/A	#N/A	#N/A	24	#N/A	#N/A	#N/A	#N/A	47	#N/A	#N/A	53	#N/A	#N/A	#N/A	#N/A	#N/A	#N/A	#N/A	#N/A	#N/A	#N/A	#N/A	#N/A	62	#N/A	#N/A	64	#N/A	65	#N/A	#N/A	#N/A
1	1	29	2	1	1	9		Negative12.png	0	#N/A	#N/A	7	#N/A	#N/A	#N/A	#N/A	#N/A	#N/A	#N/A	#N/A	#N/A	#N/A	9	#N/A	#N/A	#N/A	#N/A	#N/A	#N/A	54	#N/A	#N/A	#N/A	#N/A	#N/A	60	#N/A	#N/A	#N/A	#N/A	#N/A	69	#N/A	#N/A	86	#N/A	#N/A	#N/A	#N/A
1	1	29	2	0	1	10		Neutral7.png	0	#N/A	#N/A	#N/A	#N/A	#N/A	#N/A	#N/A	#N/A	17	#N/A	#N/A	9	#N/A	#N/A	#N/A	#N/A	10	#N/A	#N/A	#N/A	#N/A	#N/A	11	#N/A	#N/A	#N/A	#N/A	#N/A	#N/A	10	12	#N/A	#N/A	#N/A	#N/A	#N/A	#N/A	#N/A	#N/A	13
1	2	30	1	1	2	1		Negative5.png	0	#N/A	#N/A	#N/A	#N/A	#N/A	#N/A	#N/A	#N/A	#N/A	#N/A	#N/A	#N/A	#N/A	#N/A	#N/A	#N/A	#N/A	29	30	#N/A	#N/A	30	#N/A	69	#N/A	#N/A	75	#N/A	74	74	#N/A	#N/A	76	78	#N/A	#N/A	#N/A	93	#N/A	#N/A
1	2	30	1	1	2	2		Negative9.png	0	#N/A	#N/A	#N/A	#N/A	#N/A	#N/A	#N/A	#N/A	#N/A	#N/A	#N/A	#N/A	#N/A	#N/A	15	#N/A	#N/A	#N/A	#N/A	16	#N/A	#N/A	#N/A	#N/A	#N/A	#N/A	17	#N/A	#N/A	#N/A	22	#N/A	#N/A	#N/A	#N/A	#N/A	#N/A	#N/A	27	29
1	2	30	1	0	2	3		Neutral3.png	0	#N/A	#N/A	#N/A	#N/A	#N/A	#N/A	#N/A	#N/A	#N/A	#N/A	#N/A	#N/A	#N/A	20	#N/A	23	#N/A	23	#N/A	#N/A	#N/A	#N/A	#N/A	#N/A	#N/A	24	#N/A	#N/A	#N/A	#N/A	#N/A	20	#N/A	#N/A	#N/A	19	#N/A	24	#N/A	22
1	2	30	1	1	2	4		Negative6.png	0	#N/A	#N/A	#N/A	#N/A	#N/A	#N/A	#N/A	#N/A	#N/A	#N/A	#N/A	25	#N/A	#N/A	30	#N/A	#N/A	#N/A	#N/A	#N/A	#N/A	38	#N/A	#N/A	#N/A	#N/A	#N/A	#N/A	#N/A	#N/A	#N/A	#N/A	39	#N/A	#N/A	#N/A	#N/A	#N/A	#N/A	#N/A
1	2	30	1	1	2	5		Negative8.png	0	#N/A	#N/A	#N/A	#N/A	#N/A	#N/A	#N/A	#N/A	#N/A	#N/A	#N/A	#N/A	#N/A	#N/A	#N/A	#N/A	20	#N/A	27	#N/A	#N/A	#N/A	#N/A	#N/A	#N/A	30	#N/A	#N/A	#N/A	#N/A	#N/A	33	#N/A	#N/A	#N/A	#N/A	#N/A	35	#N/A	#N/A
1	2	30	1	0	2	6		Neutral4.png	0	#N/A	#N/A	#N/A	#N/A	#N/A	#N/A	#N/A	#N/A	#N/A	#N/A	#N/A	#N/A	#N/A	#N/A	19	19	#N/A	#N/A	#N/A	#N/A	19	#N/A	#N/A	#N/A	#N/A	#N/A	#N/A	17	#N/A	#N/A	#N/A	#N/A	#N/A	#N/A	#N/A	#N/A	#N/A	#N/A	14	#N/A
1	2	30	1	0	2	7		Neutral6.png	0	#N/A	#N/A	#N/A	#N/A	#N/A	#N/A	#N/A	#N/A	#N/A	#N/A	#N/A	#N/A	#N/A	#N/A	#N/A	#N/A	#N/A	29	30	#N/A	#N/A	#N/A	#N/A	#N/A	#N/A	#N/A	26	#N/A	#N/A	#N/A	25	#N/A	#N/A	#N/A	#N/A	#N/A	#N/A	#N/A	#N/A	#N/A
1	2	30	1	1	2	8		Negative7.png	0	#N/A	#N/A	#N/A	#N/A	#N/A	#N/A	#N/A	#N/A	#N/A	#N/A	#N/A	#N/A	10	#N/A	#N/A	#N/A	#N/A	#N/A	#N/A	#N/A	#N/A	#N/A	#N/A	48	#N/A	#N/A	#N/A	#N/A	#N/A	#N/A	#N/A	#N/A	69	#N/A	78	#N/A	#N/A	#N/A	#N/A	85
1	2	30	1	1	2	9		Negative11.png	0	#N/A	#N/A	#N/A	#N/A	#N/A	#N/A	#N/A	#N/A	#N/A	15	#N/A	15	#N/A	#N/A	#N/A	#N/A	#N/A	#N/A	#N/A	#N/A	#N/A	#N/A	#N/A	#N/A	#N/A	#N/A	#N/A	#N/A	#N/A	#N/A	#N/A	#N/A	#N/A	#N/A	#N/A	17	#N/A	#N/A	#N/A	#N/A
1	2	30	1	0	2	10		Neutral8.png	0	#N/A	#N/A	#N/A	#N/A	#N/A	#N/A	#N/A	#N/A	#N/A	#N/A	#N/A	#N/A	#N/A	30	32	#N/A	#N/A	#N/A	32	#N/A	#N/A	#N/A	32	#N/A	#N/A	#N/A	#N/A	33	#N/A	#N/A	#N/A	#N/A	#N/A	#N/A	#N/A	#N/A	#N/A	34	#N/A	#N/A
0	1	30	2	1	1		1	Negative2.png	0	#N/A	#N/A	#N/A	#N/A	#N/A	#N/A	#N/A	#N/A	#N/A	#N/A	25	#N/A	#N/A	#N/A	#N/A	#N/A	#N/A	#N/A	#N/A	#N/A	#N/A	#N/A	#N/A	31	#N/A	#N/A	#N/A	#N/A	39	#N/A	#N/A	#N/A	#N/A	41	#N/A	#N/A	#N/A	#N/A	151	#N/A
0	1	30	2	1	1		2	Negative10.png	0	#N/A	#N/A	#N/A	#N/A	#N/A	#N/A	#N/A	#N/A	#N/A	#N/A	#N/A	#N/A	#N/A	#N/A	#N/A	#N/A	#N/A	#N/A	25	#N/A	#N/A	#N/A	#N/A	33	#N/A	#N/A	#N/A	40	#N/A	#N/A	#N/A	47	#N/A	#N/A	#N/A	57	#N/A	#N/A	#N/A	#N/A
0	1	30	2	0	1		3	Neutral5.png	0	#N/A	#N/A	#N/A	#N/A	#N/A	#N/A	#N/A	#N/A	#N/A	#N/A	#N/A	#N/A	#N/A	#N/A	#N/A	#N/A	26	28	#N/A	28	#N/A	28	#N/A	#N/A	#N/A	28	#N/A	#N/A	34	#N/A	#N/A	246	#N/A	#N/A	#N/A	248	#N/A	#N/A	#N/A	#N/A
0	1	30	2	0	1		4	Neutral1.png	0	#N/A	#N/A	#N/A	#N/A	#N/A	#N/A	#N/A	#N/A	#N/A	#N/A	#N/A	#N/A	#N/A	#N/A	#N/A	22	#N/A	#N/A	#N/A	#N/A	#N/A	#N/A	#N/A	#N/A	#N/A	#N/A	#N/A	#N/A	#N/A	#N/A	#N/A	#N/A	#N/A	39	#N/A	#N/A	#N/A	#N/A	#N/A	#N/A
0	1	30	2	1	1		5	Negative3.png	0	#N/A	#N/A	#N/A	#N/A	#N/A	#N/A	#N/A	#N/A	#N/A	#N/A	#N/A	#N/A	#N/A	#N/A	#N/A	#N/A	#N/A	14	#N/A	#N/A	15	#N/A	#N/A	#N/A	#N/A	#N/A	#N/A	#N/A	#N/A	#N/A	#N/A	#N/A	#N/A	#N/A	16	#N/A	#N/A	#N/A	#N/A	#N/A
0	1	30	2	1	1		6	Negative4.png	0	#N/A	#N/A	#N/A	#N/A	#N/A	#N/A	#N/A	#N/A	#N/A	#N/A	#N/A	#N/A	#N/A	#N/A	#N/A	10	9	#N/A	#N/A	#N/A	#N/A	#N/A	9	#N/A	#N/A	11	#N/A	#N/A	#N/A	#N/A	10	#N/A	#N/A	10	#N/A	10	#N/A	#N/A	#N/A	#N/A
0	1	30	2	0	1		7	Neutral2.png	0	#N/A	#N/A	#N/A	#N/A	#N/A	#N/A	#N/A	#N/A	#N/A	#N/A	#N/A	#N/A	#N/A	#N/A	#N/A	#N/A	34	#N/A	#N/A	#N/A	#N/A	29	#N/A	#N/A	#N/A	#N/A	#N/A	#N/A	#N/A	#N/A	#N/A	#N/A	#N/A	#N/A	#N/A	22	#N/A	#N/A	#N/A	#N/A
0	1	30	2	1	1		8	Negative1.png	0	#N/A	#N/A	#N/A	#N/A	#N/A	#N/A	#N/A	#N/A	#N/A	#N/A	#N/A	#N/A	31	#N/A	#N/A	35	#N/A	#N/A	#N/A	#N/A	#N/A	#N/A	#N/A	#N/A	#N/A	#N/A	#N/A	#N/A	57	#N/A	59	#N/A	#N/A	#N/A	#N/A	#N/A	#N/A	#N/A	61	#N/A
0	1	30	2	1	1		9	Negative12.png	0	#N/A	#N/A	#N/A	#N/A	#N/A	#N/A	#N/A	#N/A	#N/A	#N/A	#N/A	#N/A	#N/A	#N/A	#N/A	#N/A	#N/A	#N/A	#N/A	#N/A	26	26	#N/A	32	#N/A	39	43	#N/A	44	46	#N/A	50	53	#N/A	#N/A	56	#N/A	58	#N/A	#N/A
0	1	30	2	0	1		10	Neutral7.png	0	#N/A	#N/A	#N/A	#N/A	#N/A	#N/A	#N/A	10	12	#N/A	#N/A	#N/A	#N/A	#N/A	#N/A	#N/A	#N/A	#N/A	#N/A	#N/A	#N/A	#N/A	#N/A	18	#N/A	#N/A	#N/A	#N/A	#N/A	#N/A	#N/A	#N/A	#N/A	#N/A	#N/A	24	#N/A	#N/A	#N/A	#N/A
0	2	31	1	1	2		1	Negative5.png	0	#N/A	#N/A	#N/A	#N/A	14	#N/A	#N/A	#N/A	20	#N/A	#N/A	#N/A	26	31	#N/A	33	#N/A	#N/A	48	#N/A	#N/A	#N/A	#N/A	#N/A	53	#N/A	#N/A	#N/A	#N/A	#N/A	63	#N/A	#N/A	#N/A	#N/A	#N/A	#N/A	#N/A	95	103
0	2	31	1	1	2		2	Negative9.png	0	#N/A	#N/A	#N/A	#N/A	#N/A	#N/A	#N/A	#N/A	#N/A	#N/A	#N/A	#N/A	#N/A	#N/A	#N/A	#N/A	32	#N/A	#N/A	#N/A	#N/A	#N/A	#N/A	#N/A	43	#N/A	#N/A	#N/A	#N/A	#N/A	51	#N/A	#N/A	#N/A	#N/A	#N/A	#N/A	#N/A	#N/A	#N/A
0	2	31	1	0	2		3	Neutral3.png	0	#N/A	#N/A	#N/A	#N/A	#N/A	#N/A	6	#N/A	#N/A	#N/A	12	#N/A	#N/A	#N/A	#N/A	#N/A	#N/A	#N/A	#N/A	#N/A	#N/A	#N/A	#N/A	#N/A	20	#N/A	#N/A	#N/A	#N/A	#N/A	#N/A	#N/A	#N/A	#N/A	#N/A	#N/A	#N/A	#N/A	#N/A	#N/A
0	2	31	1	1	2		4	Negative6.png	0	2	#N/A	#N/A	#N/A	#N/A	#N/A	2	#N/A	#N/A	#N/A	#N/A	#N/A	7	#N/A	#N/A	#N/A	#N/A	#N/A	#N/A	#N/A	#N/A	#N/A	#N/A	#N/A	#N/A	#N/A	#N/A	#N/A	#N/A	#N/A	#N/A	29	#N/A	#N/A	#N/A	41	#N/A	#N/A	#N/A	52
0	2	31	1	1	2		5	Negative8.png	0	#N/A	#N/A	#N/A	#N/A	#N/A	#N/A	#N/A	#N/A	23	#N/A	#N/A	#N/A	#N/A	#N/A	#N/A	#N/A	#N/A	#N/A	65	#N/A	#N/A	#N/A	#N/A	#N/A	#N/A	#N/A	#N/A	#N/A	#N/A	87	#N/A	#N/A	#N/A	#N/A	#N/A	#N/A	#N/A	#N/A	#N/A	#N/A
0	2	31	1	0	2		6	Neutral4.png	0	#N/A	#N/A	#N/A	#N/A	#N/A	#N/A	#N/A	#N/A	#N/A	#N/A	#N/A	#N/A	#N/A	#N/A	#N/A	#N/A	#N/A	#N/A	#N/A	#N/A	#N/A	#N/A	#N/A	#N/A	#N/A	#N/A	24	#N/A	#N/A	#N/A	#N/A	#N/A	#N/A	#N/A	#N/A	#N/A	#N/A	#N/A	#N/A	#N/A
0	2	31	1	0	2		7	Neutral6.png	0	#N/A	9	#N/A	#N/A	#N/A	#N/A	#N/A	#N/A	#N/A	#N/A	#N/A	#N/A	#N/A	#N/A	#N/A	#N/A	181	#N/A	180	#N/A	176	#N/A	#N/A	#N/A	#N/A	174	#N/A	#N/A	#N/A	#N/A	#N/A	#N/A	168	#N/A	#N/A	#N/A	#N/A	#N/A	#N/A	#N/A
0	2	31	1	1	2		8	Negative7.png	0	#N/A	323	#N/A	#N/A	#N/A	332	#N/A	#N/A	#N/A	333	#N/A	#N/A	#N/A	#N/A	#N/A	333	#N/A	#N/A	333	#N/A	333	#N/A	#N/A	#N/A	#N/A	#N/A	#N/A	333	#N/A	#N/A	#N/A	#N/A	#N/A	#N/A	#N/A	#N/A	#N/A	326	#N/A	#N/A
0	2	31	1	1	2		9	Negative11.png	0	#N/A	35	#N/A	#N/A	#N/A	#N/A	#N/A	#N/A	#N/A	#N/A	132	#N/A	#N/A	#N/A	144	#N/A	#N/A	173	#N/A	#N/A	#N/A	195	#N/A	234	#N/A	#N/A	262	#N/A	#N/A	#N/A	#N/A	#N/A	#N/A	271	#N/A	#N/A	#N/A	#N/A	279	#N/A
0	2	31	1	0	2		10	Neutral8.png	0	#N/A	#N/A	#N/A	#N/A	#N/A	#N/A	#N/A	#N/A	#N/A	36	#N/A	#N/A	#N/A	44	#N/A	#N/A	#N/A	#N/A	#N/A	#N/A	#N/A	53	#N/A	#N/A	59	#N/A	68	#N/A	72	76	80	#N/A	#N/A	#N/A	85	#N/A	#N/A	#N/A	#N/A	93
1	1	31	2	1	1	1		Negative2.png	0	#N/A	#N/A	#N/A	10	18	#N/A	#N/A	#N/A	#N/A	#N/A	#N/A	#N/A	28	#N/A	#N/A	#N/A	29	#N/A	#N/A	#N/A	35	#N/A	#N/A	#N/A	35	#N/A	#N/A	#N/A	#N/A	#N/A	#N/A	#N/A	41	#N/A	#N/A	#N/A	#N/A	44	#N/A	#N/A
1	1	31	2	1	1	2		Negative10.png	0	#N/A	#N/A	#N/A	#N/A	#N/A	#N/A	#N/A	#N/A	#N/A	#N/A	#N/A	#N/A	#N/A	4	#N/A	#N/A	#N/A	#N/A	#N/A	#N/A	6	#N/A	#N/A	15	14	#N/A	#N/A	#N/A	#N/A	#N/A	22	#N/A	#N/A	#N/A	#N/A	#N/A	22	#N/A	#N/A	#N/A
1	1	31	2	0	1	3		Neutral5.png	0	#N/A	22	#N/A	#N/A	29	#N/A	#N/A	31	34	#N/A	#N/A	36	39	#N/A	#N/A	#N/A	#N/A	#N/A	48	#N/A	#N/A	#N/A	#N/A	#N/A	#N/A	#N/A	52	#N/A	#N/A	#N/A	57	#N/A	#N/A	59	#N/A	61	#N/A	66	#N/A	#N/A
1	1	31	2	0	1	4		Neutral1.png	0	#N/A	#N/A	#N/A	#N/A	#N/A	#N/A	#N/A	#N/A	30	#N/A	#N/A	#N/A	#N/A	#N/A	#N/A	42	#N/A	#N/A	#N/A	#N/A	56	#N/A	56	#N/A	#N/A	#N/A	60	#N/A	#N/A	66	#N/A	#N/A	#N/A	#N/A	#N/A	#N/A	#N/A	#N/A	#N/A	#N/A
1	1	31	2	1	1	5		Negative3.png	0	#N/A	14	#N/A	#N/A	#N/A	#N/A	#N/A	#N/A	#N/A	#N/A	#N/A	#N/A	#N/A	#N/A	#N/A	#N/A	62	#N/A	#N/A	68	#N/A	73	73	#N/A	#N/A	#N/A	#N/A	#N/A	#N/A	#N/A	73	#N/A	#N/A	#N/A	#N/A	#N/A	81	#N/A	#N/A	#N/A
1	1	31	2	1	1	6		Negative4.png	0	1	#N/A	#N/A	9	#N/A	#N/A	#N/A	#N/A	#N/A	#N/A	#N/A	#N/A	74	#N/A	79	#N/A	#N/A	#N/A	#N/A	#N/A	#N/A	#N/A	#N/A	#N/A	#N/A	#N/A	#N/A	#N/A	#N/A	#N/A	100	#N/A	#N/A	#N/A	#N/A	#N/A	#N/A	#N/A	#N/A	#N/A
1	1	31	2	0	1	7		Neutral2.png	0	6	#N/A	#N/A	#N/A	#N/A	#N/A	#N/A	#N/A	#N/A	#N/A	#N/A	#N/A	#N/A	#N/A	26	#N/A	#N/A	#N/A	#N/A	#N/A	#N/A	#N/A	#N/A	#N/A	38	#N/A	46	#N/A	#N/A	53	#N/A	#N/A	#N/A	#N/A	67	#N/A	#N/A	#N/A	#N/A	#N/A
1	1	31	2	1	1	8		Negative1.png	0	#N/A	13	#N/A	#N/A	#N/A	#N/A	#N/A	#N/A	#N/A	#N/A	#N/A	#N/A	#N/A	#N/A	#N/A	47	#N/A	#N/A	#N/A	#N/A	#N/A	#N/A	#N/A	#N/A	55	#N/A	#N/A	#N/A	#N/A	#N/A	#N/A	52	55	#N/A	#N/A	#N/A	#N/A	#N/A	#N/A	#N/A
1	1	31	2	1	1	9		Negative12.png	0	#N/A	#N/A	#N/A	#N/A	#N/A	#N/A	#N/A	#N/A	14	#N/A	#N/A	#N/A	#N/A	#N/A	#N/A	#N/A	36	#N/A	#N/A	#N/A	46	#N/A	#N/A	65	#N/A	#N/A	#N/A	#N/A	#N/A	#N/A	#N/A	#N/A	#N/A	#N/A	#N/A	#N/A	#N/A	#N/A	#N/A	#N/A
1	1	31	2	0	1	10		Neutral7.png	0	#N/A	#N/A	#N/A	#N/A	#N/A	#N/A	#N/A	#N/A	#N/A	#N/A	#N/A	#N/A	#N/A	#N/A	#N/A	#N/A	#N/A	#N/A	#N/A	#N/A	#N/A	#N/A	#N/A	#N/A	#N/A	#N/A	#N/A	#N/A	20	#N/A	#N/A	#N/A	#N/A	#N/A	#N/A	#N/A	#N/A	21	#N/A	#N/A
1	1	32	1	1	1	1		Negative2.png	0	#N/A	#N/A	#N/A	#N/A	#N/A	#N/A	#N/A	#N/A	#N/A	#N/A	#N/A	#N/A	#N/A	#N/A	13	#N/A	17	#N/A	19	#N/A	#N/A	#N/A	#N/A	#N/A	23	#N/A	#N/A	25	#N/A	38	#N/A	#N/A	#N/A	#N/A	67	#N/A	#N/A	#N/A	73	#N/A
1	1	32	1	1	1	2		Negative10.png	0	#N/A	#N/A	#N/A	#N/A	#N/A	#N/A	#N/A	#N/A	#N/A	#N/A	#N/A	#N/A	#N/A	#N/A	#N/A	20	#N/A	#N/A	26	#N/A	#N/A	#N/A	27	#N/A	31	#N/A	#N/A	#N/A	#N/A	#N/A	#N/A	#N/A	44	#N/A	#N/A	49	#N/A	#N/A	#N/A	#N/A
1	1	32	1	0	1	3		Neutral5.png	0	#N/A	#N/A	#N/A	#N/A	#N/A	#N/A	#N/A	9	#N/A	10	#N/A	#N/A	#N/A	20	#N/A	#N/A	#N/A	#N/A	#N/A	#N/A	#N/A	31	34	#N/A	#N/A	#N/A	#N/A	#N/A	#N/A	#N/A	#N/A	#N/A	55	#N/A	59	#N/A	#N/A	#N/A	#N/A	#N/A
1	1	32	1	0	1	4		Neutral1.png	0	#N/A	2	#N/A	#N/A	#N/A	#N/A	#N/A	#N/A	#N/A	#N/A	4	#N/A	#N/A	#N/A	#N/A	#N/A	#N/A	11	#N/A	#N/A	#N/A	#N/A	#N/A	#N/A	#N/A	#N/A	#N/A	19	#N/A	#N/A	#N/A	#N/A	23	#N/A	#N/A	34	37	#N/A	#N/A	#N/A
1	1	32	1	1	1	5		Negative3.png	0	#N/A	#N/A	#N/A	#N/A	7	#N/A	#N/A	#N/A	#N/A	19	#N/A	#N/A	#N/A	#N/A	#N/A	#N/A	#N/A	#N/A	#N/A	35	#N/A	#N/A	#N/A	#N/A	#N/A	#N/A	#N/A	#N/A	51	#N/A	#N/A	#N/A	#N/A	#N/A	#N/A	#N/A	#N/A	#N/A	#N/A	#N/A
1	1	32	1	1	1	6		Negative4.png	0	#N/A	#N/A	#N/A	#N/A	102	#N/A	115	#N/A	#N/A	#N/A	#N/A	156	#N/A	171	#N/A	184	#N/A	#N/A	#N/A	193	#N/A	#N/A	#N/A	#N/A	295	300	#N/A	#N/A	#N/A	#N/A	#N/A	#N/A	#N/A	#N/A	#N/A	328	#N/A	#N/A	328	#N/A
1	1	32	1	0	1	7		Neutral2.png	0	#N/A	#N/A	#N/A	#N/A	#N/A	#N/A	#N/A	#N/A	#N/A	14	14	#N/A	#N/A	#N/A	#N/A	#N/A	#N/A	#N/A	22	#N/A	#N/A	#N/A	27	#N/A	#N/A	24	#N/A	26	#N/A	#N/A	30	#N/A	#N/A	#N/A	32	35	#N/A	#N/A	#N/A	39
1	1	32	1	1	1	8		Negative1.png	0	#N/A	#N/A	#N/A	#N/A	12	#N/A	30	#N/A	#N/A	#N/A	#N/A	#N/A	#N/A	#N/A	#N/A	#N/A	#N/A	#N/A	43	#N/A	#N/A	#N/A	#N/A	50	#N/A	#N/A	#N/A	56	#N/A	#N/A	#N/A	61	#N/A	#N/A	#N/A	#N/A	#N/A	71	#N/A	#N/A
1	1	32	1	1	1	9		Negative12.png	0	#N/A	#N/A	#N/A	#N/A	#N/A	#N/A	29	#N/A	#N/A	#N/A	#N/A	#N/A	#N/A	#N/A	#N/A	#N/A	41	#N/A	#N/A	#N/A	#N/A	#N/A	#N/A	52	#N/A	#N/A	#N/A	#N/A	58	#N/A	#N/A	#N/A	65	#N/A	#N/A	#N/A	71	#N/A	73	#N/A
1	1	32	1	0	1	10		Neutral7.png	0	#N/A	#N/A	#N/A	14	#N/A	#N/A	24	23	#N/A	#N/A	#N/A	#N/A	#N/A	#N/A	#N/A	#N/A	#N/A	#N/A	#N/A	#N/A	47	#N/A	#N/A	#N/A	#N/A	#N/A	#N/A	#N/A	51	#N/A	#N/A	#N/A	#N/A	#N/A	#N/A	50	#N/A	#N/A	#N/A	#N/A
0	2	32	2	1	2		1	Negative5.png	0	#N/A	#N/A	#N/A	50	#N/A	#N/A	#N/A	#N/A	56	#N/A	#N/A	#N/A	#N/A	#N/A	82	#N/A	#N/A	80	#N/A	#N/A	#N/A	#N/A	84	#N/A	#N/A	#N/A	#N/A	#N/A	97	#N/A	411	#N/A	417	#N/A	#N/A	#N/A	421	#N/A	#N/A	#N/A
0	2	32	2	1	2		2	Negative9.png	0	#N/A	#N/A	#N/A	12	#N/A	#N/A	#N/A	#N/A	#N/A	#N/A	#N/A	#N/A	#N/A	#N/A	#N/A	#N/A	#N/A	#N/A	408	#N/A	#N/A	431	#N/A	#N/A	#N/A	#N/A	#N/A	#N/A	#N/A	436	#N/A	#N/A	#N/A	#N/A	#N/A	#N/A	#N/A	438	#N/A	#N/A
0	2	32	2	0	2		3	Neutral3.png	0	#N/A	#N/A	#N/A	#N/A	#N/A	#N/A	#N/A	#N/A	#N/A	#N/A	#N/A	#N/A	#N/A	#N/A	22	#N/A	#N/A	#N/A	#N/A	#N/A	22	#N/A	#N/A	#N/A	28	#N/A	#N/A	#N/A	33	#N/A	#N/A	#N/A	#N/A	#N/A	#N/A	#N/A	#N/A	#N/A	#N/A	47
0	2	32	2	1	2		4	Negative6.png	0	#N/A	#N/A	#N/A	#N/A	#N/A	13	14	#N/A	#N/A	#N/A	#N/A	#N/A	#N/A	#N/A	#N/A	#N/A	#N/A	#N/A	#N/A	#N/A	50	#N/A	#N/A	145	#N/A	#N/A	#N/A	#N/A	161	#N/A	#N/A	#N/A	#N/A	226	#N/A	#N/A	#N/A	#N/A	#N/A	258
0	2	32	2	1	2		5	Negative8.png	0	#N/A	#N/A	#N/A	17	#N/A	21	#N/A	#N/A	#N/A	#N/A	#N/A	#N/A	26	#N/A	#N/A	#N/A	30	35	#N/A	#N/A	40	42	#N/A	44	#N/A	#N/A	#N/A	#N/A	51	#N/A	#N/A	56	#N/A	59	#N/A	#N/A	#N/A	63	#N/A	#N/A
0	2	32	2	0	2		6	Neutral4.png	0	#N/A	#N/A	#N/A	#N/A	#N/A	#N/A	#N/A	#N/A	#N/A	#N/A	#N/A	#N/A	#N/A	#N/A	#N/A	#N/A	#N/A	#N/A	#N/A	#N/A	#N/A	#N/A	52	#N/A	#N/A	#N/A	#N/A	#N/A	68	#N/A	#N/A	#N/A	#N/A	#N/A	#N/A	77	#N/A	#N/A	#N/A	#N/A
0	2	32	2	0	2		7	Neutral6.png	0	#N/A	#N/A	#N/A	#N/A	#N/A	#N/A	#N/A	#N/A	#N/A	#N/A	#N/A	#N/A	#N/A	#N/A	#N/A	#N/A	#N/A	#N/A	25	#N/A	#N/A	#N/A	#N/A	#N/A	#N/A	#N/A	74	#N/A	#N/A	#N/A	#N/A	112	#N/A	#N/A	#N/A	#N/A	#N/A	#N/A	131	#N/A
0	2	32	2	1	2		8	Negative7.png	0	#N/A	#N/A	#N/A	#N/A	#N/A	#N/A	12	15	#N/A	#N/A	#N/A	#N/A	20	#N/A	#N/A	#N/A	27	26	#N/A	37	45	#N/A	#N/A	#N/A	50	#N/A	53	#N/A	#N/A	66	#N/A	#N/A	#N/A	#N/A	#N/A	110	#N/A	#N/A	#N/A	#N/A
0	2	32	2	1	2		9	Negative11.png	0	#N/A	#N/A	#N/A	#N/A	#N/A	#N/A	7	#N/A	#N/A	#N/A	#N/A	10	#N/A	12	20	#N/A	#N/A	25	#N/A	#N/A	#N/A	#N/A	31	34	#N/A	#N/A	#N/A	#N/A	#N/A	46	#N/A	#N/A	#N/A	#N/A	55	#N/A	#N/A	#N/A	60	#N/A
0	2	32	2	0	2		10	Neutral8.png	0	#N/A	#N/A	#N/A	#N/A	#N/A	#N/A	13	#N/A	13	#N/A	#N/A	#N/A	#N/A	#N/A	20	#N/A	#N/A	#N/A	#N/A	#N/A	32	#N/A	#N/A	#N/A	#N/A	#N/A	#N/A	52	#N/A	#N/A	#N/A	#N/A	#N/A	#N/A	#N/A	#N/A	#N/A	#N/A	#N/A	#N/A
0	2	33	1	1	2		1	Negative5.png	0	323	#N/A	#N/A	#N/A	#N/A	#N/A	#N/A	#N/A	#N/A	#N/A	#N/A	#N/A	#N/A	#N/A	#N/A	#N/A	#N/A	#N/A	#N/A	#N/A	#N/A	#N/A	#N/A	#N/A	338	#N/A	#N/A	#N/A	#N/A	#N/A	#N/A	344	#N/A	#N/A	344	#N/A	#N/A	#N/A	#N/A	#N/A
0	2	33	1	1	2		2	Negative9.png	0	2	#N/A	#N/A	40	#N/A	#N/A	58	#N/A	#N/A	#N/A	#N/A	#N/A	#N/A	#N/A	#N/A	69	#N/A	#N/A	#N/A	#N/A	#N/A	#N/A	#N/A	#N/A	#N/A	#N/A	#N/A	#N/A	#N/A	91	#N/A	#N/A	#N/A	#N/A	97	101	#N/A	#N/A	#N/A	#N/A
0	2	33	1	0	2		3	Neutral3.png	0	#N/A	7	#N/A	#N/A	#N/A	53	56	#N/A	#N/A	#N/A	#N/A	#N/A	72	#N/A	#N/A	#N/A	#N/A	#N/A	88	#N/A	#N/A	#N/A	#N/A	#N/A	#N/A	#N/A	#N/A	#N/A	#N/A	#N/A	#N/A	#N/A	#N/A	#N/A	#N/A	95	#N/A	97	#N/A	100
0	2	33	1	1	2		4	Negative6.png	0	9	#N/A	#N/A	#N/A	#N/A	#N/A	#N/A	#N/A	#N/A	#N/A	#N/A	31	#N/A	#N/A	#N/A	#N/A	#N/A	#N/A	#N/A	#N/A	#N/A	#N/A	#N/A	#N/A	#N/A	#N/A	#N/A	#N/A	#N/A	#N/A	#N/A	64	#N/A	#N/A	#N/A	#N/A	#N/A	#N/A	#N/A	#N/A
0	2	33	1	1	2		5	Negative8.png	0	#N/A	43	#N/A	#N/A	#N/A	80	#N/A	#N/A	147	#N/A	#N/A	#N/A	#N/A	#N/A	#N/A	#N/A	#N/A	#N/A	#N/A	#N/A	#N/A	#N/A	#N/A	#N/A	#N/A	#N/A	#N/A	#N/A	#N/A	#N/A	#N/A	#N/A	#N/A	#N/A	#N/A	#N/A	#N/A	#N/A	#N/A	#N/A
0	2	33	1	0	2		6	Neutral4.png	0	#N/A	#N/A	#N/A	#N/A	#N/A	#N/A	#N/A	#N/A	#N/A	#N/A	#N/A	#N/A	#N/A	#N/A	#N/A	#N/A	#N/A	#N/A	#N/A	#N/A	#N/A	#N/A	39	#N/A	#N/A	#N/A	#N/A	#N/A	#N/A	#N/A	#N/A	#N/A	48	#N/A	#N/A	#N/A	#N/A	#N/A	#N/A	#N/A
0	2	33	1	0	2		7	Neutral6.png	0	#N/A	#N/A	6	#N/A	9	#N/A	#N/A	#N/A	#N/A	20	#N/A	#N/A	#N/A	62	#N/A	#N/A	#N/A	#N/A	59	#N/A	#N/A	70	#N/A	#N/A	#N/A	#N/A	#N/A	#N/A	#N/A	#N/A	#N/A	#N/A	104	#N/A	#N/A	#N/A	#N/A	#N/A	#N/A	#N/A
0	2	33	1	1	2		8	Negative7.png	0	#N/A	176	#N/A	#N/A	#N/A	205	#N/A	#N/A	#N/A	#N/A	#N/A	#N/A	#N/A	#N/A	#N/A	#N/A	#N/A	248	#N/A	#N/A	#N/A	258	#N/A	#N/A	#N/A	#N/A	265	#N/A	#N/A	#N/A	272	#N/A	#N/A	#N/A	#N/A	#N/A	#N/A	#N/A	277	#N/A
0	2	33	1	1	2		9	Negative11.png	0	#N/A	#N/A	111	#N/A	#N/A	#N/A	#N/A	#N/A	148	192	#N/A	#N/A	#N/A	#N/A	#N/A	#N/A	281	#N/A	#N/A	#N/A	373	#N/A	#N/A	380	#N/A	#N/A	379	#N/A	#N/A	#N/A	#N/A	#N/A	#N/A	#N/A	#N/A	#N/A	#N/A	#N/A	#N/A	#N/A
0	2	33	1	0	2		10	Neutral8.png	0	8	#N/A	10	#N/A	#N/A	#N/A	#N/A	#N/A	#N/A	#N/A	#N/A	#N/A	#N/A	#N/A	#N/A	#N/A	#N/A	#N/A	#N/A	#N/A	#N/A	#N/A	#N/A	#N/A	#N/A	#N/A	#N/A	#N/A	#N/A	#N/A	#N/A	#N/A	#N/A	#N/A	40	#N/A	#N/A	#N/A	#N/A	#N/A
1	1	33	2	1	1	1		Negative2.png	0	#N/A	#N/A	#N/A	#N/A	21	#N/A	#N/A	34	#N/A	#N/A	57	#N/A	#N/A	#N/A	#N/A	#N/A	#N/A	#N/A	#N/A	#N/A	#N/A	#N/A	#N/A	#N/A	85	#N/A	#N/A	#N/A	#N/A	#N/A	#N/A	#N/A	#N/A	#N/A	#N/A	#N/A	#N/A	#N/A	#N/A	#N/A
1	1	33	2	1	1	2		Negative10.png	0	#N/A	#N/A	#N/A	#N/A	7	#N/A	#N/A	#N/A	#N/A	#N/A	#N/A	#N/A	#N/A	#N/A	#N/A	#N/A	#N/A	31	#N/A	#N/A	#N/A	35	#N/A	86	#N/A	#N/A	#N/A	128	#N/A	#N/A	#N/A	#N/A	#N/A	#N/A	#N/A	150	#N/A	#N/A	234	#N/A
1	1	33	2	0	1	3		Neutral5.png	0	#N/A	#N/A	#N/A	#N/A	#N/A	#N/A	#N/A	#N/A	#N/A	#N/A	#N/A	#N/A	#N/A	#N/A	#N/A	19	#N/A	#N/A	#N/A	33	#N/A	#N/A	33	#N/A	#N/A	#N/A	40	#N/A	#N/A	#N/A	#N/A	#N/A	#N/A	#N/A	#N/A	#N/A	#N/A	#N/A	#N/A	#N/A
1	1	33	2	0	1	4		Neutral1.png	0	#N/A	#N/A	#N/A	#N/A	#N/A	#N/A	#N/A	#N/A	#N/A	#N/A	#N/A	#N/A	24	#N/A	#N/A	#N/A	#N/A	#N/A	#N/A	#N/A	#N/A	#N/A	#N/A	#N/A	#N/A	#N/A	#N/A	#N/A	#N/A	#N/A	36	#N/A	#N/A	42	#N/A	#N/A	#N/A	#N/A	#N/A	#N/A
1	1	33	2	1	1	5		Negative3.png	0	#N/A	#N/A	#N/A	9	#N/A	#N/A	87	92	#N/A	#N/A	#N/A	#N/A	106	#N/A	#N/A	#N/A	#N/A	#N/A	#N/A	#N/A	#N/A	#N/A	#N/A	#N/A	#N/A	#N/A	#N/A	#N/A	#N/A	#N/A	#N/A	#N/A	133	#N/A	#N/A	#N/A	#N/A	#N/A	#N/A	#N/A
1	1	33	2	1	1	6		Negative4.png	0	#N/A	#N/A	#N/A	#N/A	#N/A	#N/A	#N/A	#N/A	#N/A	#N/A	#N/A	#N/A	348	#N/A	#N/A	#N/A	#N/A	#N/A	359	#N/A	#N/A	#N/A	#N/A	#N/A	367	#N/A	371	#N/A	#N/A	375	#N/A	#N/A	#N/A	#N/A	#N/A	#N/A	#N/A	#N/A	#N/A	#N/A
1	1	33	2	0	1	7		Neutral2.png	0	#N/A	#N/A	5	#N/A	5	#N/A	#N/A	#N/A	#N/A	#N/A	#N/A	#N/A	#N/A	#N/A	#N/A	#N/A	#N/A	#N/A	#N/A	#N/A	#N/A	#N/A	#N/A	#N/A	#N/A	#N/A	#N/A	#N/A	#N/A	#N/A	#N/A	#N/A	#N/A	#N/A	46	#N/A	#N/A	92	#N/A	#N/A
1	1	33	2	1	1	8		Negative1.png	0	#N/A	300	#N/A	#N/A	#N/A	#N/A	#N/A	#N/A	#N/A	#N/A	#N/A	#N/A	#N/A	#N/A	#N/A	#N/A	#N/A	311	#N/A	#N/A	#N/A	#N/A	330	330	#N/A	#N/A	#N/A	#N/A	#N/A	#N/A	#N/A	#N/A	#N/A	#N/A	#N/A	#N/A	#N/A	#N/A	#N/A	#N/A
1	1	33	2	1	1	9		Negative12.png	0	#N/A	#N/A	#N/A	#N/A	#N/A	21	#N/A	#N/A	#N/A	#N/A	#N/A	#N/A	32	#N/A	#N/A	#N/A	#N/A	#N/A	#N/A	39	41	#N/A	#N/A	#N/A	46	#N/A	48	#N/A	47	#N/A	#N/A	#N/A	112	#N/A	#N/A	124	#N/A	#N/A	#N/A	#N/A
1	1	33	2	0	1	10		Neutral7.png	0	#N/A	#N/A	#N/A	#N/A	#N/A	#N/A	#N/A	#N/A	#N/A	#N/A	#N/A	#N/A	#N/A	#N/A	#N/A	#N/A	20	#N/A	#N/A	#N/A	#N/A	41	#N/A	43	#N/A	#N/A	#N/A	#N/A	57	#N/A	#N/A	66	#N/A	#N/A	#N/A	#N/A	#N/A	#N/A	#N/A	86
1	2	34	1	1	2	1		Negative5.png	0	#N/A	#N/A	19	#N/A	18	17	#N/A	17	#N/A	17	#N/A	17	#N/A	19	19	#N/A	#N/A	#N/A	20	#N/A	#N/A	#N/A	26	#N/A	#N/A	#N/A	31	#N/A	36	#N/A	#N/A	40	#N/A	#N/A	45	#N/A	48	#N/A	49	49
1	2	34	1	1	2	2		Negative9.png	0	#N/A	#N/A	#N/A	#N/A	9	#N/A	#N/A	#N/A	#N/A	#N/A	#N/A	#N/A	#N/A	#N/A	#N/A	#N/A	#N/A	#N/A	#N/A	#N/A	#N/A	#N/A	#N/A	#N/A	#N/A	#N/A	#N/A	15	#N/A	#N/A	#N/A	#N/A	#N/A	17	#N/A	#N/A	24	24	#N/A	#N/A
1	2	34	1	0	2	3		Neutral3.png	0	#N/A	#N/A	#N/A	#N/A	#N/A	#N/A	#N/A	#N/A	#N/A	#N/A	21	#N/A	#N/A	#N/A	#N/A	24	#N/A	24	30	#N/A	#N/A	#N/A	#N/A	#N/A	#N/A	#N/A	#N/A	38	#N/A	#N/A	#N/A	#N/A	#N/A	#N/A	#N/A	#N/A	#N/A	#N/A	#N/A	#N/A
1	2	34	1	1	2	4		Negative6.png	0	#N/A	#N/A	#N/A	#N/A	#N/A	#N/A	#N/A	#N/A	#N/A	#N/A	#N/A	#N/A	#N/A	#N/A	#N/A	#N/A	#N/A	#N/A	#N/A	#N/A	#N/A	#N/A	#N/A	#N/A	#N/A	27	#N/A	#N/A	#N/A	#N/A	#N/A	#N/A	#N/A	#N/A	#N/A	#N/A	24	#N/A	#N/A	#N/A
1	2	34	1	1	2	5		Negative8.png	0	#N/A	139	#N/A	175	#N/A	#N/A	#N/A	165	#N/A	#N/A	163	#N/A	#N/A	#N/A	#N/A	#N/A	#N/A	#N/A	160	#N/A	#N/A	160	#N/A	#N/A	#N/A	#N/A	154	#N/A	#N/A	#N/A	#N/A	#N/A	154	#N/A	#N/A	#N/A	#N/A	#N/A	157	#N/A
1	2	34	1	0	2	6		Neutral4.png	0	#N/A	#N/A	#N/A	#N/A	#N/A	27	#N/A	#N/A	#N/A	26	#N/A	#N/A	#N/A	#N/A	#N/A	#N/A	#N/A	19	#N/A	#N/A	#N/A	#N/A	#N/A	13	#N/A	#N/A	#N/A	#N/A	12	#N/A	#N/A	12	#N/A	#N/A	#N/A	#N/A	#N/A	12	#N/A	#N/A
1	2	34	1	0	2	7		Neutral6.png	0	#N/A	#N/A	#N/A	#N/A	#N/A	#N/A	#N/A	#N/A	#N/A	#N/A	#N/A	#N/A	#N/A	24	#N/A	#N/A	22	#N/A	#N/A	#N/A	#N/A	#N/A	#N/A	#N/A	#N/A	#N/A	#N/A	19	#N/A	#N/A	#N/A	#N/A	#N/A	#N/A	#N/A	#N/A	#N/A	#N/A	#N/A	#N/A
1	2	34	1	1	2	8		Negative7.png	0	#N/A	#N/A	#N/A	#N/A	#N/A	#N/A	#N/A	#N/A	24	#N/A	#N/A	#N/A	#N/A	#N/A	#N/A	#N/A	#N/A	#N/A	17	#N/A	#N/A	#N/A	#N/A	#N/A	#N/A	#N/A	#N/A	#N/A	#N/A	#N/A	14	#N/A	#N/A	#N/A	#N/A	#N/A	22	#N/A	#N/A	#N/A
1	2	34	1	1	2	9		Negative11.png	0	#N/A	#N/A	#N/A	#N/A	7	#N/A	#N/A	#N/A	13	#N/A	#N/A	#N/A	#N/A	#N/A	#N/A	#N/A	13	#N/A	12	#N/A	#N/A	#N/A	#N/A	#N/A	15	#N/A	#N/A	#N/A	#N/A	#N/A	#N/A	#N/A	#N/A	#N/A	#N/A	#N/A	#N/A	#N/A	15	17
1	2	34	1	0	2	10		Neutral8.png	0	#N/A	#N/A	#N/A	#N/A	#N/A	#N/A	#N/A	15	#N/A	13	#N/A	#N/A	#N/A	#N/A	#N/A	#N/A	#N/A	#N/A	#N/A	#N/A	#N/A	#N/A	13	#N/A	#N/A	#N/A	#N/A	#N/A	#N/A	#N/A	#N/A	#N/A	#N/A	16	#N/A	#N/A	16	18	#N/A	#N/A
0	1	34	2	1	1		1	Negative2.png	0	323	#N/A	#N/A	#N/A	328	#N/A	#N/A	#N/A	#N/A	328	#N/A	#N/A	325	#N/A	329	#N/A	#N/A	#N/A	#N/A	335	#N/A	#N/A	#N/A	333	#N/A	#N/A	#N/A	#N/A	#N/A	334	#N/A	#N/A	#N/A	#N/A	#N/A	#N/A	#N/A	#N/A	#N/A	329
0	1	34	2	1	1		2	Negative10.png	0	#N/A	#N/A	327	#N/A	#N/A	#N/A	354	#N/A	#N/A	355	#N/A	#N/A	#N/A	#N/A	#N/A	#N/A	351	#N/A	#N/A	#N/A	#N/A	346	#N/A	#N/A	#N/A	#N/A	#N/A	#N/A	#N/A	343	#N/A	#N/A	#N/A	#N/A	#N/A	#N/A	340	#N/A	#N/A	#N/A
0	1	34	2	0	1		3	Neutral5.png	0	#N/A	#N/A	#N/A	197	#N/A	198	#N/A	198	#N/A	#N/A	#N/A	197	#N/A	#N/A	#N/A	205	205	#N/A	#N/A	210	#N/A	#N/A	#N/A	#N/A	#N/A	#N/A	227	#N/A	235	#N/A	241	#N/A	#N/A	#N/A	249	#N/A	#N/A	#N/A	256	#N/A
0	1	34	2	0	1		4	Neutral1.png	0	#N/A	28	#N/A	#N/A	#N/A	#N/A	37	#N/A	#N/A	#N/A	#N/A	#N/A	#N/A	#N/A	43	#N/A	#N/A	#N/A	#N/A	49	#N/A	#N/A	#N/A	49	54	#N/A	57	#N/A	#N/A	56	#N/A	#N/A	58	#N/A	#N/A	58	#N/A	#N/A	#N/A	57
0	1	34	2	1	1		5	Negative3.png	0	#N/A	#N/A	#N/A	#N/A	#N/A	#N/A	#N/A	#N/A	#N/A	#N/A	30	#N/A	#N/A	#N/A	#N/A	#N/A	#N/A	#N/A	#N/A	134	136	#N/A	#N/A	141	143	#N/A	#N/A	#N/A	144	#N/A	#N/A	#N/A	145	#N/A	148	#N/A	#N/A	168	#N/A	#N/A
0	1	34	2	1	1		6	Negative4.png	0	#N/A	238	242	#N/A	#N/A	#N/A	248	#N/A	#N/A	#N/A	#N/A	#N/A	#N/A	248	#N/A	#N/A	#N/A	#N/A	#N/A	248	#N/A	#N/A	248	#N/A	#N/A	#N/A	#N/A	#N/A	#N/A	#N/A	#N/A	#N/A	255	#N/A	#N/A	#N/A	#N/A	261	#N/A	#N/A
0	1	34	2	0	1		7	Neutral2.png	0	#N/A	#N/A	#N/A	#N/A	#N/A	#N/A	#N/A	21	#N/A	19	#N/A	17	#N/A	14	16	#N/A	18	#N/A	62	62	#N/A	#N/A	69	#N/A	#N/A	118	119	#N/A	#N/A	#N/A	212	#N/A	#N/A	#N/A	#N/A	#N/A	#N/A	233	#N/A	244
0	1	34	2	1	1		8	Negative1.png	0	#N/A	#N/A	#N/A	#N/A	#N/A	#N/A	#N/A	#N/A	#N/A	#N/A	#N/A	37	#N/A	#N/A	#N/A	#N/A	43	#N/A	#N/A	#N/A	#N/A	#N/A	#N/A	#N/A	#N/A	56	#N/A	#N/A	#N/A	#N/A	#N/A	#N/A	#N/A	#N/A	72	#N/A	#N/A	82	85	91
0	1	34	2	1	1		9	Negative12.png	0	30	#N/A	#N/A	#N/A	216	#N/A	223	#N/A	#N/A	242	#N/A	#N/A	#N/A	#N/A	260	269	#N/A	271	#N/A	272	#N/A	#N/A	#N/A	#N/A	#N/A	267	#N/A	#N/A	#N/A	#N/A	#N/A	#N/A	#N/A	#N/A	267	#N/A	260	269	#N/A	#N/A
0	1	34	2	0	1		10	Neutral7.png	0	#N/A	#N/A	17	#N/A	#N/A	#N/A	#N/A	#N/A	#N/A	#N/A	#N/A	#N/A	17	#N/A	#N/A	#N/A	#N/A	10	#N/A	#N/A	#N/A	8	#N/A	#N/A	#N/A	#N/A	#N/A	#N/A	7	#N/A	#N/A	#N/A	#N/A	#N/A	#N/A	#N/A	#N/A	#N/A	#N/A	#N/A
1	2	35	1	1	2	1		Negative5.png	0	#N/A	#N/A	#N/A	#N/A	#N/A	#N/A	#N/A	#N/A	#N/A	#N/A	#N/A	#N/A	#N/A	#N/A	#N/A	#N/A	#N/A	#N/A	#N/A	#N/A	33	#N/A	35	#N/A	#N/A	#N/A	#N/A	#N/A	#N/A	42	42	#N/A	#N/A	#N/A	117	#N/A	#N/A	#N/A	#N/A	#N/A
1	2	35	1	1	2	2		Negative9.png	0	#N/A	#N/A	#N/A	#N/A	#N/A	#N/A	#N/A	19	#N/A	#N/A	#N/A	#N/A	#N/A	#N/A	#N/A	#N/A	#N/A	#N/A	#N/A	#N/A	#N/A	#N/A	#N/A	#N/A	#N/A	50	#N/A	#N/A	#N/A	#N/A	#N/A	#N/A	#N/A	#N/A	#N/A	#N/A	#N/A	#N/A	#N/A	#N/A
1	2	35	1	0	2	3		Neutral3.png	0	#N/A	#N/A	#N/A	#N/A	#N/A	#N/A	#N/A	#N/A	#N/A	#N/A	#N/A	#N/A	#N/A	#N/A	#N/A	#N/A	#N/A	#N/A	#N/A	#N/A	#N/A	#N/A	23	#N/A	#N/A	#N/A	#N/A	#N/A	#N/A	#N/A	43	#N/A	#N/A	#N/A	#N/A	#N/A	#N/A	#N/A	53	#N/A
1	2	35	1	1	2	4		Negative6.png	0	#N/A	#N/A	#N/A	#N/A	#N/A	#N/A	#N/A	20	#N/A	#N/A	#N/A	#N/A	#N/A	#N/A	27	#N/A	#N/A	#N/A	#N/A	#N/A	#N/A	#N/A	#N/A	#N/A	#N/A	#N/A	#N/A	#N/A	#N/A	#N/A	#N/A	#N/A	#N/A	#N/A	#N/A	#N/A	#N/A	#N/A	#N/A	#N/A
1	2	35	1	1	2	5		Negative8.png	0	#N/A	#N/A	#N/A	#N/A	#N/A	#N/A	#N/A	#N/A	#N/A	#N/A	#N/A	#N/A	#N/A	#N/A	#N/A	#N/A	#N/A	#N/A	#N/A	#N/A	#N/A	#N/A	#N/A	28	#N/A	#N/A	#N/A	#N/A	#N/A	#N/A	41	#N/A	#N/A	#N/A	#N/A	#N/A	#N/A	#N/A	#N/A	#N/A
1	2	35	1	0	2	6		Neutral4.png	0	#N/A	#N/A	#N/A	#N/A	#N/A	#N/A	#N/A	#N/A	#N/A	#N/A	#N/A	#N/A	#N/A	#N/A	#N/A	#N/A	#N/A	#N/A	#N/A	#N/A	#N/A	#N/A	#N/A	#N/A	29	#N/A	#N/A	#N/A	#N/A	#N/A	#N/A	#N/A	54	#N/A	#N/A	67	#N/A	#N/A	#N/A	53
1	2	35	1	0	2	7		Neutral6.png	0	#N/A	#N/A	#N/A	#N/A	#N/A	#N/A	#N/A	#N/A	#N/A	#N/A	#N/A	#N/A	#N/A	#N/A	#N/A	#N/A	#N/A	#N/A	#N/A	#N/A	#N/A	#N/A	#N/A	21	#N/A	#N/A	#N/A	#N/A	#N/A	#N/A	#N/A	23	#N/A	#N/A	#N/A	#N/A	#N/A	#N/A	#N/A	#N/A
1	2	35	1	1	2	8		Negative7.png	0	#N/A	#N/A	#N/A	#N/A	#N/A	#N/A	#N/A	#N/A	#N/A	#N/A	#N/A	#N/A	#N/A	#N/A	#N/A	#N/A	15	#N/A	#N/A	#N/A	23	41	#N/A	#N/A	#N/A	#N/A	54	#N/A	#N/A	#N/A	#N/A	#N/A	#N/A	#N/A	#N/A	#N/A	#N/A	#N/A	#N/A	#N/A
1	2	35	1	1	2	9		Negative11.png	0	#N/A	#N/A	#N/A	#N/A	#N/A	#N/A	#N/A	#N/A	#N/A	#N/A	#N/A	#N/A	#N/A	#N/A	#N/A	#N/A	#N/A	#N/A	#N/A	#N/A	#N/A	#N/A	#N/A	#N/A	#N/A	#N/A	#N/A	#N/A	#N/A	13	#N/A	#N/A	#N/A	#N/A	#N/A	#N/A	#N/A	#N/A	#N/A	#N/A
1	2	35	1	0	2	10		Neutral8.png	0	#N/A	#N/A	#N/A	#N/A	#N/A	#N/A	#N/A	#N/A	#N/A	#N/A	#N/A	#N/A	#N/A	#N/A	#N/A	#N/A	#N/A	#N/A	#N/A	#N/A	25	#N/A	#N/A	#N/A	#N/A	#N/A	59	#N/A	#N/A	#N/A	#N/A	#N/A	#N/A	#N/A	#N/A	#N/A	#N/A	#N/A	#N/A	68
0	1	35	2	1	1		1	Negative2.png	0	#N/A	#N/A	#N/A	#N/A	#N/A	#N/A	#N/A	#N/A	#N/A	#N/A	#N/A	#N/A	#N/A	#N/A	#N/A	#N/A	#N/A	#N/A	#N/A	#N/A	#N/A	#N/A	#N/A	#N/A	64	#N/A	#N/A	144	#N/A	162	#N/A	#N/A	#N/A	#N/A	#N/A	186	#N/A	#N/A	244	#N/A
0	1	35	2	1	1		2	Negative10.png	0	#N/A	#N/A	#N/A	#N/A	#N/A	#N/A	#N/A	#N/A	#N/A	#N/A	#N/A	#N/A	#N/A	#N/A	#N/A	#N/A	#N/A	#N/A	#N/A	#N/A	#N/A	#N/A	#N/A	#N/A	#N/A	#N/A	#N/A	#N/A	#N/A	#N/A	15	#N/A	#N/A	15	17	#N/A	#N/A	22	#N/A	#N/A
0	1	35	2	0	1		3	Neutral5.png	0	#N/A	#N/A	#N/A	#N/A	#N/A	19	21	#N/A	#N/A	#N/A	#N/A	#N/A	#N/A	#N/A	#N/A	30	#N/A	#N/A	#N/A	#N/A	#N/A	#N/A	#N/A	#N/A	#N/A	#N/A	#N/A	#N/A	#N/A	#N/A	#N/A	#N/A	#N/A	#N/A	#N/A	#N/A	#N/A	#N/A	#N/A	#N/A
0	1	35	2	0	1		4	Neutral1.png	0	#N/A	#N/A	#N/A	#N/A	#N/A	#N/A	#N/A	#N/A	#N/A	#N/A	#N/A	#N/A	#N/A	#N/A	#N/A	#N/A	#N/A	#N/A	#N/A	#N/A	#N/A	#N/A	30	#N/A	31	#N/A	#N/A	#N/A	#N/A	#N/A	#N/A	#N/A	#N/A	#N/A	#N/A	#N/A	#N/A	#N/A	#N/A	#N/A
0	1	35	2	1	1		5	Negative3.png	0	#N/A	#N/A	#N/A	#N/A	#N/A	#N/A	#N/A	#N/A	#N/A	#N/A	#N/A	#N/A	#N/A	#N/A	#N/A	26	57	#N/A	#N/A	72	#N/A	#N/A	#N/A	#N/A	#N/A	#N/A	72	#N/A	72	#N/A	#N/A	#N/A	#N/A	#N/A	#N/A	#N/A	#N/A	#N/A	83	#N/A
0	1	35	2	1	1		6	Negative4.png	0	#N/A	#N/A	#N/A	#N/A	#N/A	#N/A	#N/A	#N/A	#N/A	#N/A	#N/A	#N/A	#N/A	#N/A	#N/A	#N/A	#N/A	#N/A	#N/A	#N/A	33	#N/A	#N/A	#N/A	#N/A	#N/A	#N/A	#N/A	46	#N/A	#N/A	#N/A	#N/A	#N/A	#N/A	48	#N/A	#N/A	#N/A	#N/A
0	1	35	2	0	1		7	Neutral2.png	0	#N/A	#N/A	#N/A	#N/A	#N/A	#N/A	#N/A	#N/A	#N/A	#N/A	#N/A	#N/A	#N/A	29	#N/A	#N/A	#N/A	#N/A	#N/A	#N/A	#N/A	#N/A	#N/A	#N/A	#N/A	34	#N/A	#N/A	#N/A	#N/A	#N/A	#N/A	#N/A	#N/A	#N/A	#N/A	#N/A	#N/A	#N/A	#N/A
0	1	35	2	1	1		8	Negative1.png	0	#N/A	#N/A	#N/A	#N/A	#N/A	#N/A	#N/A	#N/A	#N/A	#N/A	#N/A	#N/A	#N/A	#N/A	#N/A	#N/A	18	23	#N/A	#N/A	#N/A	#N/A	#N/A	#N/A	#N/A	#N/A	#N/A	#N/A	#N/A	#N/A	#N/A	#N/A	#N/A	68	#N/A	#N/A	#N/A	#N/A	#N/A	#N/A
0	1	35	2	1	1		9	Negative12.png	0	#N/A	#N/A	#N/A	#N/A	#N/A	#N/A	#N/A	#N/A	#N/A	#N/A	#N/A	#N/A	#N/A	#N/A	#N/A	#N/A	#N/A	#N/A	#N/A	#N/A	#N/A	#N/A	#N/A	#N/A	#N/A	20	#N/A	28	#N/A	#N/A	#N/A	#N/A	#N/A	#N/A	#N/A	#N/A	#N/A	#N/A	#N/A	#N/A
0	1	35	2	0	1		10	Neutral7.png	0	#N/A	#N/A	#N/A	#N/A	#N/A	14	#N/A	#N/A	76	#N/A	#N/A	#N/A	#N/A	85	#N/A	#N/A	#N/A	#N/A	#N/A	#N/A	85	#N/A	#N/A	#N/A	#N/A	#N/A	#N/A	91	#N/A	#N/A	#N/A	#N/A	#N/A	#N/A	#N/A	#N/A	#N/A	#N/A	106	#N/A
1	1	37	1	1	1	1		Negative2.png	0	#N/A	#N/A	#N/A	#N/A	#N/A	#N/A	#N/A	#N/A	#N/A	#N/A	#N/A	#N/A	#N/A	#N/A	10	#N/A	#N/A	#N/A	#N/A	15	16	#N/A	18	#N/A	23	#N/A	32	#N/A	#N/A	#N/A	38	#N/A	#N/A	#N/A	#N/A	#N/A	#N/A	#N/A	#N/A	#N/A
1	1	37	1	1	1	2		Negative10.png	0	#N/A	#N/A	#N/A	#N/A	#N/A	#N/A	#N/A	#N/A	#N/A	#N/A	#N/A	#N/A	#N/A	#N/A	#N/A	25	#N/A	#N/A	#N/A	30	#N/A	#N/A	#N/A	39	#N/A	#N/A	#N/A	#N/A	#N/A	#N/A	#N/A	50	#N/A	#N/A	#N/A	#N/A	#N/A	52	#N/A	#N/A
1	1	37	1	0	1	3		Neutral5.png	0	#N/A	#N/A	#N/A	#N/A	#N/A	#N/A	#N/A	#N/A	#N/A	#N/A	#N/A	#N/A	#N/A	#N/A	#N/A	22	28	#N/A	#N/A	#N/A	#N/A	36	#N/A	39	42	#N/A	#N/A	46	#N/A	#N/A	#N/A	#N/A	#N/A	#N/A	57	#N/A	#N/A	#N/A	#N/A	62
1	1	37	1	0	1	4		Neutral1.png	0	#N/A	#N/A	#N/A	#N/A	#N/A	#N/A	#N/A	#N/A	#N/A	#N/A	#N/A	#N/A	#N/A	#N/A	#N/A	#N/A	#N/A	#N/A	29	#N/A	32	#N/A	#N/A	#N/A	#N/A	37	#N/A	#N/A	#N/A	44	#N/A	#N/A	#N/A	63	#N/A	#N/A	#N/A	#N/A	#N/A	#N/A
1	1	37	1	1	1	5		Negative3.png	0	#N/A	#N/A	#N/A	#N/A	#N/A	#N/A	#N/A	#N/A	#N/A	#N/A	#N/A	#N/A	#N/A	#N/A	#N/A	#N/A	23	#N/A	#N/A	20	#N/A	26	#N/A	25	#N/A	#N/A	#N/A	#N/A	#N/A	#N/A	29	#N/A	#N/A	#N/A	30	#N/A	#N/A	#N/A	#N/A	#N/A
1	1	37	1	1	1	6		Negative4.png	0	#N/A	#N/A	#N/A	#N/A	#N/A	#N/A	#N/A	#N/A	#N/A	#N/A	#N/A	#N/A	#N/A	#N/A	#N/A	27	#N/A	#N/A	#N/A	#N/A	#N/A	#N/A	#N/A	35	#N/A	#N/A	#N/A	#N/A	#N/A	#N/A	#N/A	#N/A	#N/A	#N/A	#N/A	#N/A	#N/A	#N/A	42	#N/A
1	1	37	1	0	1	7		Neutral2.png	0	#N/A	#N/A	#N/A	#N/A	#N/A	#N/A	#N/A	#N/A	#N/A	#N/A	#N/A	#N/A	#N/A	#N/A	12	#N/A	#N/A	#N/A	18	#N/A	#N/A	#N/A	#N/A	#N/A	#N/A	#N/A	#N/A	#N/A	28	#N/A	#N/A	#N/A	33	#N/A	#N/A	#N/A	38	#N/A	#N/A	#N/A
1	1	37	1	1	1	8		Negative1.png	0	#N/A	#N/A	#N/A	#N/A	#N/A	#N/A	#N/A	#N/A	#N/A	#N/A	#N/A	#N/A	#N/A	#N/A	#N/A	#N/A	#N/A	20	#N/A	#N/A	#N/A	#N/A	#N/A	#N/A	33	#N/A	#N/A	#N/A	#N/A	#N/A	#N/A	130	#N/A	#N/A	#N/A	#N/A	#N/A	#N/A	#N/A	157
1	1	37	1	1	1	9		Negative12.png	0	#N/A	#N/A	#N/A	#N/A	#N/A	#N/A	#N/A	18	17	#N/A	#N/A	#N/A	#N/A	26	#N/A	#N/A	#N/A	#N/A	31	#N/A	#N/A	#N/A	#N/A	#N/A	#N/A	34	#N/A	#N/A	40	#N/A	40	#N/A	#N/A	#N/A	#N/A	#N/A	#N/A	#N/A	#N/A	44
1	1	37	1	0	1	10		Neutral7.png	0	#N/A	#N/A	#N/A	#N/A	#N/A	#N/A	#N/A	#N/A	#N/A	#N/A	#N/A	#N/A	#N/A	#N/A	21	22	#N/A	#N/A	26	#N/A	#N/A	#N/A	#N/A	26	#N/A	#N/A	#N/A	#N/A	#N/A	#N/A	#N/A	#N/A	#N/A	#N/A	34	#N/A	#N/A	#N/A	#N/A	#N/A
0	2	37	2	1	2		1	Negative5.png	0	#N/A	#N/A	#N/A	#N/A	#N/A	#N/A	#N/A	#N/A	#N/A	#N/A	#N/A	#N/A	#N/A	#N/A	#N/A	#N/A	#N/A	#N/A	#N/A	#N/A	#N/A	29	60	#N/A	#N/A	#N/A	#N/A	72	#N/A	96	#N/A	#N/A	#N/A	#N/A	#N/A	#N/A	#N/A	#N/A	#N/A	#N/A
0	2	37	2	1	2		2	Negative9.png	0	#N/A	#N/A	#N/A	#N/A	#N/A	#N/A	#N/A	#N/A	#N/A	#N/A	#N/A	#N/A	#N/A	#N/A	28	#N/A	#N/A	46	#N/A	#N/A	#N/A	#N/A	62	#N/A	#N/A	#N/A	#N/A	85	#N/A	#N/A	#N/A	#N/A	#N/A	#N/A	#N/A	#N/A	98	#N/A	#N/A	#N/A
0	2	37	2	0	2		3	Neutral3.png	0	#N/A	#N/A	#N/A	#N/A	#N/A	#N/A	#N/A	#N/A	#N/A	#N/A	#N/A	#N/A	#N/A	#N/A	#N/A	#N/A	19	#N/A	#N/A	#N/A	24	#N/A	#N/A	#N/A	#N/A	#N/A	#N/A	#N/A	#N/A	#N/A	#N/A	#N/A	#N/A	#N/A	#N/A	#N/A	#N/A	#N/A	#N/A	47
0	2	37	2	1	2		4	Negative6.png	0	#N/A	#N/A	#N/A	#N/A	#N/A	#N/A	#N/A	#N/A	#N/A	#N/A	#N/A	#N/A	11	#N/A	9	#N/A	#N/A	#N/A	#N/A	#N/A	#N/A	#N/A	#N/A	#N/A	#N/A	#N/A	#N/A	#N/A	#N/A	#N/A	#N/A	#N/A	#N/A	35	#N/A	#N/A	#N/A	#N/A	#N/A	#N/A
0	2	37	2	1	2		5	Negative8.png	0	#N/A	#N/A	#N/A	#N/A	#N/A	#N/A	#N/A	#N/A	#N/A	#N/A	#N/A	#N/A	#N/A	#N/A	#N/A	#N/A	#N/A	#N/A	#N/A	#N/A	#N/A	19	#N/A	#N/A	#N/A	#N/A	#N/A	#N/A	34	#N/A	#N/A	#N/A	#N/A	#N/A	#N/A	#N/A	#N/A	#N/A	63	#N/A
0	2	37	2	0	2		6	Neutral4.png	0	#N/A	#N/A	#N/A	#N/A	#N/A	#N/A	#N/A	#N/A	#N/A	#N/A	#N/A	#N/A	#N/A	#N/A	#N/A	#N/A	#N/A	#N/A	#N/A	36	#N/A	#N/A	#N/A	#N/A	#N/A	#N/A	#N/A	#N/A	#N/A	#N/A	#N/A	#N/A	#N/A	59	#N/A	#N/A	#N/A	#N/A	#N/A	#N/A
0	2	37	2	0	2		7	Neutral6.png	0	#N/A	#N/A	#N/A	#N/A	#N/A	#N/A	#N/A	#N/A	#N/A	25	#N/A	#N/A	#N/A	#N/A	#N/A	#N/A	#N/A	#N/A	#N/A	#N/A	#N/A	#N/A	#N/A	#N/A	#N/A	#N/A	#N/A	#N/A	#N/A	#N/A	#N/A	44	#N/A	#N/A	#N/A	#N/A	#N/A	#N/A	#N/A	#N/A
0	2	37	2	1	2		8	Negative7.png	0	#N/A	#N/A	#N/A	#N/A	#N/A	#N/A	#N/A	#N/A	#N/A	#N/A	#N/A	#N/A	#N/A	#N/A	#N/A	#N/A	#N/A	#N/A	#N/A	#N/A	#N/A	#N/A	#N/A	32	#N/A	#N/A	#N/A	#N/A	#N/A	43	#N/A	#N/A	#N/A	#N/A	#N/A	#N/A	#N/A	#N/A	#N/A	#N/A
0	2	37	2	1	2		9	Negative11.png	0	#N/A	#N/A	#N/A	#N/A	#N/A	#N/A	#N/A	#N/A	#N/A	#N/A	#N/A	#N/A	#N/A	#N/A	#N/A	#N/A	30	#N/A	#N/A	#N/A	37	#N/A	#N/A	#N/A	#N/A	#N/A	#N/A	#N/A	#N/A	48	#N/A	#N/A	#N/A	65	#N/A	#N/A	#N/A	#N/A	#N/A	79
0	2	37	2	0	2		10	Neutral8.png	0	#N/A	#N/A	#N/A	#N/A	#N/A	23	#N/A	#N/A	26	#N/A	#N/A	34	#N/A	#N/A	#N/A	#N/A	68	#N/A	#N/A	#N/A	#N/A	#N/A	#N/A	#N/A	#N/A	80	#N/A	#N/A	#N/A	#N/A	#N/A	#N/A	#N/A	#N/A	#N/A	#N/A	#N/A	#N/A	93	#N/A
0	1	38	1	1	1		1	Negative2.png	0	#N/A	#N/A	#N/A	#N/A	#N/A	#N/A	#N/A	#N/A	#N/A	24	26	#N/A	#N/A	#N/A	#N/A	#N/A	37	#N/A	#N/A	40	#N/A	#N/A	#N/A	53	#N/A	106	#N/A	#N/A	#N/A	#N/A	115	#N/A	123	#N/A	#N/A	#N/A	#N/A	#N/A	131	133
0	1	38	1	1	1		2	Negative10.png	0	#N/A	#N/A	#N/A	#N/A	#N/A	#N/A	#N/A	#N/A	#N/A	#N/A	#N/A	#N/A	#N/A	29	#N/A	#N/A	#N/A	#N/A	41	#N/A	#N/A	#N/A	#N/A	#N/A	#N/A	#N/A	#N/A	#N/A	#N/A	#N/A	#N/A	#N/A	#N/A	#N/A	55	#N/A	61	#N/A	#N/A	69
0	1	38	1	0	1		3	Neutral5.png	0	#N/A	#N/A	#N/A	#N/A	#N/A	#N/A	#N/A	24	#N/A	#N/A	#N/A	30	#N/A	#N/A	#N/A	#N/A	#N/A	#N/A	34	#N/A	#N/A	#N/A	#N/A	#N/A	#N/A	#N/A	136	#N/A	#N/A	#N/A	172	#N/A	188	#N/A	#N/A	#N/A	#N/A	276	#N/A	#N/A
0	1	38	1	0	1		4	Neutral1.png	0	#N/A	#N/A	#N/A	#N/A	#N/A	#N/A	#N/A	#N/A	#N/A	#N/A	#N/A	#N/A	#N/A	#N/A	#N/A	23	23	#N/A	#N/A	#N/A	33	#N/A	#N/A	#N/A	#N/A	#N/A	#N/A	43	#N/A	#N/A	43	#N/A	#N/A	#N/A	#N/A	50	#N/A	#N/A	#N/A	51
0	1	38	1	1	1		5	Negative3.png	0	#N/A	#N/A	#N/A	#N/A	#N/A	#N/A	#N/A	#N/A	#N/A	#N/A	#N/A	#N/A	10	#N/A	#N/A	#N/A	#N/A	#N/A	#N/A	#N/A	33	#N/A	#N/A	#N/A	#N/A	#N/A	#N/A	#N/A	#N/A	54	#N/A	#N/A	#N/A	#N/A	#N/A	#N/A	#N/A	#N/A	#N/A	#N/A
0	1	38	1	1	1		6	Negative4.png	0	#N/A	#N/A	#N/A	#N/A	#N/A	#N/A	#N/A	#N/A	#N/A	#N/A	#N/A	#N/A	#N/A	#N/A	41	#N/A	#N/A	#N/A	#N/A	#N/A	#N/A	#N/A	#N/A	#N/A	#N/A	#N/A	90	#N/A	347	#N/A	#N/A	#N/A	#N/A	#N/A	#N/A	#N/A	#N/A	#N/A	#N/A	#N/A
0	1	38	1	0	1		7	Neutral2.png	0	#N/A	#N/A	#N/A	#N/A	#N/A	#N/A	#N/A	#N/A	#N/A	#N/A	#N/A	#N/A	#N/A	34	#N/A	#N/A	46	#N/A	51	#N/A	#N/A	#N/A	57	#N/A	#N/A	61	#N/A	#N/A	#N/A	#N/A	#N/A	59	#N/A	#N/A	56	#N/A	#N/A	53	52	#N/A
0	1	38	1	1	1		8	Negative1.png	0	#N/A	#N/A	#N/A	#N/A	#N/A	#N/A	#N/A	#N/A	#N/A	28	#N/A	#N/A	#N/A	#N/A	#N/A	#N/A	42	#N/A	#N/A	#N/A	#N/A	#N/A	#N/A	#N/A	#N/A	#N/A	#N/A	#N/A	#N/A	#N/A	#N/A	190	#N/A	#N/A	#N/A	#N/A	#N/A	208	#N/A	227
0	1	38	1	1	1		9	Negative12.png	0	#N/A	#N/A	#N/A	#N/A	#N/A	#N/A	12	#N/A	18	#N/A	#N/A	#N/A	36	#N/A	40	#N/A	#N/A	158	#N/A	#N/A	#N/A	#N/A	#N/A	#N/A	#N/A	#N/A	#N/A	200	#N/A	#N/A	#N/A	#N/A	#N/A	#N/A	#N/A	259	#N/A	#N/A	#N/A	265
0	1	38	1	0	1		10	Neutral7.png	0	#N/A	#N/A	#N/A	#N/A	#N/A	#N/A	#N/A	#N/A	#N/A	#N/A	#N/A	#N/A	#N/A	#N/A	#N/A	#N/A	#N/A	#N/A	#N/A	#N/A	34	#N/A	#N/A	#N/A	#N/A	#N/A	44	#N/A	#N/A	#N/A	#N/A	#N/A	#N/A	#N/A	71	#N/A	#N/A	#N/A	#N/A	#N/A
1	2	38	2	1	2	1		Negative5.png	0	#N/A	#N/A	#N/A	#N/A	#N/A	#N/A	#N/A	#N/A	#N/A	#N/A	#N/A	#N/A	#N/A	#N/A	#N/A	#N/A	#N/A	#N/A	#N/A	#N/A	#N/A	#N/A	#N/A	#N/A	#N/A	#N/A	#N/A	#N/A	#N/A	36	37	#N/A	#N/A	#N/A	#N/A	#N/A	#N/A	#N/A	#N/A	#N/A
1	2	38	2	1	2	2		Negative9.png	0	#N/A	#N/A	#N/A	#N/A	#N/A	#N/A	#N/A	#N/A	#N/A	21	#N/A	23	#N/A	23	#N/A	#N/A	#N/A	#N/A	#N/A	#N/A	#N/A	23	#N/A	#N/A	#N/A	#N/A	#N/A	#N/A	#N/A	#N/A	26	#N/A	#N/A	#N/A	#N/A	26	31	#N/A	#N/A	#N/A
1	2	38	2	0	2	3		Neutral3.png	0	#N/A	#N/A	#N/A	#N/A	#N/A	#N/A	#N/A	#N/A	#N/A	#N/A	#N/A	#N/A	#N/A	#N/A	#N/A	#N/A	#N/A	#N/A	#N/A	23	#N/A	#N/A	#N/A	#N/A	#N/A	#N/A	#N/A	#N/A	#N/A	#N/A	#N/A	#N/A	#N/A	24	#N/A	#N/A	23	23	#N/A	24
1	2	38	2	1	2	4		Negative6.png	0	#N/A	#N/A	#N/A	#N/A	#N/A	#N/A	#N/A	#N/A	#N/A	#N/A	#N/A	#N/A	#N/A	#N/A	#N/A	#N/A	#N/A	#N/A	#N/A	#N/A	#N/A	#N/A	#N/A	#N/A	34	#N/A	#N/A	#N/A	30	#N/A	#N/A	#N/A	30	30	#N/A	#N/A	#N/A	30	#N/A	29
1	2	38	2	1	2	5		Negative8.png	0	#N/A	#N/A	#N/A	#N/A	#N/A	#N/A	22	27	#N/A	#N/A	#N/A	#N/A	30	#N/A	#N/A	#N/A	28	#N/A	26	#N/A	#N/A	#N/A	31	#N/A	#N/A	#N/A	#N/A	#N/A	#N/A	30	#N/A	#N/A	#N/A	#N/A	32	#N/A	#N/A	#N/A	#N/A	#N/A
1	2	38	2	0	2	6		Neutral4.png	0	#N/A	#N/A	#N/A	#N/A	#N/A	#N/A	#N/A	#N/A	#N/A	#N/A	#N/A	#N/A	#N/A	#N/A	#N/A	#N/A	#N/A	24	#N/A	#N/A	32	#N/A	45	#N/A	69	#N/A	#N/A	#N/A	#N/A	#N/A	#N/A	#N/A	90	100	#N/A	#N/A	#N/A	#N/A	#N/A	#N/A
1	2	38	2	0	2	7		Neutral6.png	0	#N/A	#N/A	#N/A	#N/A	#N/A	#N/A	#N/A	#N/A	#N/A	#N/A	#N/A	#N/A	#N/A	#N/A	#N/A	34	#N/A	#N/A	#N/A	#N/A	#N/A	#N/A	#N/A	#N/A	#N/A	37	#N/A	#N/A	#N/A	#N/A	#N/A	#N/A	#N/A	34	#N/A	#N/A	#N/A	#N/A	#N/A	#N/A
1	2	38	2	1	2	8		Negative7.png	0	#N/A	#N/A	#N/A	25	#N/A	#N/A	#N/A	#N/A	#N/A	#N/A	#N/A	#N/A	#N/A	#N/A	#N/A	28	#N/A	#N/A	#N/A	#N/A	#N/A	#N/A	#N/A	#N/A	#N/A	#N/A	#N/A	#N/A	#N/A	26	#N/A	#N/A	#N/A	#N/A	#N/A	#N/A	30	#N/A	#N/A	#N/A
1	2	38	2	1	2	9		Negative11.png	0	#N/A	#N/A	#N/A	#N/A	#N/A	#N/A	#N/A	#N/A	#N/A	#N/A	#N/A	#N/A	#N/A	#N/A	#N/A	21	#N/A	#N/A	#N/A	#N/A	#N/A	#N/A	37	#N/A	37	#N/A	42	#N/A	#N/A	#N/A	#N/A	74	#N/A	#N/A	#N/A	#N/A	#N/A	#N/A	#N/A	91
1	2	38	2	0	2	10		Neutral8.png	0	#N/A	#N/A	#N/A	#N/A	#N/A	#N/A	#N/A	#N/A	#N/A	#N/A	#N/A	#N/A	#N/A	#N/A	#N/A	#N/A	#N/A	32	#N/A	29	#N/A	25	#N/A	#N/A	#N/A	#N/A	#N/A	#N/A	25	#N/A	#N/A	#N/A	#N/A	19	#N/A	#N/A	16	#N/A	14	#N/A
0	1	40	1	1	1		1	Negative2.png	0	#N/A	#N/A	#N/A	#N/A	154	#N/A	#N/A	#N/A	#N/A	162	#N/A	#N/A	#N/A	#N/A	#N/A	#N/A	#N/A	#N/A	#N/A	#N/A	#N/A	#N/A	#N/A	#N/A	#N/A	#N/A	#N/A	#N/A	#N/A	#N/A	#N/A	#N/A	#N/A	#N/A	#N/A	#N/A	#N/A	#N/A	#N/A	#N/A
0	1	40	1	1	1		2	Negative10.png	0	#N/A	#N/A	#N/A	#N/A	#N/A	#N/A	#N/A	#N/A	#N/A	#N/A	#N/A	#N/A	44	61	#N/A	#N/A	#N/A	74	74	#N/A	#N/A	#N/A	#N/A	91	#N/A	#N/A	102	#N/A	#N/A	#N/A	110	#N/A	#N/A	#N/A	117	#N/A	#N/A	#N/A	#N/A	#N/A
0	1	40	1	0	1		3	Neutral5.png	0	#N/A	#N/A	#N/A	#N/A	#N/A	#N/A	#N/A	21	#N/A	#N/A	#N/A	#N/A	#N/A	#N/A	#N/A	#N/A	#N/A	#N/A	#N/A	#N/A	41	#N/A	54	#N/A	#N/A	#N/A	#N/A	#N/A	#N/A	#N/A	#N/A	#N/A	#N/A	#N/A	108	#N/A	108	#N/A	#N/A	126
0	1	40	1	0	1		4	Neutral1.png	0	#N/A	#N/A	#N/A	26	#N/A	#N/A	34	#N/A	#N/A	#N/A	#N/A	#N/A	#N/A	#N/A	#N/A	#N/A	#N/A	#N/A	#N/A	#N/A	#N/A	#N/A	#N/A	#N/A	#N/A	#N/A	#N/A	#N/A	#N/A	#N/A	#N/A	100	#N/A	#N/A	#N/A	#N/A	#N/A	#N/A	#N/A	#N/A
0	1	40	1	1	1		5	Negative3.png	0	#N/A	15	#N/A	#N/A	#N/A	#N/A	#N/A	#N/A	#N/A	#N/A	#N/A	#N/A	70	#N/A	#N/A	79	#N/A	#N/A	#N/A	#N/A	#N/A	#N/A	140	#N/A	#N/A	#N/A	#N/A	#N/A	#N/A	#N/A	#N/A	#N/A	#N/A	161	#N/A	#N/A	#N/A	#N/A	168	#N/A
0	1	40	1	1	1		6	Negative4.png	0	#N/A	#N/A	#N/A	#N/A	#N/A	#N/A	#N/A	#N/A	#N/A	25	#N/A	#N/A	32	#N/A	#N/A	#N/A	#N/A	#N/A	#N/A	#N/A	39	#N/A	#N/A	#N/A	#N/A	#N/A	#N/A	#N/A	#N/A	#N/A	#N/A	#N/A	42	#N/A	#N/A	#N/A	55	59	#N/A	64
0	1	40	1	0	1		7	Neutral2.png	0	#N/A	#N/A	8	#N/A	#N/A	#N/A	#N/A	#N/A	#N/A	#N/A	#N/A	#N/A	#N/A	#N/A	#N/A	20	#N/A	#N/A	21	#N/A	26	#N/A	28	#N/A	#N/A	#N/A	35	#N/A	36	#N/A	#N/A	41	43	#N/A	#N/A	42	46	53	#N/A	#N/A
0	1	40	1	1	1		8	Negative1.png	0	#N/A	#N/A	#N/A	18	#N/A	#N/A	#N/A	#N/A	#N/A	#N/A	21	#N/A	#N/A	#N/A	#N/A	#N/A	#N/A	#N/A	#N/A	#N/A	#N/A	#N/A	#N/A	#N/A	#N/A	#N/A	#N/A	#N/A	#N/A	#N/A	#N/A	52	#N/A	#N/A	#N/A	61	61	#N/A	#N/A	62
0	1	40	1	1	1		9	Negative12.png	0	#N/A	#N/A	#N/A	#N/A	#N/A	#N/A	#N/A	#N/A	#N/A	22	#N/A	31	#N/A	#N/A	#N/A	#N/A	#N/A	#N/A	#N/A	#N/A	#N/A	#N/A	#N/A	#N/A	#N/A	#N/A	#N/A	#N/A	#N/A	#N/A	#N/A	#N/A	#N/A	45	#N/A	#N/A	#N/A	#N/A	#N/A	#N/A
0	1	40	1	0	1		10	Neutral7.png	0	#N/A	#N/A	#N/A	20	#N/A	#N/A	20	#N/A	#N/A	#N/A	#N/A	#N/A	#N/A	#N/A	#N/A	#N/A	#N/A	#N/A	#N/A	#N/A	#N/A	#N/A	#N/A	#N/A	#N/A	#N/A	#N/A	#N/A	#N/A	#N/A	#N/A	34	#N/A	#N/A	#N/A	#N/A	#N/A	#N/A	#N/A	#N/A
1	2	40	2	1	2	1		Negative5.png	0	#N/A	#N/A	#N/A	19	#N/A	#N/A	21	#N/A	#N/A	#N/A	#N/A	#N/A	#N/A	22	#N/A	#N/A	#N/A	#N/A	#N/A	#N/A	#N/A	#N/A	#N/A	28	#N/A	#N/A	32	#N/A	30	#N/A	#N/A	#N/A	31	#N/A	#N/A	31	#N/A	#N/A	#N/A	#N/A
1	2	40	2	1	2	2		Negative9.png	0	#N/A	#N/A	#N/A	#N/A	#N/A	21	#N/A	#N/A	20	#N/A	#N/A	#N/A	#N/A	#N/A	#N/A	#N/A	#N/A	#N/A	27	28	30	#N/A	29	#N/A	#N/A	#N/A	29	#N/A	#N/A	#N/A	#N/A	#N/A	28	#N/A	#N/A	#N/A	#N/A	28	#N/A	#N/A
1	2	40	2	0	2	3		Neutral3.png	0	#N/A	#N/A	#N/A	#N/A	#N/A	#N/A	#N/A	30	#N/A	20	#N/A	#N/A	#N/A	#N/A	#N/A	#N/A	#N/A	#N/A	#N/A	23	#N/A	#N/A	#N/A	#N/A	#N/A	#N/A	30	#N/A	#N/A	#N/A	108	#N/A	#N/A	105	109	#N/A	112	#N/A	#N/A	#N/A
1	2	40	2	1	2	4		Negative6.png	0	#N/A	#N/A	#N/A	#N/A	11	#N/A	#N/A	#N/A	#N/A	#N/A	#N/A	#N/A	#N/A	18	#N/A	#N/A	#N/A	#N/A	#N/A	#N/A	#N/A	#N/A	#N/A	27	#N/A	#N/A	#N/A	#N/A	32	#N/A	#N/A	#N/A	#N/A	#N/A	#N/A	35	#N/A	#N/A	#N/A	#N/A
1	2	40	2	1	2	5		Negative8.png	0	#N/A	#N/A	#N/A	38	#N/A	#N/A	#N/A	#N/A	#N/A	#N/A	#N/A	#N/A	#N/A	#N/A	#N/A	#N/A	#N/A	#N/A	#N/A	#N/A	#N/A	#N/A	#N/A	#N/A	#N/A	#N/A	#N/A	#N/A	#N/A	#N/A	#N/A	#N/A	#N/A	#N/A	#N/A	#N/A	#N/A	#N/A	#N/A	#N/A
1	2	40	2	0	2	6		Neutral4.png	0	#N/A	13	#N/A	#N/A	#N/A	#N/A	#N/A	#N/A	#N/A	#N/A	15	#N/A	#N/A	#N/A	#N/A	#N/A	#N/A	#N/A	#N/A	#N/A	#N/A	#N/A	#N/A	#N/A	25	#N/A	#N/A	#N/A	#N/A	#N/A	#N/A	35	#N/A	#N/A	#N/A	35	#N/A	#N/A	#N/A	39
1	2	40	2	0	2	7		Neutral6.png	0	#N/A	#N/A	#N/A	#N/A	#N/A	#N/A	#N/A	#N/A	#N/A	#N/A	#N/A	#N/A	19	#N/A	16	#N/A	#N/A	#N/A	#N/A	#N/A	#N/A	#N/A	#N/A	20	#N/A	#N/A	#N/A	19	18	#N/A	#N/A	23	#N/A	#N/A	#N/A	#N/A	#N/A	22	#N/A	#N/A
1	2	40	2	1	2	8		Negative7.png	0	#N/A	#N/A	#N/A	#N/A	#N/A	#N/A	#N/A	#N/A	#N/A	#N/A	#N/A	#N/A	#N/A	#N/A	30	#N/A	#N/A	#N/A	#N/A	#N/A	#N/A	9	10	#N/A	#N/A	#N/A	#N/A	#N/A	#N/A	#N/A	23	#N/A	#N/A	#N/A	#N/A	#N/A	#N/A	#N/A	#N/A	#N/A
1	2	40	2	1	2	9		Negative11.png	0	#N/A	#N/A	#N/A	#N/A	#N/A	19	#N/A	21	#N/A	#N/A	#N/A	28	#N/A	#N/A	#N/A	29	#N/A	#N/A	35	#N/A	40	#N/A	#N/A	#N/A	#N/A	#N/A	#N/A	48	#N/A	#N/A	#N/A	#N/A	#N/A	76	#N/A	#N/A	#N/A	#N/A	#N/A	#N/A
1	2	40	2	0	2	10		Neutral8.png	0	#N/A	#N/A	#N/A	#N/A	#N/A	#N/A	#N/A	26	#N/A	30	#N/A	30	#N/A	#N/A	#N/A	34	#N/A	#N/A	#N/A	#N/A	#N/A	#N/A	#N/A	#N/A	#N/A	#N/A	#N/A	#N/A	#N/A	#N/A	#N/A	#N/A	#N/A	#N/A	#N/A	#N/A	#N/A	41	#N/A	#N/A
0	1	41	1	1	1		1	Negative2.png	0	#N/A	#N/A	#N/A	#N/A	#N/A	#N/A	#N/A	#N/A	#N/A	#N/A	#N/A	#N/A	#N/A	#N/A	#N/A	#N/A	#N/A	#N/A	#N/A	#N/A	#N/A	30	#N/A	#N/A	#N/A	#N/A	#N/A	#N/A	#N/A	#N/A	#N/A	#N/A	#N/A	#N/A	#N/A	#N/A	45	#N/A	#N/A	#N/A
0	1	41	1	1	1		2	Negative10.png	0	#N/A	#N/A	#N/A	#N/A	#N/A	#N/A	#N/A	#N/A	#N/A	13	34	#N/A	#N/A	#N/A	#N/A	#N/A	50	#N/A	#N/A	#N/A	56	#N/A	#N/A	#N/A	#N/A	#N/A	#N/A	#N/A	#N/A	#N/A	#N/A	#N/A	#N/A	#N/A	#N/A	72	#N/A	#N/A	#N/A	#N/A
0	1	41	1	0	1		3	Neutral5.png	0	#N/A	#N/A	#N/A	#N/A	#N/A	25	#N/A	#N/A	#N/A	#N/A	#N/A	#N/A	#N/A	27	#N/A	#N/A	#N/A	38	#N/A	#N/A	#N/A	#N/A	#N/A	#N/A	#N/A	#N/A	#N/A	#N/A	58	#N/A	#N/A	#N/A	#N/A	#N/A	#N/A	#N/A	#N/A	64	#N/A	#N/A
0	1	41	1	0	1		4	Neutral1.png	0	16	#N/A	#N/A	#N/A	#N/A	#N/A	#N/A	#N/A	#N/A	#N/A	#N/A	#N/A	#N/A	18	#N/A	#N/A	#N/A	22	#N/A	#N/A	#N/A	37	#N/A	#N/A	#N/A	#N/A	#N/A	#N/A	#N/A	#N/A	#N/A	#N/A	51	#N/A	#N/A	#N/A	#N/A	#N/A	#N/A	#N/A
0	1	41	1	1	1		5	Negative3.png	0	#N/A	#N/A	#N/A	10	#N/A	#N/A	#N/A	#N/A	#N/A	#N/A	16	#N/A	#N/A	#N/A	#N/A	#N/A	#N/A	#N/A	#N/A	#N/A	#N/A	#N/A	#N/A	#N/A	#N/A	#N/A	#N/A	#N/A	#N/A	#N/A	#N/A	#N/A	#N/A	#N/A	#N/A	#N/A	#N/A	49	#N/A	#N/A
0	1	41	1	1	1		6	Negative4.png	0	#N/A	#N/A	#N/A	20	22	#N/A	#N/A	#N/A	#N/A	#N/A	#N/A	#N/A	#N/A	#N/A	#N/A	#N/A	#N/A	#N/A	23	#N/A	#N/A	#N/A	#N/A	#N/A	#N/A	#N/A	#N/A	#N/A	#N/A	#N/A	#N/A	#N/A	#N/A	24	#N/A	#N/A	#N/A	#N/A	#N/A	#N/A
0	1	41	1	0	1		7	Neutral2.png	0	#N/A	#N/A	11	#N/A	21	#N/A	20	#N/A	#N/A	17	#N/A	#N/A	18	#N/A	#N/A	#N/A	#N/A	#N/A	19	#N/A	#N/A	#N/A	#N/A	#N/A	#N/A	#N/A	#N/A	21	#N/A	#N/A	#N/A	#N/A	#N/A	#N/A	24	#N/A	#N/A	#N/A	#N/A	#N/A
0	1	41	1	1	1		8	Negative1.png	0	#N/A	#N/A	98	#N/A	116	#N/A	#N/A	#N/A	#N/A	#N/A	#N/A	#N/A	#N/A	#N/A	#N/A	#N/A	#N/A	#N/A	128	#N/A	#N/A	#N/A	#N/A	#N/A	#N/A	#N/A	#N/A	#N/A	#N/A	#N/A	216	218	#N/A	#N/A	#N/A	#N/A	#N/A	221	#N/A	#N/A
0	1	41	1	1	1		9	Negative12.png	0	#N/A	#N/A	#N/A	#N/A	#N/A	17	#N/A	#N/A	#N/A	#N/A	#N/A	#N/A	82	#N/A	#N/A	#N/A	203	#N/A	#N/A	198	#N/A	#N/A	200	#N/A	#N/A	#N/A	#N/A	#N/A	199	199	#N/A	#N/A	#N/A	#N/A	#N/A	#N/A	192	#N/A	#N/A	#N/A
0	1	41	1	0	1		10	Neutral7.png	0	#N/A	#N/A	#N/A	#N/A	#N/A	#N/A	#N/A	#N/A	42	#N/A	45	#N/A	36	#N/A	#N/A	32	#N/A	#N/A	#N/A	#N/A	36	#N/A	#N/A	#N/A	38	#N/A	#N/A	#N/A	#N/A	#N/A	#N/A	40	#N/A	#N/A	#N/A	#N/A	#N/A	#N/A	#N/A	#N/A
1	2	41	2	1	2	1		Negative5.png	0	#N/A	#N/A	#N/A	#N/A	#N/A	#N/A	#N/A	#N/A	#N/A	#N/A	119	#N/A	#N/A	#N/A	#N/A	#N/A	#N/A	#N/A	99	#N/A	#N/A	73	#N/A	63	#N/A	56	#N/A	#N/A	#N/A	#N/A	#N/A	#N/A	#N/A	#N/A	#N/A	#N/A	#N/A	#N/A	#N/A	#N/A
1	2	41	2	1	2	2		Negative9.png	0	#N/A	#N/A	#N/A	#N/A	#N/A	#N/A	#N/A	#N/A	#N/A	#N/A	#N/A	#N/A	#N/A	#N/A	#N/A	#N/A	#N/A	#N/A	#N/A	#N/A	#N/A	#N/A	#N/A	#N/A	#N/A	#N/A	#N/A	#N/A	#N/A	#N/A	#N/A	#N/A	#N/A	#N/A	#N/A	#N/A	#N/A	#N/A	9	#N/A
1	2	41	2	0	2	3		Neutral3.png	0	#N/A	#N/A	#N/A	11	11	#N/A	#N/A	#N/A	#N/A	#N/A	#N/A	#N/A	#N/A	18	#N/A	#N/A	#N/A	#N/A	#N/A	44	#N/A	44	#N/A	#N/A	#N/A	#N/A	#N/A	#N/A	#N/A	42	#N/A	#N/A	#N/A	#N/A	42	#N/A	#N/A	#N/A	42	#N/A
1	2	41	2	1	2	4		Negative6.png	0	#N/A	#N/A	#N/A	#N/A	14	#N/A	16	#N/A	#N/A	#N/A	#N/A	24	#N/A	#N/A	#N/A	#N/A	#N/A	#N/A	#N/A	#N/A	#N/A	25	#N/A	#N/A	#N/A	#N/A	#N/A	#N/A	#N/A	#N/A	#N/A	#N/A	#N/A	#N/A	#N/A	#N/A	#N/A	#N/A	#N/A	#N/A
1	2	41	2	1	2	5		Negative8.png	0	#N/A	#N/A	#N/A	11	#N/A	#N/A	#N/A	#N/A	#N/A	#N/A	#N/A	#N/A	#N/A	11	#N/A	#N/A	#N/A	#N/A	14	#N/A	#N/A	14	#N/A	13	#N/A	#N/A	#N/A	#N/A	#N/A	#N/A	15	#N/A	#N/A	#N/A	#N/A	#N/A	#N/A	14	#N/A	#N/A
1	2	41	2	0	2	6		Neutral4.png	0	#N/A	#N/A	41	#N/A	#N/A	#N/A	#N/A	#N/A	#N/A	#N/A	#N/A	#N/A	#N/A	#N/A	#N/A	#N/A	#N/A	#N/A	#N/A	#N/A	#N/A	#N/A	#N/A	#N/A	#N/A	#N/A	#N/A	#N/A	#N/A	#N/A	#N/A	#N/A	#N/A	#N/A	#N/A	#N/A	#N/A	#N/A	#N/A	#N/A
1	2	41	2	0	2	7		Neutral6.png	0	#N/A	#N/A	#N/A	33	#N/A	29	#N/A	#N/A	37	#N/A	#N/A	#N/A	#N/A	#N/A	#N/A	#N/A	#N/A	#N/A	#N/A	78	#N/A	75	#N/A	#N/A	#N/A	#N/A	#N/A	#N/A	92	#N/A	#N/A	#N/A	#N/A	#N/A	86	#N/A	#N/A	#N/A	78	#N/A
1	2	41	2	1	2	8		Negative7.png	0	#N/A	#N/A	#N/A	#N/A	#N/A	#N/A	#N/A	9	9	#N/A	#N/A	#N/A	#N/A	#N/A	#N/A	#N/A	#N/A	#N/A	#N/A	#N/A	#N/A	#N/A	26	#N/A	#N/A	#N/A	#N/A	#N/A	#N/A	#N/A	#N/A	189	189	#N/A	187	#N/A	184	#N/A	182	#N/A
1	2	41	2	1	2	9		Negative11.png	0	#N/A	#N/A	#N/A	#N/A	#N/A	#N/A	#N/A	#N/A	13	#N/A	#N/A	#N/A	#N/A	#N/A	#N/A	#N/A	#N/A	#N/A	15	#N/A	#N/A	#N/A	#N/A	#N/A	#N/A	#N/A	#N/A	#N/A	#N/A	#N/A	#N/A	#N/A	23	#N/A	#N/A	#N/A	#N/A	#N/A	#N/A	#N/A
1	2	41	2	0	2	10		Neutral8.png	0	#N/A	14	#N/A	14	#N/A	#N/A	#N/A	#N/A	#N/A	#N/A	#N/A	#N/A	#N/A	#N/A	14	#N/A	#N/A	#N/A	#N/A	#N/A	#N/A	#N/A	17	#N/A	#N/A	#N/A	#N/A	#N/A	#N/A	16	#N/A	18	#N/A	#N/A	#N/A	19	#N/A	#N/A	#N/A	#N/A
1	1	42	1	1	1	1		Negative2.png	0	#N/A	#N/A	#N/A	#N/A	#N/A	#N/A	#N/A	#N/A	#N/A	#N/A	#N/A	#N/A	#N/A	15	#N/A	#N/A	15	#N/A	#N/A	#N/A	#N/A	#N/A	#N/A	#N/A	#N/A	#N/A	#N/A	#N/A	18	#N/A	#N/A	22	#N/A	#N/A	#N/A	#N/A	30	#N/A	#N/A	#N/A
1	1	42	1	1	1	2		Negative10.png	0	#N/A	#N/A	#N/A	#N/A	#N/A	#N/A	#N/A	#N/A	#N/A	#N/A	#N/A	#N/A	#N/A	#N/A	#N/A	#N/A	#N/A	16	#N/A	24	#N/A	#N/A	#N/A	#N/A	#N/A	#N/A	#N/A	#N/A	#N/A	#N/A	#N/A	#N/A	#N/A	#N/A	#N/A	#N/A	#N/A	#N/A	#N/A	#N/A
1	1	42	1	0	1	3		Neutral5.png	0	#N/A	#N/A	#N/A	#N/A	#N/A	#N/A	#N/A	#N/A	#N/A	#N/A	#N/A	#N/A	#N/A	#N/A	#N/A	#N/A	#N/A	#N/A	#N/A	#N/A	#N/A	#N/A	#N/A	#N/A	#N/A	30	#N/A	#N/A	#N/A	#N/A	#N/A	#N/A	#N/A	#N/A	#N/A	#N/A	#N/A	#N/A	#N/A	#N/A
1	1	42	1	0	1	4		Neutral1.png	0	#N/A	#N/A	23	#N/A	#N/A	#N/A	#N/A	#N/A	#N/A	#N/A	#N/A	#N/A	#N/A	24	#N/A	#N/A	#N/A	#N/A	#N/A	#N/A	#N/A	#N/A	#N/A	#N/A	#N/A	#N/A	#N/A	#N/A	#N/A	#N/A	#N/A	#N/A	#N/A	21	#N/A	#N/A	#N/A	#N/A	#N/A	#N/A
1	1	42	1	1	1	5		Negative3.png	0	#N/A	#N/A	#N/A	#N/A	#N/A	#N/A	#N/A	#N/A	#N/A	#N/A	#N/A	#N/A	#N/A	#N/A	34	#N/A	#N/A	#N/A	#N/A	#N/A	#N/A	#N/A	#N/A	#N/A	#N/A	58	#N/A	#N/A	#N/A	#N/A	#N/A	52	#N/A	49	#N/A	#N/A	#N/A	46	44	#N/A
1	1	42	1	1	1	6		Negative4.png	0	#N/A	#N/A	#N/A	12	#N/A	#N/A	#N/A	#N/A	#N/A	#N/A	#N/A	#N/A	#N/A	18	#N/A	#N/A	#N/A	#N/A	#N/A	#N/A	#N/A	#N/A	#N/A	#N/A	#N/A	#N/A	#N/A	#N/A	#N/A	26	#N/A	#N/A	#N/A	#N/A	#N/A	#N/A	#N/A	#N/A	#N/A	#N/A
1	1	42	1	0	1	7		Neutral2.png	0	21	#N/A	23	#N/A	#N/A	#N/A	#N/A	#N/A	#N/A	#N/A	#N/A	#N/A	#N/A	#N/A	#N/A	#N/A	#N/A	#N/A	30	#N/A	#N/A	#N/A	#N/A	#N/A	#N/A	#N/A	#N/A	#N/A	#N/A	#N/A	#N/A	#N/A	#N/A	31	#N/A	#N/A	#N/A	#N/A	#N/A	#N/A
1	1	42	1	1	1	8		Negative1.png	0	#N/A	9	#N/A	16	#N/A	#N/A	#N/A	#N/A	#N/A	#N/A	#N/A	#N/A	26	#N/A	#N/A	#N/A	#N/A	#N/A	#N/A	#N/A	#N/A	#N/A	#N/A	#N/A	#N/A	#N/A	#N/A	41	#N/A	#N/A	#N/A	#N/A	#N/A	#N/A	#N/A	51	#N/A	#N/A	#N/A	#N/A
1	1	42	1	1	1	9		Negative12.png	0	#N/A	#N/A	#N/A	#N/A	#N/A	#N/A	7	#N/A	#N/A	#N/A	#N/A	#N/A	#N/A	#N/A	#N/A	#N/A	#N/A	19	#N/A	23	#N/A	#N/A	#N/A	#N/A	#N/A	30	#N/A	#N/A	#N/A	#N/A	38	#N/A	#N/A	#N/A	#N/A	#N/A	#N/A	#N/A	34	#N/A
1	1	42	1	0	1	10		Neutral7.png	0	#N/A	#N/A	#N/A	#N/A	4	#N/A	#N/A	#N/A	#N/A	#N/A	#N/A	16	#N/A	#N/A	#N/A	#N/A	#N/A	#N/A	#N/A	#N/A	#N/A	#N/A	#N/A	#N/A	#N/A	31	#N/A	#N/A	#N/A	#N/A	#N/A	#N/A	#N/A	#N/A	#N/A	#N/A	#N/A	#N/A	#N/A	#N/A
0	2	42	2	1	2		1	Negative5.png	0	#N/A	#N/A	#N/A	#N/A	8	#N/A	7	#N/A	11	#N/A	#N/A	#N/A	#N/A	19	#N/A	#N/A	#N/A	24	#N/A	#N/A	34	#N/A	#N/A	#N/A	#N/A	#N/A	#N/A	#N/A	#N/A	#N/A	#N/A	#N/A	#N/A	#N/A	#N/A	53	#N/A	#N/A	#N/A	#N/A
0	2	42	2	1	2		2	Negative9.png	0	#N/A	#N/A	#N/A	#N/A	#N/A	#N/A	#N/A	#N/A	18	#N/A	#N/A	#N/A	#N/A	#N/A	#N/A	29	#N/A	#N/A	34	#N/A	#N/A	#N/A	#N/A	#N/A	#N/A	#N/A	#N/A	#N/A	#N/A	#N/A	#N/A	#N/A	#N/A	#N/A	#N/A	#N/A	#N/A	#N/A	#N/A	#N/A
0	2	42	2	0	2		3	Neutral3.png	0	#N/A	#N/A	#N/A	#N/A	#N/A	#N/A	21	24	#N/A	#N/A	#N/A	#N/A	#N/A	#N/A	#N/A	#N/A	#N/A	#N/A	#N/A	#N/A	#N/A	#N/A	#N/A	#N/A	39	#N/A	#N/A	#N/A	#N/A	#N/A	#N/A	#N/A	#N/A	#N/A	#N/A	#N/A	#N/A	#N/A	#N/A	#N/A
0	2	42	2	1	2		4	Negative6.png	0	#N/A	4	#N/A	#N/A	#N/A	#N/A	42	#N/A	#N/A	46	#N/A	#N/A	#N/A	#N/A	#N/A	#N/A	#N/A	#N/A	#N/A	#N/A	#N/A	#N/A	48	#N/A	47	#N/A	#N/A	#N/A	#N/A	49	#N/A	#N/A	#N/A	#N/A	#N/A	#N/A	#N/A	49	#N/A	#N/A
0	2	42	2	1	2		5	Negative8.png	0	#N/A	#N/A	#N/A	#N/A	#N/A	#N/A	#N/A	#N/A	18	#N/A	#N/A	#N/A	#N/A	#N/A	#N/A	#N/A	#N/A	26	#N/A	31	#N/A	#N/A	32	#N/A	#N/A	32	#N/A	#N/A	#N/A	#N/A	#N/A	#N/A	#N/A	#N/A	#N/A	#N/A	#N/A	48	#N/A	#N/A
0	2	42	2	0	2		6	Neutral4.png	0	#N/A	#N/A	#N/A	#N/A	#N/A	#N/A	#N/A	#N/A	#N/A	#N/A	#N/A	#N/A	8	#N/A	13	#N/A	#N/A	#N/A	#N/A	#N/A	17	#N/A	#N/A	#N/A	21	#N/A	#N/A	#N/A	#N/A	27	#N/A	#N/A	32	#N/A	#N/A	#N/A	#N/A	#N/A	#N/A	#N/A
0	2	42	2	0	2		7	Neutral6.png	0	#N/A	#N/A	#N/A	#N/A	#N/A	5	#N/A	#N/A	#N/A	#N/A	#N/A	#N/A	#N/A	#N/A	#N/A	#N/A	#N/A	#N/A	#N/A	#N/A	#N/A	#N/A	#N/A	#N/A	#N/A	#N/A	#N/A	#N/A	#N/A	#N/A	#N/A	#N/A	#N/A	#N/A	#N/A	#N/A	#N/A	#N/A	#N/A	#N/A
0	2	42	2	1	2		8	Negative7.png	0	#N/A	#N/A	#N/A	#N/A	#N/A	#N/A	#N/A	#N/A	#N/A	#N/A	#N/A	#N/A	#N/A	#N/A	#N/A	#N/A	#N/A	#N/A	#N/A	5	#N/A	#N/A	#N/A	#N/A	#N/A	#N/A	#N/A	#N/A	#N/A	#N/A	#N/A	16	#N/A	#N/A	#N/A	#N/A	#N/A	#N/A	#N/A	#N/A
0	2	42	2	1	2		9	Negative11.png	0	#N/A	1	#N/A	#N/A	#N/A	#N/A	2	#N/A	1	#N/A	#N/A	#N/A	#N/A	#N/A	#N/A	9	#N/A	#N/A	#N/A	#N/A	#N/A	#N/A	#N/A	#N/A	#N/A	#N/A	#N/A	#N/A	#N/A	#N/A	#N/A	#N/A	#N/A	#N/A	#N/A	#N/A	#N/A	16	#N/A	#N/A
0	2	42	2	0	2		10	Neutral8.png	0	44	#N/A	#N/A	#N/A	#N/A	43	#N/A	#N/A	#N/A	#N/A	#N/A	#N/A	#N/A	#N/A	#N/A	#N/A	#N/A	#N/A	#N/A	#N/A	#N/A	#N/A	54	#N/A	#N/A	#N/A	#N/A	61	63	#N/A	#N/A	#N/A	#N/A	#N/A	#N/A	#N/A	#N/A	#N/A	#N/A	#N/A
[truncated: 699 more columns]
