# Supplementary material for: The impact of self-distancing on emotion explosiveness and accumulation: An fMRI study
Source: PLoS One. 2018 Nov 6;13(11):e0206889. doi: 10.1371/journal.pone.0206889 (PMC6219793; doi:10.1371/journal.pone.0206889)
Supplement: S2 Dataset — (CSV) [file pone.0206889.s004.csv]

ERStrat	Order	Participant	Session	Feedback	OrderFb	Blockdst	BlockImm	Target1	ScoreExpl	ScoreAccu	Drawing_1	Drawing_2	Drawing_3	Drawing_4	Drawing_5	Drawing_6	Drawing_7	Drawing_8	Drawing_9	Drawing_10	Drawing_11	Drawing_12	Drawing_13	Drawing_14	Drawing_15	Drawing_16	Drawing_17	Drawing_18	Drawing_19	Drawing_20	Drawing_21	Drawing_22	Drawing_23	Drawing_24	Drawing_25	Drawing_26	Drawing_27	Drawing_28	Drawing_29	Drawing_30	Drawing_31	Drawing_32	Drawing_33	Drawing_34	Drawing_35	Drawing_36	Drawing_37	Drawing_38	Drawing_39
1	1	4	1	1	1	1		Negative2.png	800.590957	210.1376122	0	123.6751004	189.6907269	223.9926893	237.9875939	243.0789335	238.2252864	228.8750074	215.4896449	206.7842701	195.9240487	182.2607377	166.3999155	150.4114483	134.4687801	121.3375256	113.1254836	102.5708907	91.20576036	82.13850391	77.95697874	72.17361167	64.1878045	59.93226492	53.22845293	48.5093952	44.97216998	38.25372201	34.65410612	29.89881474	25.54713865	22.56797663	20.0585418	16.77861203	14.76916085	12.62045326	10.8116827	8.660534696	6.995455401
1	1	4	1	1	1	2		Negative10.png	547.4699381	0	0	84.57302566	129.7166419	153.1734311	162.7435985	166.2252209	162.9061403	156.5121178	147.3587749	141.4057586	133.9791886	124.6357755	113.7896333	102.8562034	91.95409228	82.97451655	77.35885717	70.14128588	62.3694429	56.16896026	53.30949838	49.3546453	43.89369259	40.98361727	36.39933424	33.17229024	30.75342146	26.15912988	23.69759634	20.4457746	17.46995802	15.43271088	13.71667834	11.47375649	10.09962891	8.630273306	7.393377616	5.922353172	4.783718204
1	1	4	1	0	1	3		Neutral5.png	0	0	0	0	0	0	0	0	0	0	0	0	0	0	0	0	0	0	0	0	0	0	0	0	0	0	0	0	0	0	0	0	0	0	0	0	0	0	0	0	0
1	1	4	1	0	1	4		Neutral1.png	0	0	0	0	0	0	0	0	0	0	0	0	0	0	0	0	0	0	0	0	0	0	0	0	0	0	0	0	0	0	0	0	0	0	0	0	0	0	0	0	0
1	1	4	1	1	1	5		Negative3.png	460.3793641	175.7058958	0	71.11929454	109.0815421	128.8068657	136.8546274	139.7823993	136.9913124	131.6144399	123.917195	118.9111743	112.6660102	104.8089312	95.68817464	86.49401589	77.32619381	69.7750735	65.05274354	58.98333104	52.44781945	47.2336989	44.82911528	41.50339341	36.91115964	34.46401408	30.6089909	27.8952995	25.86122019	21.99778059	19.92782357	17.19329603	14.69086722	12.97770183	11.5346528	9.648531087	8.492997357	7.257384306	6.21725185	4.980235439	4.022732559
1	1	4	1	1	1	6		Negative4.png	0	255.6155281	0	0	0	0	0	0	0	0	0	0	0	0	0	0	0	0	0	0	0	0	0	0	0	0	0	0	0	0	0	0	0	0	0	0	0	0	0	0	0
1	1	4	1	0	1	7		Neutral2.png	0	0	0	0	0	0	0	0	0	0	0	0	0	0	0	0	0	0	0	0	0	0	0	0	0	0	0	0	0	0	0	0	0	0	0	0	0	0	0	0	0
1	1	4	1	1	1	8		Negative1.png	600.2175123	11.76874486	0	92.72145837	142.2145669	167.9313682	178.4236011	182.2406705	178.6018035	171.5917303	161.5564821	155.0299053	146.8878009	136.6441697	124.7530246	112.7661817	100.8136752	90.96893627	84.81221996	76.89925089	68.37860723	61.58072116	58.44575615	54.10986132	48.12275733	44.93230238	39.90633335	36.36837047	33.71644878	28.67950689	25.98080979	22.41568188	19.15315165	16.91962003	15.03825138	12.57922874	11.07270687	9.461781943	8.10571396	6.492959414	5.244619367
1	1	4	1	1	1	9		Negative12.png	155.4400862	33.21283719	0	24.0123475	36.82972269	43.48967801	46.20688228	47.1953999	46.25303187	44.4376127	41.8387551	40.14854838	38.03996379	35.38714062	32.30765597	29.20338819	26.10801258	23.55849172	21.96406887	19.91482411	17.70820808	15.94773962	15.13586856	14.01298918	12.46249133	11.63624988	10.33465997	9.41842336	8.731647438	7.427215852	6.728326364	5.805054754	4.960147749	4.381723528	3.894499981	3.257679689	2.86753131	2.450345367	2.099160472	1.681500706	1.35821443
1	1	4	1	0	1	10		Neutral7.png	0	0	0	0	0	0	0	0	0	0	0	0	0	0	0	0	0	0	0	0	0	0	0	0	0	0	0	0	0	0	0	0	0	0	0	0	0	0	0	0	0
0	2	4	2	1	2		1	Negative5.png	783.2428377	347.5195057	0	120.9951671	185.5802915	219.1389599	232.8306069	237.8116216	233.0631488	223.9154823	210.8201692	202.3034324	191.6785426	178.3113039	162.7941721	147.1521613	131.554957	118.7082455	110.6741514	100.3482675	89.22940978	80.35863299	76.26771789	70.60967143	62.79690984	58.63358416	52.07503802	47.45823823	43.99766164	37.42479668	33.90318137	29.25093308	24.99355407	22.07894794	19.62389041	16.4150339	14.44912581	12.34697886	10.57740281	8.472868339	6.843869883
0	2	4	2	1	2		2	Negative9.png	451.6993023	290.7334285	0	69.77840065	107.0249023	126.3783217	134.2743497	137.1469209	134.4084575	129.1329614	121.5808415	116.6692051	110.5417883	102.8328478	93.88405538	84.86324469	75.8682741	68.45952375	63.82622931	57.87125044	51.45896036	46.34314762	43.98390039	40.72088218	36.21523108	33.81422437	30.03188438	27.36935732	25.37362885	21.58303113	19.55210138	16.86913104	14.4138834	12.73301829	11.31717672	9.466616229	8.332869106	7.12055249	6.100030847	4.88633733	3.946887354
0	2	4	2	0	2		3	Neutral3.png	0	0	0	0	0	0	0	0	0	0	0	0	0	0	0	0	0	0	0	0	0	0	0	0	0	0	0	0	0	0	0	0	0	0	0	0	0	0	0	0	0
0	2	4	2	1	2		4	Negative6.png	323.2128503	205.5938895	0	49.92984414	76.58153014	90.42984427	96.07983688	98.1353015	96.17579757	92.40092317	86.99701357	83.48249848	79.09803335	73.58191098	67.17861414	60.72378474	54.2874452	48.98612349	45.67077566	41.40969824	36.82139239	33.16077922	31.47262291	29.13777447	25.91376166	24.19572442	21.48927594	19.58410816	18.15606724	15.44370995	13.9904808	12.07068485	10.31383558	9.111094733	8.09799113	6.773824972	5.962573688	5.095102105	4.364869166	3.496412343	2.82419013
0	2	4	2	1	2		5	Negative8.png	292.8038625	413.596445	0	45.23227095	69.37647374	81.92189038	87.04031205	88.90239142	87.12724443	83.70752332	78.81203231	75.62817501	71.65621559	66.65906917	60.85821675	55.01068012	49.17989376	44.37733881	41.37391042	37.51372998	33.35710788	30.04089791	28.51156922	26.39639142	23.47570494	21.91930661	19.46749021	17.74156723	16.44788136	13.99071207	12.67420777	10.93503288	9.3434741	8.253891289	7.336103993	6.136519987	5.401594042	4.615737199	3.954207112	3.167457724	2.558480512
0	2	4	2	0	2		6	Neutral4.png	0	0	0	0	0	0	0	0	0	0	0	0	0	0	0	0	0	0	0	0	0	0	0	0	0	0	0	0	0	0	0	0	0	0	0	0	0	0	0	0	0
0	2	4	2	0	2		7	Neutral6.png	0	0	0	0	0	0	0	0	0	0	0	0	0	0	0	0	0	0	0	0	0	0	0	0	0	0	0	0	0	0	0	0	0	0	0	0	0	0	0	0	0
0	2	4	2	1	2		8	Negative7.png	274.2994573	356.5192386	0	42.37371485	64.99206991	76.74465044	81.53960183	83.28400287	81.62104032	78.41743625	73.83132692	70.84868071	67.12773829	62.44639789	57.01214351	51.53415524	46.07185867	41.57281209	38.75919218	35.1429646	31.24902968	28.14239513	26.70971584	24.72821151	21.99210444	20.53406625	18.23719795	16.62034859	15.40842014	13.10653724	11.87323242	10.24396864	8.752992032	7.732267882	6.872482238	5.748708668	5.060228038	4.324035202	3.704312012	2.967283038	2.396791525
0	2	4	2	1	2		9	Negative11.png	387.6050331	166.4956589	0	59.87713322	91.83850983	108.4457588	115.2213729	117.6863381	115.3364514	110.8095265	104.3290213	100.1143258	94.85636419	88.24129058	80.5622949	72.82150006	65.10287873	58.74539951	54.76955046	49.65955854	44.15714599	39.767246	37.74276622	34.94275685	31.07643907	29.01612531	25.77048377	23.48575833	21.7732155	18.52048797	16.77773879	14.47547087	12.36861275	10.92625548	9.711315988	8.123342406	7.150469327	6.110175441	5.234461614	4.192986204	3.386840307
0	2	4	2	0	2		10	Neutral8.png	0	0	0	0	0	0	0	0	0	0	0	0	0	0	0	0	0	0	0	0	0	0	0	0	0	0	0	0	0	0	0	0	0	0	0	0	0	0	0	0	0
1	1	5	1	1	1	1		Negative2.png	359.3857185	444.9492673	0	55.51782021	85.15227104	100.5504408	106.8327611	109.1182662	106.9394614	102.742116	96.73341948	92.82557197	87.95041261	81.81694484	74.69701309	67.51978143	60.36310895	54.46848159	50.78209146	46.04412894	40.94231571	36.87201933	34.99493039	32.39877376	28.81394055	26.9036265	23.89428164	21.77589404	20.1880317	17.17211674	15.55624719	13.42159429	11.46812451	10.13077705	9.004290386	7.531928116	6.629884385	5.665328371	4.853370279	3.887718762	3.140263756
1	1	5	1	1	1	2		Negative10.png	188.2682253	244.3521417	0	29.08363061	44.60796888	52.67447219	55.9655359	57.16282331	56.02143203	53.82260576	50.67488293	48.62771334	46.07380662	42.86072098	39.13086516	35.37099213	31.62188927	28.53392284	26.60276617	24.12073156	21.44808968	19.31581942	18.33248541	16.97245974	15.09450479	14.09376543	12.51728649	11.40754547	10.57572604	8.995805275	8.149313956	7.031052175	6.007705198	5.307120785	4.716998155	3.945684724	3.473139033	2.967845585	2.542492264	2.036624924	1.645062265
1	1	5	1	0	1	3		Neutral5.png	0	0	0	0	0	0	0	0	0	0	0	0	0	0	0	0	0	0	0	0	0	0	0	0	0	0	0	0	0	0	0	0	0	0	0	0	0	0	0	0	0
1	1	5	1	0	1	4		Neutral1.png	0	0	0	0	0	0	0	0	0	0	0	0	0	0	0	0	0	0	0	0	0	0	0	0	0	0	0	0	0	0	0	0	0	0	0	0	0	0	0	0	0
1	1	5	1	1	1	5		Negative3.png	46.80551508	143.7699835	0	7.230504823	11.09002306	13.09544294	13.91363694	14.21129553	13.92753333	13.38088136	12.59832345	12.08937497	11.45444616	10.65563835	9.728355894	8.793610835	7.861543353	7.093841534	6.613735119	5.996674494	5.332226844	4.80212142	4.557653958	4.219536881	3.752656991	3.503862372	3.111932673	2.836039065	2.629239766	2.236454393	2.026007504	1.747995543	1.493580427	1.319407572	1.172696709	0.980939856	0.863459892	0.737838481	0.632091049	0.506326962	0.408980254
1	1	5	1	1	1	6		Negative4.png	398.3559751	217.849249	0	61.53793616	94.38582062	111.4537023	118.4172506	120.9505862	118.5355211	113.8830335	107.2227795	102.8911816	97.48738075	90.68882586	82.79683904	74.84133894	66.90862738	60.37481174	56.28868516	51.03695817	45.38192604	40.87026406	38.78963159	35.91195879	31.93840153	29.82094117	26.48527576	24.13717924	22.37713587	19.03418793	17.24310038	14.87697481	12.71167909	11.22931537	9.980677284	8.348658321	7.348800809	6.279652449	5.37964908	4.309286425	3.480780582
1	1	5	1	0	1	7		Neutral2.png	0	0	0	0	0	0	0	0	0	0	0	0	0	0	0	0	0	0	0	0	0	0	0	0	0	0	0	0	0	0	0	0	0	0	0	0	0	0	0	0	0
1	1	5	1	1	1	8		Negative1.png	0	590.4038956	0	0	0	0	0	0	0	0	0	0	0	0	0	0	0	0	0	0	0	0	0	0	0	0	0	0	0	0	0	0	0	0	0	0	0	0	0	0	0
1	1	5	1	1	1	9		Negative12.png	158.4621538	273.4447389	0	24.47919578	37.5457665	44.33520474	47.10523692	48.11297331	47.15228375	45.30156918	42.65218457	40.92911684	38.77953712	36.07513774	32.93578172	29.77116073	26.6156048	24.01651614	22.39109451	20.30200831	18.05249123	16.25779573	15.43014026	14.28542985	12.70478721	11.86248196	10.53558652	9.601536436	8.901408209	7.571615853	6.859138548	5.917916683	5.056582988	4.466913038	3.970216886	3.321015528	2.923281881	2.497985005	2.13997237	1.714192459	1.384620848
1	1	5	1	0	1	10		Neutral7.png	0	0	0	0	0	0	0	0	0	0	0	0	0	0	0	0	0	0	0	0	0	0	0	0	0	0	0	0	0	0	0	0	0	0	0	0	0	0	0	0	0
0	2	5	2	1	2		1	Negative5.png	102.2735354	30.86730673	0	15.7991914	24.23252612	28.61451788	30.40233269	31.05273886	30.43269732	29.23822206	27.52827477	26.41618444	25.02881773	23.28336319	21.25718197	19.21469442	17.17805757	15.50057194	14.45150367	13.10318026	11.65131268	10.49299285	9.958813247	9.220002258	8.199834936	7.656200169	6.799804595	6.196956519	5.745084653	4.886819368	4.426977247	3.819500411	3.26358444	2.883003783	2.562429625	2.143426624	1.886724154	1.612232017	1.381166006	1.106362112	0.893652307
0	2	5	2	1	2		2	Negative9.png	55.24325067	138.6971682	0	8.533964208	13.08924649	15.45618793	16.4218796	16.77319777	16.43828112	15.79308297	14.86945158	14.26875381	13.51936496	12.57655427	11.48210852	10.37885486	9.278761475	8.37266432	7.80600804	7.077708507	6.293479384	5.667810661	5.379272499	4.980202295	4.429156916	4.135511531	3.672927783	3.347298212	3.103218739	2.639625062	2.391240439	2.063110635	1.762831533	1.557260145	1.384101386	1.157776093	1.01911775	0.870850285	0.746039526	0.597603664	0.482708046
0	2	5	2	0	2		3	Neutral3.png	0	0	0	0	0	0	0	0	0	0	0	0	0	0	0	0	0	0	0	0	0	0	0	0	0	0	0	0	0	0	0	0	0	0	0	0	0	0	0	0	0
0	2	5	2	1	2		4	Negative6.png	1.630780387	106.8352953	0	0.251922566	0.386394468	0.456266563	0.484773775	0.495144685	0.485257948	0.466211703	0.43894611	0.421213516	0.399091562	0.371259797	0.338951766	0.306383725	0.273908976	0.247160994	0.230433305	0.208933907	0.185783469	0.167313732	0.158796088	0.147015538	0.130748682	0.122080272	0.108424803	0.098812221	0.091606996	0.077921714	0.070589402	0.060903012	0.052038775	0.045970309	0.040858664	0.034177542	0.030084349	0.025707495	0.022023082	0.017641256	0.014249538
0	2	5	2	1	2		5	Negative8.png	32.37825792	73.79091389	0	5.001785573	7.671652079	9.058924542	9.624919729	9.830828509	9.634532714	9.256379874	8.715036365	8.36296535	7.923745985	7.371161418	6.729703022	6.083082286	5.438313795	4.907247157	4.575127976	4.148269132	3.688629764	3.321923189	3.152809986	2.918913577	2.595943998	2.423837435	2.152715519	1.961862916	1.818807103	1.547093265	1.401514189	1.20919619	1.033201583	0.912715491	0.81122655	0.678576523	0.597308395	0.510408327	0.437256314	0.350257549	0.282916834
0	2	5	2	0	2		6	Neutral4.png	0	0	0	0	0	0	0	0	0	0	0	0	0	0	0	0	0	0	0	0	0	0	0	0	0	0	0	0	0	0	0	0	0	0	0	0	0	0	0	0	0
0	2	5	2	0	2		7	Neutral6.png	0	0	0	0	0	0	0	0	0	0	0	0	0	0	0	0	0	0	0	0	0	0	0	0	0	0	0	0	0	0	0	0	0	0	0	0	0	0	0	0	0
0	2	5	2	1	2		8	Negative7.png	78.97577247	58.34274355	0	12.20015852	18.71239183	22.09617223	23.47672542	23.97897001	23.50017303	22.5777975	21.25737372	20.39861596	19.32728937	17.97944684	16.41482676	14.83761491	13.26492098	11.96956414	11.15947211	10.11829481	8.997160555	8.102704308	7.69021004	7.119699123	6.331924436	5.912128881	5.250818975	4.785298816	4.436362706	3.773609007	3.418518254	2.94942376	2.52014464	2.226259705	1.978711875	1.655157149	1.456931129	1.244967903	1.066538394	0.854334428	0.690079608
0	2	5	2	1	2		9	Negative11.png	10.00099389	80.89593394	0	1.544951154	2.369619321	2.798119935	2.972944487	3.036545575	2.975913744	2.859109924	2.691899781	2.583152112	2.447486067	2.276803788	2.078670166	1.878942002	1.679785959	1.515750135	1.413165187	1.28131706	1.139343686	1.026075386	0.973839713	0.901593807	0.801834988	0.748674726	0.664930609	0.605980071	0.561793002	0.477866052	0.432899598	0.373496429	0.319135228	0.281919493	0.250571596	0.209598666	0.184496572	0.157654886	0.135059698	0.108187525	0.087387331
0	2	5	2	0	2		10	Neutral8.png	0	0	0	0	0	0	0	0	0	0	0	0	0	0	0	0	0	0	0	0	0	0	0	0	0	0	0	0	0	0	0	0	0	0	0	0	0	0	0	0	0
0	2	8	1	1	2		1	Negative5.png	630.0822112	568.0624234	0	97.33494994	149.2906603	176.2870387	187.301328	191.3083212	187.488397	180.1295274	169.5949608	162.7436446	154.196418	143.4430999	130.9602935	118.3770278	105.8298068	95.49522854	89.03217582	80.72548542	71.78088469	64.64475987	61.3538101	56.80217649	50.51717539	47.1679747	41.89193124	38.17793185	35.39405992	30.10649764	27.27352292	23.53100687	20.10614468	17.76148043	15.78650154	13.20512663	11.62364557	9.932566721	8.509025596	6.816026091	5.505573063
0	2	8	1	1	2		2	Negative9.png	639.8925132	1148.025404	0	98.85044305	151.6150974	179.031806	190.2175864	194.286968	190.4075681	182.9341219	172.2355334	165.277543	156.5972371	145.6764912	132.9993291	120.2201435	107.4775638	96.98207742	90.41839577	81.98237123	72.89850417	65.65127077	62.30908132	57.68657934	51.30372156	47.90237422	42.54418342	38.77235752	35.94514105	30.57525207	27.69816829	23.89738173	20.41919486	18.03802448	16.03229541	13.41072882	11.80462429	10.08721555	8.64151007	6.922150773	5.591294154
0	2	8	1	0	2		3	Neutral3.png	0	0	0	0	0	0	0	0	0	0	0	0	0	0	0	0	0	0	0	0	0	0	0	0	0	0	0	0	0	0	0	0	0	0	0	0	0	0	0	0	0
0	2	8	1	1	2		4	Negative6.png	778.9542063	1381.741929	0	120.3326603	184.5641501	217.9390687	231.5557473	236.5094885	231.7870159	222.6894373	209.6658273	201.1957238	190.6290104	177.3349637	161.9027957	146.3464324	130.8346303	118.0582607	110.0681572	99.79881245	88.74083582	79.91863081	75.85011543	70.2230495	62.45306654	58.31253707	51.78990213	47.19838153	43.75675327	37.21987791	33.71754514	29.09077014	24.85670233	21.95805507	19.51644017	16.32515369	14.37000989	12.27937321	10.51948644	8.426475307	6.806396402
0	2	8	1	1	2		5	Negative8.png	446.2350637	1192.150856	0	68.93428637	105.7302145	124.8495141	132.6500233	135.4878449	132.7825089	127.5708308	120.1100694	115.2578494	109.2045564	101.5888715	92.74833328	83.83664797	74.95049019	67.63136402	63.05411887	57.1711778	50.83645765	45.78253127	43.45182401	40.22827877	35.77713285	33.40517129	29.66858653	27.03826825	25.06668226	21.32193966	19.31557822	16.66506396	14.23951762	12.57898606	11.18027202	9.352097898	8.232065795	7.034414659	6.02623834	4.82722696	3.899141576
0	2	8	1	0	2		6	Neutral4.png	0	0	0	0	0	0	0	0	0	0	0	0	0	0	0	0	0	0	0	0	0	0	0	0	0	0	0	0	0	0	0	0	0	0	0	0	0	0	0	0	0
0	2	8	1	0	2		7	Neutral6.png	0	0	0	0	0	0	0	0	0	0	0	0	0	0	0	0	0	0	0	0	0	0	0	0	0	0	0	0	0	0	0	0	0	0	0	0	0	0	0	0	0
0	2	8	1	1	2		8	Negative7.png	544.2793696	532.5669248	0	84.08014739	128.9606738	152.2807605	161.7951545	165.2564865	161.956749	155.5999898	146.4999911	140.5816681	133.198379	123.9094178	113.1264853	102.2567737	91.41819832	82.49095414	76.90802194	69.73251352	62.00596362	55.84161641	52.99881902	49.06701421	43.63788707	40.7447712	36.18720466	32.97896736	30.57419537	26.00667859	23.55949049	20.32661985	17.36814586	15.34277147	13.6367397	11.40688924	10.04076987	8.579977433	7.350290176	5.887838631	4.755839448
0	2	8	1	1	2		9	Negative11.png	939.3995652	580.1017103	0	145.1182211	222.5798141	262.8291428	279.2505215	285.2246112	279.5294257	268.5579703	252.8518178	242.6370817	229.8938859	213.8615934	195.2507794	176.4901888	157.783338	142.3753513	132.7394835	120.354907	107.0192598	96.37989811	91.47336888	84.68726612	75.31685827	70.32348182	62.45734493	56.9200843	52.76956548	44.88625498	40.66252803	35.08275147	29.97657009	26.48087297	23.5363456	19.6877328	17.32987759	14.80862131	12.68624126	10.16212144	8.208346228
0	2	8	1	0	2		10	Neutral8.png	0	0	0	0	0	0	0	0	0	0	0	0	0	0	0	0	0	0	0	0	0	0	0	0	0	0	0	0	0	0	0	0	0	0	0	0	0	0	0	0	0
1	1	8	2	1	1	1		Negative2.png	510.2480168	805.8460036	0	78.82299212	120.8973401	142.7593261	151.6788277	154.9237381	151.8303184	145.8710189	137.3400024	131.7917256	124.8700805	116.1619166	106.0531925	95.8631153	85.70222757	77.333164	72.09930757	65.37245157	58.12900825	52.35009009	49.68504009	45.99907343	40.90940531	38.19718303	33.92458072	30.91694015	28.66252778	24.38059739	22.086421	19.05568729	16.28219344	14.38345664	12.7840954	10.69366752	9.412965471	8.043509848	6.890709431	5.519698436	4.458478095
1	1	8	2	1	1	2		Negative10.png	885.0947548	987.5454787	0	136.7292269	209.7129201	247.6355157	263.1076072	268.7363468	263.3703886	253.0331711	238.2349598	228.6107172	216.6041801	201.4986824	183.9637222	166.2876439	148.6621988	134.1449169	125.0660794	113.3974305	100.8326904	90.80836892	86.18547634	79.79166461	70.9629413	66.25822196	58.84681071	53.62964805	49.71906242	42.29147034	38.31190859	33.05468776	28.24368452	24.95006666	22.17575653	18.54962434	16.32807202	13.95256452	11.95287502	9.574669519	7.733838146
1	1	8	2	0	1	3		Neutral5.png	0	0	0	0	0	0	0	0	0	0	0	0	0	0	0	0	0	0	0	0	0	0	0	0	0	0	0	0	0	0	0	0	0	0	0	0	0	0	0	0	0
1	1	8	2	0	1	4		Neutral1.png	0	0	0	0	0	0	0	0	0	0	0	0	0	0	0	0	0	0	0	0	0	0	0	0	0	0	0	0	0	0	0	0	0	0	0	0	0	0	0	0	0
1	1	8	2	1	1	5		Negative3.png	1027.240672	956.0131119	0	158.6878944	243.3927438	287.4056954	305.3625996	311.8953128	305.6675836	293.6702124	276.4954135	265.3255208	251.3907379	233.8593023	213.5082336	192.9933831	172.5372974	155.6885451	145.1516492	131.6090193	117.0263862	105.3921621	100.0268346	92.60617885	82.35956558	76.89926991	68.29758853	62.24255132	57.70392697	49.08346611	44.4647881	38.36325939	32.77961066	28.95703889	25.73717549	21.52868771	18.95035484	16.19334165	13.87250269	11.11235819	8.975889927
1	1	8	2	1	1	6		Negative4.png	684.1392396	1924.386041	0	105.6856668	162.0988452	191.4113404	203.3705853	207.7213529	203.5737037	195.5834901	184.145125	176.7060096	167.4254855	155.7496015	142.1958501	128.5330205	114.9093282	103.6881091	96.67056772	87.65121635	77.93922602	70.19086728	66.61757504	61.67544035	54.85122631	51.21468559	45.48599132	41.4533545	38.43064415	32.6894428	29.61341695	25.54981693	21.83112344	19.28530198	17.14088251	14.33804213	12.6208801	10.78471749	9.239045631	7.400797585	5.977916059
1	1	8	2	0	1	7		Neutral2.png	0	0	0	0	0	0	0	0	0	0	0	0	0	0	0	0	0	0	0	0	0	0	0	0	0	0	0	0	0	0	0	0	0	0	0	0	0	0	0	0	0
1	1	8	2	1	1	8		Negative1.png	847.7710031	677.3060475	0	130.9634627	200.8694907	237.1929202	252.0125658	257.4039458	252.2642658	242.3629607	228.1887784	218.9703826	207.4701517	193.001641	176.2061163	159.2754244	142.3932304	128.488131	119.7921409	108.6155497	96.58065493	86.97905122	82.5511024	76.42691269	67.97048972	63.4641647	56.36528685	51.36812785	47.62244855	40.5080722	36.69632545	31.6607975	27.05267049	23.89794191	21.24062226	17.76740123	15.63953003	13.36419582	11.44883166	9.170913215	7.407708257
1	1	8	2	1	1	9		Negative12.png	91.93847169	119.1260842	0	14.20263321	21.78375283	25.72293048	27.33008095	27.91476153	27.35737714	26.28360739	24.74645566	23.74674558	22.49957665	20.93050581	19.1090766	17.27298887	15.4421606	13.93419019	12.99113359	11.77906252	10.47391073	9.432642788	8.952443717	8.288291912	7.37121572	6.882516963	6.112662866	5.570734492	5.164525706	4.392990837	3.979617216	3.433527832	2.933788925	2.591667146	2.303488019	1.926826594	1.696064719	1.44931088	1.241594819	0.994560727	0.803345919
1	1	8	2	0	1	10		Neutral7.png	0	0	0	0	0	0	0	0	0	0	0	0	0	0	0	0	0	0	0	0	0	0	0	0	0	0	0	0	0	0	0	0	0	0	0	0	0	0	0	0	0
0	2	9	1	1	2		1	Negative5.png	1256.121108	1455.108801	0	194.0452896	297.6233043	351.4428219	373.4007204	381.3889935	373.7736581	359.1031417	338.1016101	324.4429433	307.4033387	285.9657079	261.0801988	235.9944157	210.9804909	190.3776525	177.4930213	160.9329455	143.1011427	128.8746864	122.3139053	113.2398465	100.7101759	94.03326674	83.51503684	76.11087124	70.56099184	60.0197982	54.37202831	46.91101239	40.08326577	35.40898328	31.47169916	26.32551435	23.17270078	19.80139495	16.96344773	13.58831291	10.97581619
0	2	9	1	1	2		2	Negative9.png	977.8955928	870.5159349	0	151.0650783	231.7010006	273.5997226	290.6940394	296.9129438	290.984373	279.5633139	263.2135328	252.580203	239.3147987	222.6255125	203.2520385	183.7226503	164.2492041	148.2098073	138.1790674	125.2869785	111.4048445	100.3294882	95.22189237	88.1576992	78.40329769	73.20529569	65.01680925	59.25263503	54.93203045	46.72566663	42.3288539	36.52042146	31.20499185	27.56604317	24.50085085	20.49452422	18.04004552	15.41546968	13.20611578	10.57855905	8.544719305
0	2	9	1	0	2		3	Neutral3.png	0	0	0	0	0	0	0	0	0	0	0	0	0	0	0	0	0	0	0	0	0	0	0	0	0	0	0	0	0	0	0	0	0	0	0	0	0	0	0	0	0
0	2	9	1	1	2		4	Negative6.png	912.9863344	1152.281635	0	141.0379115	216.3215059	255.4391386	271.398795	277.2049104	271.6698572	261.0068878	245.7423474	235.8148205	223.4299269	207.8484167	189.7608855	171.5277892	153.3469216	138.3721634	129.0072286	116.970871	104.0101841	93.66997085	88.9013992	82.30610225	73.19916349	68.34618651	60.7012229	55.31965422	51.28583613	43.62418178	39.51921396	34.09632477	29.13371462	25.73630651	22.87457083	19.13417003	16.84261096	14.3922452	12.32954042	9.87639163	7.977550993
0	2	9	1	1	2		5	Negative8.png	1062.703782	608.195569	0	164.1662271	251.7953158	297.3277127	315.9045376	322.6627776	316.2200504	303.8084977	286.0407786	274.4852711	260.069422	241.9327542	220.8791118	199.6560336	178.4937488	161.0633322	150.1626744	136.1525165	121.0664517	109.0305829	103.4800298	95.80319313	85.20283922	79.55403946	70.65540491	64.39133154	59.69602167	50.77795933	45.99983214	39.68766225	33.91125095	29.95671373	26.62569199	22.27191589	19.60457204	16.75237934	14.35141878	11.49598668	9.28576178
0	2	9	1	0	2		6	Neutral4.png	0	0	0	0	0	0	0	0	0	0	0	0	0	0	0	0	0	0	0	0	0	0	0	0	0	0	0	0	0	0	0	0	0	0	0	0	0	0	0	0	0
0	2	9	1	0	2		7	Neutral6.png	0	0	0	0	0	0	0	0	0	0	0	0	0	0	0	0	0	0	0	0	0	0	0	0	0	0	0	0	0	0	0	0	0	0	0	0	0	0	0	0	0
0	2	9	1	1	2		8	Negative7.png	1103.146599	51.86101756	0	170.413824	261.3777716	308.6429735	327.9267678	334.942203	328.254288	315.3703947	296.9264978	284.9312279	269.9667616	251.1398751	229.2850042	207.2542493	185.2866014	167.1928436	155.8773446	141.3340087	125.6738207	113.1799085	107.4181206	99.44913015	88.44536356	82.58159009	73.34430439	66.84184213	61.96784506	52.71039222	47.7504261	41.19803693	35.20179547	31.09676228	27.63897342	23.11950771	20.35065401	17.38991675	14.89758397	11.93348403	9.639145645
0	2	9	1	1	2		9	Negative11.png	1134.551425	391.3251664	0	175.2652339	268.8187801	317.429547	337.2623202	344.4774737	337.5991643	324.3484872	305.3795219	293.0427658	277.652285	258.2894271	235.8123828	213.1544474	190.5614156	171.9525574	160.3149242	145.3575627	129.2515541	116.4019601	110.4761433	102.2802884	90.96326209	84.93255633	75.43229983	68.74472283	63.73197084	54.21097307	49.10980462	42.37087937	36.20393447	31.98203754	28.42581093	23.77768324	20.93000469	17.88497997	15.32169444	12.2732113	9.913556757
0	2	9	1	0	2		10	Neutral8.png	0	0	0	0	0	0	0	0	0	0	0	0	0	0	0	0	0	0	0	0	0	0	0	0	0	0	0	0	0	0	0	0	0	0	0	0	0	0	0	0	0
1	1	9	2	1	1	1		Negative2.png	466.4805647	15.64597328	0	72.06180655	110.5271508	130.5138852	138.6683003	141.6348726	138.8067966	133.3586669	125.5594138	120.4870506	114.1591222	106.1979168	96.95628697	87.64028217	78.35096307	70.69977115	65.91485828	59.7650106	53.1428868	47.85966586	45.42321538	42.05341922	37.40032664	34.92075016	31.01463809	28.26498335	26.20394731	22.28930728	20.19191805	17.42115105	14.88555867	13.14968948	11.68751636	9.776398729	8.605551231	7.353563156	6.299646292	5.046236259	4.076044024
1	1	9	2	1	1	2		Negative10.png	560.3024474	115.424262	0	86.55538865	132.7571559	156.7637643	166.5582532	170.1214836	166.7246049	160.1807086	150.8128145	144.7202615	137.1196152	127.5571957	116.4568237	105.2671179	94.10946496	84.91941102	79.1721225	71.78537379	63.83136145	57.48554161	54.55905491	50.51150142	44.92254583	41.94425933	37.25252227	33.94983745	31.47427121	26.772291	24.25305995	20.92501661	17.8794479	15.79444838	14.03819262	11.74269744	10.33636078	8.83256398	7.566675875	6.061171118	4.895846934
1	1	9	2	0	1	3		Neutral5.png	0	0	0	0	0	0	0	0	0	0	0	0	0	0	0	0	0	0	0	0	0	0	0	0	0	0	0	0	0	0	0	0	0	0	0	0	0	0	0	0	0
1	1	9	2	0	1	4		Neutral1.png	0	0	0	0	0	0	0	0	0	0	0	0	0	0	0	0	0	0	0	0	0	0	0	0	0	0	0	0	0	0	0	0	0	0	0	0	0	0	0	0	0
1	1	9	2	1	1	5		Negative3.png	1150.739886	58.7847365	0	177.7660236	272.654448	321.9588226	342.0745817	349.3926853	342.4162321	328.9764863	309.7368605	297.2240761	281.6139947	261.9748559	239.1770956	216.1958631	193.2804604	174.4060798	162.6023939	147.4316117	131.0957929	118.0628532	112.0524833	103.739685	92.26118058	86.14442509	76.50861322	69.72561385	64.6413369	54.98448782	49.81053282	42.97545254	36.72051397	32.43837647	28.83140749	24.11695751	21.22864658	18.14017361	15.54031359	12.44833285	10.05500934
1	1	9	2	1	1	6		Negative4.png	1123.389158	595.7968647	0	173.5408897	266.1740108	314.3065214	333.9441702	341.0883375	334.2777003	321.1573897	302.3750503	290.1596692	274.9206074	255.7482507	233.4923464	211.0573307	188.6865801	170.2608049	158.7376683	143.9274646	127.9799147	115.2567413	109.3892255	101.2740054	90.06832147	84.09694872	74.69016035	68.06837897	63.10494486	53.67761927	48.62663858	41.95401415	35.84774264	31.66738277	28.14614404	23.54374688	20.72408517	17.70901887	15.17095219	12.1524615	9.816022386
1	1	9	2	0	1	7		Neutral2.png	0	0	0	0	0	0	0	0	0	0	0	0	0	0	0	0	0	0	0	0	0	0	0	0	0	0	0	0	0	0	0	0	0	0	0	0	0	0	0	0	0
1	1	9	2	1	1	8		Negative1.png	472.5752965	0	0	73.00331927	111.9712266	132.2190947	140.4800501	143.4853817	140.620356	135.1010445	127.1998915	122.061256	115.6506511	107.5854298	98.22305478	88.78533312	79.37464581	71.6234884	66.77605897	60.54586137	53.83721721	48.48496914	46.01668558	42.60286185	37.88897499	35.37700198	31.41985518	28.63427525	26.54631105	22.58052488	20.45573253	17.64876448	15.08004371	13.32149477	11.84021785	9.904130799	8.717985768	7.449640031	6.381953375	5.112167102	4.129298966
1	1	9	2	1	1	9		Negative12.png	273.8802748	15.5319036	0	42.30895964	64.89274948	76.6273698	81.41499358	83.15672884	81.49630762	78.29759928	73.71849841	70.74041025	67.02515415	62.35096774	56.92501795	51.45540111	46.00145198	41.50928081	38.69996066	35.08925937	31.20127513	28.09938812	26.66889824	24.69042203	21.95849626	20.50268623	18.20932799	16.59494949	15.3848731	13.08650792	11.85508783	10.22831388	8.739615771	7.720451484	6.861979759	5.739923532	5.052495033	4.317427242	3.698651108	2.962748457	2.393128765
1	1	9	2	0	1	10		Neutral7.png	0	0	0	0	0	0	0	0	0	0	0	0	0	0	0	0	0	0	0	0	0	0	0	0	0	0	0	0	0	0	0	0	0	0	0	0	0	0	0	0	0
0	1	10	1	1	1		1	Negative2.png	42.20082246	1705.753241	0	6.519173005	9.99899464	11.80712277	12.54482343	12.81319859	12.5573527	12.06447996	11.35890953	10.90003103	10.32756606	9.607344383	8.7712873	7.928501781	7.088130422	6.39595455	5.963080656	5.406726008	4.807646236	4.329692199	4.109275268	3.804421904	3.383473319	3.159154934	2.805782994	2.557031599	2.370577065	2.016433632	1.826690356	1.576029009	1.346643068	1.189605212	1.057327658	0.884435705	0.778513334	0.665250466	0.56990639	0.456514883	0.368745074
0	1	10	1	1	1		2	Negative10.png	20.80299536	1347.990599	0	3.213641769	4.929028083	5.820349126	6.184000416	6.316296582	6.190176748	5.947213961	5.599401348	5.373196105	5.090998143	4.735963162	4.323826843	3.908373726	3.494110675	3.15290094	2.939514729	2.665258388	2.369940596	2.134332021	2.025676974	1.875398786	1.667891184	1.557312905	1.383117371	1.260494781	1.168581577	0.994005734	0.900471336	0.776907232	0.663830889	0.586418706	0.521212173	0.435984675	0.383769991	0.327936793	0.280936704	0.225040093	0.181773757
0	1	10	1	0	1		3	Neutral5.png	0	0	0	0	0	0	0	0	0	0	0	0	0	0	0	0	0	0	0	0	0	0	0	0	0	0	0	0	0	0	0	0	0	0	0	0	0	0	0	0	0
0	1	10	1	0	1		4	Neutral1.png	0	0	0	0	0	0	0	0	0	0	0	0	0	0	0	0	0	0	0	0	0	0	0	0	0	0	0	0	0	0	0	0	0	0	0	0	0	0	0	0	0
0	1	10	1	1	1		5	Negative3.png	140.2509227	1872.971554	0	21.66592913	33.23082684	39.23999026	41.69167705	42.58359954	41.73331703	40.09529546	37.75039084	36.22534633	34.32280662	31.9292098	29.15064364	26.34971608	23.55681178	21.25642285	19.81780248	17.96880409	15.97781231	14.38937183	13.65683449	12.6436797	11.2446921	10.49918861	9.324786361	8.498081794	7.878415662	6.701449425	6.070853431	5.237801299	4.475456206	3.953553956	3.513940509	2.939348487	2.587324299	2.210904581	1.894036476	1.517189235	1.225493576
0	1	10	1	1	1		6	Negative4.png	376.6510337	2098.128522	0	58.18496199	89.24308691	105.3810029	111.9651333	114.3604368	112.0769596	107.6779688	101.3806074	97.2850223	92.17565451	85.74752769	78.285546	70.76351163	63.26302414	57.0852119	53.22172322	48.25614339	42.90923301	38.64339477	36.67612826	33.95524919	30.19819635	28.19610856	25.0421912	22.82203376	21.15788864	17.99708554	16.30358772	14.06638356	12.01906678	10.61747157	9.436867152	7.893770856	6.948391876	5.93749745	5.086531931	4.074489372	3.291125743
0	1	10	1	0	1		7	Neutral2.png	0	0	0	0	0	0	0	0	0	0	0	0	0	0	0	0	0	0	0	0	0	0	0	0	0	0	0	0	0	0	0	0	0	0	0	0	0	0	0	0	0
0	1	10	1	1	1		8	Negative1.png	37.71400007	1034.329021	0	5.82604975	8.935894197	10.55178082	11.21104861	11.45088992	11.22224575	10.7817756	10.15122194	9.741131737	9.229531663	8.585884483	7.838717602	7.085537658	6.334515198	5.715931972	5.329081548	4.831878934	4.296493763	3.869356149	3.672374108	3.399932977	3.023739954	2.823271265	2.507470089	2.285166124	2.118535573	1.80204493	1.632475298	1.408464449	1.203466989	1.063125514	0.944911806	0.790401852	0.695741225	0.594520549	0.509313525	0.407977886	0.329539827
0	1	10	1	1	1		9	Negative12.png	247.3128876	1161.93998	0	38.20483598	58.59791571	69.19423499	73.51744177	75.09022234	73.59086805	70.7024461	66.56753474	63.87833202	60.52346933	56.30269608	51.40308324	46.46403922	41.53914308	37.48272893	34.94592309	31.68547302	28.17463745	25.37364482	24.08191768	22.29536089	19.82844191	18.51385076	16.44295665	14.98517876	13.8924842	11.81706884	10.705101	9.236130069	7.891841113	6.971539485	6.196342653	5.18312998	4.562384556	3.898621027	3.339868438	2.675351033	2.160986532
0	1	10	1	0	1		10	Neutral7.png	0	0	0	0	0	0	0	0	0	0	0	0	0	0	0	0	0	0	0	0	0	0	0	0	0	0	0	0	0	0	0	0	0	0	0	0	0	0	0	0	0
1	2	10	2	1	2	1		Negative5.png	173.6219654	1143.399905	0	26.82107986	41.13770774	48.57668028	51.61171685	52.71586171	51.66326456	49.63549521	46.73264836	44.8447376	42.48951115	39.52638636	36.08669336	32.61931833	29.16187559	26.31413642	24.5332134	22.24426779	19.77954313	17.81315209	16.90631619	15.65209324	13.92023314	12.99734594	11.54350862	10.52009951	9.752991176	8.295979789	7.515340962	6.484073961	5.540337899	4.894255203	4.350040953	3.638731578	3.202947412	2.736963089	2.344699979	1.878186409	1.517085229
1	2	10	2	1	2	2		Negative9.png	255.0388262	977.7626875	0	39.39833714	60.4284871	71.35583043	75.81409216	77.43600566	75.88981224	72.91115735	68.6470733	65.87386115	62.41419412	58.0615659	53.00889145	47.915554	42.83680642	38.65367179	36.03761733	32.67531233	29.05479991	26.16630558	24.83422549	22.99185751	20.44787313	19.09221477	16.9566269	15.45330872	14.32647889	12.18622853	11.03952333	9.524662439	8.138378527	7.189327108	6.389913491	5.345048529	4.704911309	4.020412119	3.444204362	2.758927744	2.228494737
1	2	10	2	0	2	3		Neutral3.png	0	0	0	0	0	0	0	0	0	0	0	0	0	0	0	0	0	0	0	0	0	0	0	0	0	0	0	0	0	0	0	0	0	0	0	0	0	0	0	0	0
1	2	10	2	1	2	4		Negative6.png	76.95910558	587.7111607	0	11.8886243	18.23456604	21.53194072	22.87724112	23.36666077	22.90009	22.00126757	20.71456115	19.87773199	18.83376201	17.52033699	15.99566989	14.45873256	12.92619778	11.66391821	10.87451208	9.859921523	8.76741572	7.895799646	7.493838526	6.937895754	6.170237098	5.761161132	5.116737947	4.663104966	4.32307903	3.677248919	3.331225501	2.874109457	2.455792091	2.169411584	1.928184952	1.612892281	1.419728014	1.213177324	1.039304058	0.832518777	0.672458246
1	2	10	2	1	2	5		Negative8.png	0	765.22403	0	0	0	0	0	0	0	0	0	0	0	0	0	0	0	0	0	0	0	0	0	0	0	0	0	0	0	0	0	0	0	0	0	0	0	0	0	0	0
1	2	10	2	0	2	6		Neutral4.png	0	0	0	0	0	0	0	0	0	0	0	0	0	0	0	0	0	0	0	0	0	0	0	0	0	0	0	0	0	0	0	0	0	0	0	0	0	0	0	0	0
1	2	10	2	0	2	7		Neutral6.png	0	0	0	0	0	0	0	0	0	0	0	0	0	0	0	0	0	0	0	0	0	0	0	0	0	0	0	0	0	0	0	0	0	0	0	0	0	0	0	0	0
1	2	10	2	1	2	8		Negative7.png	0	1168.39662	0	0	0	0	0	0	0	0	0	0	0	0	0	0	0	0	0	0	0	0	0	0	0	0	0	0	0	0	0	0	0	0	0	0	0	0	0	0	0
1	2	10	2	1	2	9		Negative11.png	15.47125335	1650.446684	0	2.389995533	3.665733753	4.328612028	4.599060641	4.697449717	4.603653998	4.422961806	4.164292467	3.996062914	3.786191398	3.522150761	3.215643679	2.906669884	2.598581145	2.344822387	2.186126388	1.982161081	1.762532306	1.587309465	1.506502363	1.39474	1.240415941	1.158178526	1.028628757	0.93743395	0.86907781	0.739245203	0.669683377	0.577788362	0.493693129	0.436121444	0.387627139	0.32424318	0.285410955	0.243887628	0.208933514	0.167363028	0.135185717
1	2	10	2	0	2	10		Neutral8.png	0	0	0	0	0	0	0	0	0	0	0	0	0	0	0	0	0	0	0	0	0	0	0	0	0	0	0	0	0	0	0	0	0	0	0	0	0	0	0	0	0
0	2	11	1	1	2		1	Negative5.png	428.3008539	68.91868539	0	66.16381391	101.4809118	119.8318058	127.3188122	130.0425815	127.4459731	122.4437526	115.2828397	110.6256306	104.8156198	97.50600966	89.02077307	80.46724885	71.9382262	64.91325608	60.51997065	54.87346527	48.79333785	43.94252902	41.70549301	38.61150221	34.33924807	32.06261577	28.47620454	25.95159889	24.05925103	20.46500983	18.53928416	15.99529419	13.66723069	12.07343598	10.73093632	8.976236611	7.901218655	6.751701178	5.784043516	4.633220464	3.742434879
0	2	11	1	1	2		2	Negative9.png	294.2062115	129.4461242	0	45.44890549	69.70874405	82.31424545	87.45718119	89.32817876	87.54452992	84.10843047	79.18949309	75.99038708	71.99940444	66.97832479	61.14968988	55.27414718	49.41543497	44.58987876	41.57206581	37.69339749	33.51686775	30.18477519	28.64812196	26.52281377	23.58813901	22.0242865	19.56072742	17.82653833	16.52665651	14.0577189	12.73490937	10.98740491	9.388223549	8.293422312	7.371239383	6.165910114	5.427464329	4.637843718	3.973145313	3.182627883	2.570734047
0	2	11	1	0	2		3	Neutral3.png	0	0	0	0	0	0	0	0	0	0	0	0	0	0	0	0	0	0	0	0	0	0	0	0	0	0	0	0	0	0	0	0	0	0	0	0	0	0	0	0	0
0	2	11	1	1	2		4	Negative6.png	864.8798042	487.0720361	0	133.6064262	204.9232224	241.9796922	257.0984119	262.5985949	257.3551915	247.2540689	232.7938385	223.3894069	211.6570908	196.8965922	179.7621184	162.4897494	145.2668572	131.08114	122.2096568	110.8075118	98.52974166	88.73436873	84.21705981	77.96927831	69.34219692	64.74493011	57.50279035	52.40478407	48.58351351	41.32556247	37.43689116	32.29974161	27.59861834	24.38022443	21.66927762	18.12596378	15.95515017	13.63389762	11.67987964	9.355990705	7.557202645
0	2	11	1	1	2		5	Negative8.png	105.3833821	261.9292368	0	16.27959977	24.96936816	29.48460379	31.32678095	31.99696412	31.35806889	30.12727304	28.36533113	27.2194253	25.78987272	23.99134389	21.90355228	19.7989585	17.70039333	15.97190014	14.8909327	13.50161062	12.00559588	10.81205485	10.26163237	9.500356243	8.44916854	7.88900339	7.006567268	6.3853883	5.9197763	5.035413613	4.561589005	3.93564053	3.362820739	2.970667709	2.640345805	2.208602117	1.944094057	1.661255397	1.423163326	1.14000343	0.920825726
0	2	11	1	0	2		6	Neutral4.png	0	0	0	0	0	0	0	0	0	0	0	0	0	0	0	0	0	0	0	0	0	0	0	0	0	0	0	0	0	0	0	0	0	0	0	0	0	0	0	0	0
0	2	11	1	0	2		7	Neutral6.png	0	0	0	0	0	0	0	0	0	0	0	0	0	0	0	0	0	0	0	0	0	0	0	0	0	0	0	0	0	0	0	0	0	0	0	0	0	0	0	0	0
0	2	11	1	1	2		8	Negative7.png	483.421416	139.3499369	0	74.67882523	114.5410887	135.2536675	143.7042208	146.7785281	143.8477468	138.2017611	130.119268	124.8626953	118.3049599	110.0546329	100.4773812	90.82305354	81.19638068	73.26732573	68.3086425	61.93545505	55.07284018	49.59775217	47.0728188	43.58064409	38.75856837	36.18894283	32.1409752	29.29146316	27.1555779	23.09877261	20.92521394	18.05382291	15.42614719	13.62723764	12.11196379	10.13144142	8.918073069	7.620617411	6.528426179	5.229496923	4.224070889
0	2	11	1	1	2		9	Negative11.png	116.5213152	165.6314253	0	18.00018502	27.60837201	32.60082134	34.63769756	35.37871216	34.6722923	33.31141408	31.36325313	30.09623692	28.51559542	26.52698069	24.21853111	21.89150355	19.57114176	17.65996472	16.46475021	14.92859116	13.27446314	11.95477718	11.34618073	10.5044456	9.342158231	8.722789421	7.74708893	7.060257773	6.545435402	5.567604731	5.043701764	4.351597012	3.718236095	3.284636548	2.919403037	2.442028508	2.149564683	1.836832903	1.573576964	1.260489997	1.018147478
0	2	11	1	0	2		10	Neutral8.png	0	0	0	0	0	0	0	0	0	0	0	0	0	0	0	0	0	0	0	0	0	0	0	0	0	0	0	0	0	0	0	0	0	0	0	0	0	0	0	0	0
1	1	11	2	1	1	1		Negative2.png	35.18297719	21.44246716	0	5.435057937	8.336197727	9.843640639	10.45866433	10.68240966	10.46911003	10.05820025	9.469963652	9.087395	8.610128899	8.009677502	7.31265371	6.610020398	5.909399779	5.33233027	4.97144175	4.507606883	4.008151926	3.60967993	3.425917543	3.171760199	2.820813852	2.63379881	2.339191355	2.131806424	1.97635861	1.681107958	1.522918308	1.313941043	1.12270116	0.991778136	0.881497864	0.737357222	0.649049361	0.554621702	0.475133003	0.380598097	0.307424092
1	1	11	2	1	1	2		Negative10.png	62.45891839	50.70628919	0	9.648638839	14.79891513	17.47501765	18.56684437	18.96405042	18.58538819	17.85591666	16.81164399	16.13248531	15.28521408	14.21925697	12.98185878	11.73450224	10.49071875	9.46627056	8.825599747	8.002172441	7.115510229	6.408118987	6.081893045	5.630697777	5.007676902	4.67567665	4.152671934	3.784509842	3.508549616	2.98440306	2.703575362	2.332586465	1.993086025	1.760663668	1.564887555	1.309000495	1.152231117	0.984597507	0.843484431	0.675660429	0.545757573
1	1	11	2	0	1	3		Neutral5.png	0	0	0	0	0	0	0	0	0	0	0	0	0	0	0	0	0	0	0	0	0	0	0	0	0	0	0	0	0	0	0	0	0	0	0	0	0	0	0	0	0
1	1	11	2	0	1	4		Neutral1.png	0	0	0	0	0	0	0	0	0	0	0	0	0	0	0	0	0	0	0	0	0	0	0	0	0	0	0	0	0	0	0	0	0	0	0	0	0	0	0	0	0
1	1	11	2	1	1	5		Negative3.png	27.92153845	112.6239674	0	4.31331261	6.615684174	7.812004912	8.300093444	8.47765982	8.308383245	7.982281418	7.515451373	7.211841327	6.833078504	6.356554681	5.803390107	5.245773765	4.689754715	4.231786976	3.945382485	3.577278814	3.180906707	2.864675619	2.718840077	2.517138441	2.238624151	2.090207271	1.85640405	1.691821437	1.568456604	1.334142936	1.208602156	1.042755852	0.890986099	0.787084368	0.699564917	0.585173561	0.51509162	0.440152949	0.377069978	0.302046195	0.243974623
1	1	11	2	1	1	6		Negative4.png	22.65947017	6.161480434	0	3.500429556	5.368898224	6.339761421	6.735865223	6.879967598	6.742592736	6.477947769	6.099096099	5.852704131	5.545322612	5.158604045	4.709688374	4.257159911	3.805927716	3.43426817	3.201839215	2.903108033	2.581435861	2.324801402	2.206449897	2.042760772	1.816735037	1.69628867	1.506547796	1.372982275	1.272866669	1.082711546	0.98083007	0.846239013	0.723071652	0.638751149	0.567725535	0.474892272	0.418017911	0.357202116	0.306007705	0.245122838	0.197995383
1	1	11	2	0	1	7		Neutral2.png	0	0	0	0	0	0	0	0	0	0	0	0	0	0	0	0	0	0	0	0	0	0	0	0	0	0	0	0	0	0	0	0	0	0	0	0	0	0	0	0	0
1	1	11	2	1	1	8		Negative1.png	41.22037568	48.86419596	0	6.367713818	9.766689163	11.53280926	12.25337102	12.51551104	12.26560919	11.7841873	11.09500931	10.64679188	10.08762692	9.384138071	8.567505005	7.744299824	6.923452715	6.247358084	5.824541099	5.281112173	4.695950752	4.229100965	4.013804955	3.716034214	3.304865478	3.085758656	2.740596565	2.497624382	2.315501725	1.969586065	1.784251072	1.539413311	1.315356667	1.161967253	1.032762888	0.863887713	0.760426224	0.64979478	0.556665821	0.445908726	0.360178062
1	1	11	2	1	1	9		Negative12.png	83.15130944	11.78885486	0	12.84519448	19.70173681	23.26442144	24.71796601	25.24676483	24.74265332	23.77151078	22.38127472	21.47711348	20.34914466	18.9300402	17.28269692	15.62209612	13.96625212	12.60240832	11.74948581	10.65326032	9.472850444	8.5311033	8.096800002	7.496125537	6.666700326	6.224709713	5.528435617	5.038302889	4.670918138	3.973123914	3.599259118	3.105363076	2.653387491	2.343964532	2.083328573	1.742667149	1.533960699	1.310790742	1.122927465	0.89950404	0.726564885
1	1	11	2	0	1	10		Neutral7.png	0	0	0	0	0	0	0	0	0	0	0	0	0	0	0	0	0	0	0	0	0	0	0	0	0	0	0	0	0	0	0	0	0	0	0	0	0	0	0	0	0
1	2	12	1	1	2	1		Negative5.png	1299.896034	682.7015804	0	200.8076298	307.9952645	363.690354	386.4134697	394.6801283	386.799404	371.6176305	349.8842104	335.7495489	318.1161261	295.9314092	270.1786579	244.2186531	218.3330107	197.0121782	183.6785267	166.5413441	148.0881156	133.3658775	126.5764578	117.1861745	104.2198538	97.31025913	86.42547641	78.76328091	73.01999216	62.11144543	56.26685478	48.54582777	41.48013904	36.64296113	32.56846547	27.24293978	23.9802529	20.49145946	17.55461181	14.06185594	11.35831557
1	2	12	1	1	2	2		Negative9.png	830.2498877	941.7301424	0	128.2568049	196.718066	232.2907892	246.8041531	252.084108	247.0506512	237.353979	223.4727384	214.4448617	203.1823093	189.0128232	172.5644163	155.9836356	139.4503506	125.8326316	117.3163639	106.3707624	94.5845961	85.18143136	80.84499616	74.84737676	66.565725	62.15253344	55.20037004	50.30648869	46.63822237	39.67088078	35.93791245	31.00645513	26.49356554	23.40403661	20.80163651	17.40019748	15.31630358	13.08799433	11.21221552	8.981375441	7.254611123
1	2	12	1	0	2	3		Neutral3.png	0	0	0	0	0	0	0	0	0	0	0	0	0	0	0	0	0	0	0	0	0	0	0	0	0	0	0	0	0	0	0	0	0	0	0	0	0	0	0	0	0
1	2	12	1	1	2	4		Negative6.png	401.3428885	2321.371944	0	61.99935384	95.09353506	112.2893934	119.3051552	121.857486	119.4243124	114.73694	108.0267467	103.6626701	98.218351	91.36881985	83.41765812	75.40250688	67.41031505	60.82750818	56.71074342	51.41963845	45.72220432	41.17671344	39.08048018	36.18123029	32.1778789	30.04454161	26.68386504	24.31816225	22.5449219	19.1769082	17.37239089	14.98852387	12.80699254	11.31351391	10.05551341	8.411257406	7.403902861	6.326737919	5.419986234	4.341597891	3.506879827
1	2	12	1	1	2	5		Negative8.png	679.2800089	1632.400156	0	104.935014	160.947507	190.0518045	201.9261066	206.245972	202.1277823	194.1943207	182.8371988	175.4509212	166.2363138	154.6433599	141.1858767	127.62009	114.0931625	102.9516443	95.98394639	87.02865671	77.38564766	69.69232313	66.14441089	61.23737866	54.46163491	50.85092343	45.1629183	41.15892407	38.1576831	32.45725973	29.40308195	25.36834443	21.67606368	19.14832441	17.0191361	14.23620343	12.53123787	10.70811696	9.173423531	7.348231995	5.935456759
1	2	12	1	0	2	6		Neutral4.png	0	0	0	0	0	0	0	0	0	0	0	0	0	0	0	0	0	0	0	0	0	0	0	0	0	0	0	0	0	0	0	0	0	0	0	0	0	0	0	0	0
1	2	12	1	0	2	7		Neutral6.png	0	0	0	0	0	0	0	0	0	0	0	0	0	0	0	0	0	0	0	0	0	0	0	0	0	0	0	0	0	0	0	0	0	0	0	0	0	0	0	0	0
1	2	12	1	1	2	8		Negative7.png	690.4086288	1093.612838	0	106.6541606	163.5843042	193.1654163	205.2342547	209.6248923	205.4392344	197.3757993	185.832614	178.3253273	168.9597573	157.1768765	143.4989198	129.7108853	115.9623467	104.6382974	97.55644792	88.45444405	78.65345393	70.83408994	67.22805238	62.24062842	55.35387791	51.68401227	45.90282076	41.83322923	38.78281904	32.98900585	29.88479158	25.7839531	22.03118185	19.46203072	17.29795999	14.46943464	12.73653668	10.88354765	9.323711397	7.468617815	6.032697133
1	2	12	1	1	2	9		Negative11.png	682.8432302	1383.488813	0	105.4854596	161.7917709	191.0487375	202.9853272	207.3278529	203.1880608	195.2129836	183.7962869	176.371264	167.1083206	155.4545549	141.9264792	128.2895321	114.691648	103.491686	96.48743839	87.48517296	77.79158068	70.05790016	66.49137705	61.55860456	54.74731807	51.11766629	45.39982425	41.37482672	38.35784249	32.62751706	29.55731833	25.50141625	21.78976733	19.24876859	17.10841143	14.31088065	12.59697154	10.7642873	9.221543508	7.386777774	5.966591705
1	2	12	1	0	2	10		Neutral8.png	0	0	0	0	0	0	0	0	0	0	0	0	0	0	0	0	0	0	0	0	0	0	0	0	0	0	0	0	0	0	0	0	0	0	0	0	0	0	0	0	0
0	1	12	2	1	1		1	Negative2.png	1175.518563	1204.943889	0	181.5938277	278.5254676	328.8915045	349.4404127	356.9160957	349.7894198	336.0602783	316.4063691	303.6241491	287.6779386	267.6159137	244.3272534	220.8511701	197.4423341	178.1615349	166.1036822	150.6062303	133.9186553	120.6050796	114.4652895	105.9734931	94.24782413	87.99935764	78.15605955	71.22700307	66.03324729	56.16845899	50.88309415	43.9008353	37.51121025	33.13686625	29.45222905	24.63626366	21.68575924	18.53078273	15.87494039	12.71638058	10.27152207
0	1	12	2	1	1		2	Negative10.png	1079.998772	1010.884188	0	166.8379531	255.8931628	302.1665775	321.0457312	327.9139583	321.3663788	308.7528341	290.6959539	278.9523862	264.3019261	245.8700928	224.4738126	202.905339	181.3986483	163.6845601	152.6064993	138.3683328	123.0367497	110.805003	105.1641173	97.36234377	86.58947423	80.84874298	71.80528746	65.43926932	60.66754556	51.60434606	46.74845716	40.33355976	34.46314016	30.44424476	27.05901225	22.63438055	19.92362697	17.02501621	14.58498118	11.6830783	9.436883063
0	1	12	2	0	1		3	Neutral5.png	0	0	0	0	0	0	0	0	0	0	0	0	0	0	0	0	0	0	0	0	0	0	0	0	0	0	0	0	0	0	0	0	0	0	0	0	0	0	0	0	0
0	1	12	2	0	1		4	Neutral1.png	0	0	0	0	0	0	0	0	0	0	0	0	0	0	0	0	0	0	0	0	0	0	0	0	0	0	0	0	0	0	0	0	0	0	0	0	0	0	0	0	0
0	1	12	2	1	1		5	Negative3.png	1363.234018	1064.803024	0	210.5920664	323.0024639	381.4113202	405.2416293	413.9110844	405.6463684	389.7248566	366.9324665	352.1090876	333.6164688	310.3507922	283.3432272	256.1183102	228.971379	206.6116798	192.6283405	174.6561415	155.3037716	139.8641862	132.7439492	122.8961204	109.2980102	102.0517426	90.63659428	82.60105507	76.57792215	65.13785186	59.00848106	50.91124374	43.50127634	38.4284049	34.15537772	28.57036354	25.14870086	21.48991449	18.40996769	14.74702581	11.9117543
0	1	12	2	1	1		6	Negative4.png	668.9661432	884.0192009	0	103.3417305	158.5037563	187.1661479	198.8601563	203.1144309	199.0587698	191.2457662	180.0610854	172.7869575	163.7122604	152.2953284	139.0421772	125.682367	112.360826	101.3884753	94.52657164	85.70725483	76.21066066	68.63414792	65.1401055	60.30757932	53.63471526	50.07882711	44.47718596	40.53398647	37.57831492	31.96444408	28.95663949	24.98316351	21.3469446	18.85758533	16.7607256	14.02004766	12.34096949	10.54552998	9.034138615	7.236659923	5.845335597
0	1	12	2	0	1		7	Neutral2.png	0	0	0	0	0	0	0	0	0	0	0	0	0	0	0	0	0	0	0	0	0	0	0	0	0	0	0	0	0	0	0	0	0	0	0	0	0	0	0	0	0
0	1	12	2	1	1		8	Negative1.png	859.9233113	1322.643823	0	132.8407483	203.748839	240.5929438	255.6250205	261.0936828	255.8803285	245.8370939	231.4597329	222.1091967	210.4441166	195.7682081	178.7319293	161.5585457	144.4343552	130.3299342	121.5092921	110.172491	97.96508289	88.22584573	83.73442481	77.52244838	68.94480747	64.37388688	57.17325071	52.10446032	48.30508887	41.08873204	37.22234611	32.11463676	27.44045491	24.24050512	21.54509433	18.02208667	15.86371367	13.55576385	11.61294405	9.302372964	7.513893481
0	1	12	2	1	1		9	Negative12.png	645.7236147	556.0391064	0	99.75123023	152.9967092	180.663256	191.9509683	196.0574326	192.1426812	184.6011322	173.8050515	166.7836555	158.0242492	147.0039867	134.2113023	121.3156647	108.4569667	97.86583888	91.24234485	82.72944597	73.56280102	66.24952629	62.87688072	58.2122556	51.77123322	48.33889068	42.93187268	39.12567554	36.2726957	30.85387293	27.95057136	24.11514965	20.60526736	18.20239827	16.17839173	13.53293578	11.91219542	10.17913658	8.720256925	6.985229749	5.64224553
0	1	12	2	0	1		10	Neutral7.png	0	0	0	0	0	0	0	0	0	0	0	0	0	0	0	0	0	0	0	0	0	0	0	0	0	0	0	0	0	0	0	0	0	0	0	0	0	0	0	0	0
1	2	13	1	1	2	1		Negative5.png	218.781355	1132.289637	0	33.79729162	51.8377005	61.21156335	65.03601847	66.42735342	65.10097384	62.54577798	58.88789537	56.50893558	53.54111044	49.8072715	45.47290807	41.10366247	36.74693258	33.15849126	30.91434692	28.03004238	24.92423835	22.44638542	21.30367985	19.72323122	17.54091115	16.37797931	14.54599625	13.25639657	12.28976196	10.45377925	9.470094844	8.170593416	6.981389885	6.167259902	5.481494534	4.585172293	4.036039872	3.448852177	2.954560717	2.366706118	1.911681862
1	2	13	1	1	2	2		Negative9.png	720.2434346	1153.442251	0	111.2630343	170.6533148	201.5127232	214.1030954	218.6834668	214.316933	205.9050505	193.8630466	186.0313455	176.2610588	163.9690014	149.6999755	135.3161152	120.9734574	109.1600591	101.7721798	92.27684872	82.05232589	73.89506171	70.13319552	64.93024872	57.74589929	53.9174468	47.88643118	43.64097934	40.45875099	34.41456825	31.17621078	26.89816171	22.98322099	20.30304847	18.04546119	15.09470604	13.28692392	11.3538612	9.726619339	7.79136112	6.293389628
1	2	13	1	0	2	3		Neutral3.png	0	0	0	0	0	0	0	0	0	0	0	0	0	0	0	0	0	0	0	0	0	0	0	0	0	0	0	0	0	0	0	0	0	0	0	0	0	0	0	0	0
1	2	13	1	1	2	4		Negative6.png	188.592133	1355.888909	0	29.13366779	44.68471505	52.76509644	56.06182228	57.26116958	56.11781459	53.91520533	50.76206697	48.7113753	46.1530747	42.93446107	39.19818819	35.43184646	31.67629342	28.58301428	26.64853513	24.16223028	21.48499023	19.34905149	18.36402569	17.00166015	15.12047426	14.11801317	12.53882196	11.42717168	10.59392114	9.011282186	8.163334513	7.043148809	6.018041206	5.316251467	4.725113555	3.952473111	3.479114425	2.972951641	2.546866517	2.040128853	1.647892527
1	2	13	1	1	2	5		Negative8.png	451.2008757	2060.460117	0	69.70140383	106.9068059	126.2388698	134.126185	136.9955865	134.2601448	128.9904699	121.4466834	116.5404667	110.4198112	102.7193772	93.78045923	84.76960253	75.78455743	68.38398224	63.7558004	57.80739254	51.40217809	46.29201038	43.93536645	40.67594882	36.17526947	33.77691214	29.99874576	27.33915666	25.34563038	21.55921538	19.53052666	16.85051683	14.39797843	12.71896807	11.3046888	9.456170313	8.32367422	7.112695332	6.093299782	4.880945512	3.94253217
1	2	13	1	0	2	6		Neutral4.png	0	0	0	0	0	0	0	0	0	0	0	0	0	0	0	0	0	0	0	0	0	0	0	0	0	0	0	0	0	0	0	0	0	0	0	0	0	0	0	0	0
1	2	13	1	0	2	7		Neutral6.png	0	0	0	0	0	0	0	0	0	0	0	0	0	0	0	0	0	0	0	0	0	0	0	0	0	0	0	0	0	0	0	0	0	0	0	0	0	0	0	0	0
1	2	13	1	1	2	8		Negative7.png	823.1722588	317.822927	0	127.1634545	195.041104	230.3105805	244.7002224	249.9351673	244.9446192	235.3306082	221.567701	212.6167842	201.4502416	187.4015461	171.0933569	154.6539224	138.2615786	124.7599465	116.3162774	105.4639839	93.77829106	84.45528545	80.15581705	74.20932554	65.99827235	61.62270191	54.7298036	49.87764111	46.24064565	39.33269854	35.63155263	30.74213449	26.26771592	23.20452428	20.62430886	17.25186607	15.18573673	12.97642314	11.11663478	8.904811935	7.19276776
1	2	13	1	1	2	9		Negative11.png	184.2907409	374.484018	0	28.46918977	43.66555018	51.56163497	54.7831694	55.95516209	54.83788463	52.68551228	49.60429041	47.60037073	45.10041961	41.95521583	38.30415952	34.62372017	30.95382343	27.93109552	26.04073779	23.61114035	20.99496254	18.9077401	17.94518068	16.61388785	14.77560788	13.79601082	12.25283766	11.1665418	10.35229596	8.80575369	7.97714593	6.882509319	5.880782276	5.194998892	4.617343599	3.862325468	3.399763103	2.905144833	2.488777819	1.993597782	1.610307546
1	2	13	1	0	2	10		Neutral8.png	0	0	0	0	0	0	0	0	0	0	0	0	0	0	0	0	0	0	0	0	0	0	0	0	0	0	0	0	0	0	0	0	0	0	0	0	0	0	0	0	0
0	1	13	2	1	1		1	Negative2.png	353.7268191	503.7777023	0	54.64363478	83.81146057	98.9671702	105.1505689	107.4000864	105.2555891	101.1243353	95.21025187	91.36393745	86.56554251	80.52865253	73.52083146	66.45661273	59.41262945	53.61081908	49.98247497	45.31911657	40.29763666	36.2914313	34.44389907	31.8886216	28.36023529	26.48000111	23.51804149	21.43301009	19.87015029	16.90172402	15.31129801	13.21025743	11.28754704	9.971257503	8.862508533	7.413330128	6.525490006	5.576121924	4.776948951	3.826502614	3.090817059
0	1	13	2	1	1		2	Negative10.png	394.7352576	359.9514191	0	60.97860858	93.52793367	110.4406828	117.3409384	119.8512481	117.4581338	112.8479334	106.2482155	101.9559882	96.60130325	89.86454145	82.04428608	74.16109473	66.30048478	59.82605597	55.77706881	50.57307556	44.96944288	40.49878807	38.43706678	35.58554958	31.64810859	29.54989414	26.2445471	23.91779278	22.17374671	18.86118333	17.08637524	14.74175574	12.59614072	11.12725043	9.889961403	8.272776107	7.28200645	6.222575742	5.330752639	4.270118672	3.449143243
0	1	13	2	0	1		3	Neutral5.png	0	0	0	0	0	0	0	0	0	0	0	0	0	0	0	0	0	0	0	0	0	0	0	0	0	0	0	0	0	0	0	0	0	0	0	0	0	0	0	0	0
0	1	13	2	0	1		4	Neutral1.png	0	0	0	0	0	0	0	0	0	0	0	0	0	0	0	0	0	0	0	0	0	0	0	0	0	0	0	0	0	0	0	0	0	0	0	0	0	0	0	0	0
0	1	13	2	1	1		5	Negative3.png	157.1717967	380.994362	0	24.27986173	37.24003139	43.97418324	46.72165906	47.72118945	46.76832278	44.93267858	42.3048679	40.59583111	38.46375541	35.78137795	32.6675857	29.52873422	26.39887398	23.82094968	22.20876386	20.13668909	17.90548982	16.12540852	15.30449265	14.16910362	12.60133215	11.76588579	10.44979526	9.52335114	8.828924057	7.509960197	6.803284595	5.869727097	5.015407241	4.430538972	3.937887416	3.293972504	2.899477601	2.477643917	2.122546578	1.700233792	1.373345883
0	1	13	2	1	1		6	Negative4.png	153.2233101	342.1788152	0	23.66990046	36.30448335	42.86945912	45.54791255	46.52233264	45.59340399	43.80387504	41.2420805	39.57597831	37.49746485	34.88247436	31.84690713	28.78691021	25.73567865	23.22251725	21.65083293	19.63081304	17.45566619	15.72030429	14.92001155	13.81314588	12.28476014	11.47030195	10.18727439	9.284104497	8.607122885	7.321294176	6.632371754	5.722267187	4.889409645	4.3192345	3.838959389	3.211220975	2.826636616	2.415400282	2.069223737	1.657520338	1.338844541
0	1	13	2	0	1		7	Neutral2.png	0	0	0	0	0	0	0	0	0	0	0	0	0	0	0	0	0	0	0	0	0	0	0	0	0	0	0	0	0	0	0	0	0	0	0	0	0	0	0	0	0
0	1	13	2	1	1		8	Negative1.png	0	1629.477204	0	0	0	0	0	0	0	0	0	0	0	0	0	0	0	0	0	0	0	0	0	0	0	0	0	0	0	0	0	0	0	0	0	0	0	0	0	0	0
0	1	13	2	1	1		9	Negative12.png	17.39553637	213.3067314	0	2.687258316	4.121670261	4.866995987	5.171082448	5.281708958	5.176247118	4.973080799	4.682238694	4.49308509	4.257110182	3.960228709	3.615598899	3.268195572	2.921787381	2.636466626	2.458032341	2.228698244	1.981752489	1.784735788	1.693878062	1.568214924	1.394696353	1.302230415	1.156567509	1.054030078	0.97717194	0.831191018	0.752977233	0.649652503	0.555097676	0.490365342	0.435839414	0.364571887	0.320909789	0.274221875	0.23492024	0.188179301	0.151999842
0	1	13	2	0	1		10	Neutral7.png	0	0	0	0	0	0	0	0	0	0	0	0	0	0	0	0	0	0	0	0	0	0	0	0	0	0	0	0	0	0	0	0	0	0	0	0	0	0	0	0	0
0	2	14	1	1	2		1	Negative5.png	221.0869719	1978.004378	0	34.15346277	52.38398965	61.85663851	65.72139746	67.12739493	65.78703736	63.20491369	59.50848266	57.10445231	54.10535089	50.33216306	45.95212215	41.53683147	37.13418839	33.50793045	31.24013629	28.32543565	25.18690126	22.68293558	21.52818767	19.93108355	17.72576521	16.55057786	14.69928854	13.39609847	12.41927703	10.56394591	9.569894989	8.256698827	7.054962931	6.232253277	5.539261004	4.633492914	4.078573486	3.485197742	2.985697214	2.391647538	1.931828031
0	2	14	1	1	2		2	Negative9.png	86.76504149	1725.88689	0	13.40344295	20.55796864	24.27548652	25.79220172	26.34398199	25.81796194	24.80461382	23.3539585	22.41050267	21.23351265	19.75273431	18.03379797	16.30102794	14.57322143	13.15010537	12.2601151	11.11624795	9.884537807	8.901862602	8.448684607	7.821905002	6.95643321	6.495233811	5.768699842	5.257266087	4.873914901	4.145794739	3.755681887	3.240321264	2.76870295	2.445832559	2.173869435	1.818402963	1.600626191	1.367757331	1.171729571	0.938596228	0.758141187
0	2	14	1	0	2		3	Neutral3.png	0	0	0	0	0	0	0	0	0	0	0	0	0	0	0	0	0	0	0	0	0	0	0	0	0	0	0	0	0	0	0	0	0	0	0	0	0	0	0	0	0
0	2	14	1	1	2		4	Negative6.png	135.4138125	1353.112747	0	20.9186935	32.08472978	37.88664332	40.25377396	41.11493495	40.29397781	38.71244993	36.44841866	34.97597136	33.1390483	30.82800417	28.14526789	25.44094145	22.74436155	20.52331067	19.13430684	17.3490785	15.42675398	13.89309718	13.18582431	12.20761218	10.85687422	10.13708238	9.003184063	8.204991686	7.606697203	6.470323321	5.861475936	5.057154915	4.321102321	3.817199943	3.392748312	2.837973378	2.498090143	2.134652754	1.828713104	1.464862938	1.183227562
0	2	14	1	1	2		5	Negative8.png	669.8954618	1723.238532	0	103.4852914	158.7239476	187.4261566	199.1364101	203.3965947	199.3352996	191.5114422	180.3112238	173.0269908	163.9396872	152.506895	139.2353327	125.8569633	112.5169161	101.5293228	94.65788666	85.82631817	76.31653146	68.72949354	65.23059724	60.39135778	53.70922387	50.14839593	44.53897305	40.59029573	37.6305182	32.00884865	28.99686566	25.01786978	21.37659949	18.88378203	16.78400937	14.03952412	12.35811339	10.56017969	9.046688717	7.246712992	5.853455857
0	2	14	1	0	2		6	Neutral4.png	0	0	0	0	0	0	0	0	0	0	0	0	0	0	0	0	0	0	0	0	0	0	0	0	0	0	0	0	0	0	0	0	0	0	0	0	0	0	0	0	0
0	2	14	1	0	2		7	Neutral6.png	0	0	0	0	0	0	0	0	0	0	0	0	0	0	0	0	0	0	0	0	0	0	0	0	0	0	0	0	0	0	0	0	0	0	0	0	0	0	0	0	0
0	2	14	1	1	2		8	Negative7.png	267.9657752	1140.481499	0	41.39528913	63.49137749	74.97258632	79.65682041	81.36094253	79.73637845	76.60674686	72.12653259	69.21275685	65.57773245	61.00448604	55.69571073	50.34421136	45.00804136	40.61287953	37.86422721	34.33149975	30.52747731	27.49257618	26.09297801	24.1572274	21.48429812	20.05992659	17.81609388	16.23657821	15.05263366	12.80390215	11.59907482	10.00743138	8.550882009	7.55372678	6.713793924	5.615968728	4.943385385	4.224191531	3.618777993	2.898767308	2.341448667
0	2	14	1	1	2		9	Negative11.png	599.2625882	1309.861357	0	92.57394191	141.9883087	167.6641955	178.1397357	181.9507322	178.3176545	171.3187341	161.2994517	154.7832583	146.6541078	136.4267738	124.5545471	112.5867749	100.6532843	90.82420801	84.67728681	76.77690699	68.26981936	61.48274848	58.35277108	54.0237745	48.04619577	44.86081672	39.84284383	36.31050971	33.66280714	28.63387884	25.93947527	22.38001935	19.12267968	16.89270153	15.01432607	12.55921564	11.05509059	9.446728593	8.092818065	6.482629352	5.236275369
0	2	14	1	0	2		10	Neutral8.png	0	0	0	0	0	0	0	0	0	0	0	0	0	0	0	0	0	0	0	0	0	0	0	0	0	0	0	0	0	0	0	0	0	0	0	0	0	0	0	0	0
1	1	14	2	1	1	1		Negative2.png	748.8256422	676.9062172	0	115.6784069	177.4255369	209.5095729	222.5995826	227.3617219	222.8219061	214.0762057	201.5563258	193.4138308	183.2558191	170.4759625	155.6406833	140.6860125	125.7741794	113.491977	105.8109165	95.93877178	85.30849803	76.82752022	72.91636779	67.50694676	60.03749294	56.05711178	49.78676077	45.37283203	42.06431983	35.78027919	32.41341043	27.96559086	23.89528927	21.10875653	18.76157895	15.69372576	13.81420345	11.80442888	10.11261141	8.10055422	6.543137088
1	1	14	2	1	1	2		Negative10.png	533.3805763	728.8050468	0	82.3965044	126.3783313	149.2314504	158.5553258	161.9473472	158.7136845	152.4842147	143.5664368	137.7666238	130.5311796	121.4282231	110.8612108	100.2091571	89.58761627	80.83913357	75.36799548	68.33617132	60.76433989	54.7234292	51.93755673	48.08448341	42.76407054	39.92888718	35.46258255	32.31858784	29.96196963	25.48591402	23.08772905	19.91959427	17.02036154	15.03554378	13.36367404	11.17847469	9.83971085	8.408169707	7.203106031	5.769939001	4.660607268
1	1	14	2	0	1	3		Neutral5.png	0	0	0	0	0	0	0	0	0	0	0	0	0	0	0	0	0	0	0	0	0	0	0	0	0	0	0	0	0	0	0	0	0	0	0	0	0	0	0	0	0
1	1	14	2	0	1	4		Neutral1.png	0	0	0	0	0	0	0	0	0	0	0	0	0	0	0	0	0	0	0	0	0	0	0	0	0	0	0	0	0	0	0	0	0	0	0	0	0	0	0	0	0
1	1	14	2	1	1	5		Negative3.png	750.0783051	470.2476124	0	115.8719179	177.7223408	209.8600481	222.9719553	227.7420609	223.1946507	214.4343202	201.8934966	193.7373805	183.5623761	170.7611409	155.9010447	140.9213572	125.984579	113.6818305	105.9879209	96.09926166	85.4512052	76.9560401	73.03834495	67.61987485	60.13792585	56.15088617	49.87004588	45.44873336	42.13468656	35.84013374	32.46763276	28.01237272	23.93526218	21.14406803	18.792964	15.7199788	13.83731235	11.82417576	10.12952815	8.114105123	6.554082687
1	1	14	2	1	1	6		Negative4.png	1008.044668	675.6004411	0	155.7225002	238.8444736	282.0349569	299.6563012	306.0669379	299.955586	288.1824092	271.328555	260.3673937	246.6930095	229.4891831	209.518414	189.3869237	169.3131	152.7791996	142.4392063	129.1496469	114.839519	103.4227031	98.15763722	90.87565098	80.82051575	75.4622564	67.02131429	61.07942731	56.62561605	48.16624539	43.63387643	37.64636673	32.16705942	28.41591989	25.25622595	21.126382	18.59623034	15.89073734	13.6132678	10.90470201	8.80815784
1	1	14	2	0	1	7		Neutral2.png	0	0	0	0	0	0	0	0	0	0	0	0	0	0	0	0	0	0	0	0	0	0	0	0	0	0	0	0	0	0	0	0	0	0	0	0	0	0	0	0	0
1	1	14	2	1	1	8		Negative1.png	415.7363089	210.3134545	0	64.222846	98.50388883	116.3164449	123.5838139	126.2276793	123.7072445	118.8517681	111.9009262	107.3803401	101.7407705	94.6455936	86.40927815	78.10667834	69.82786133	63.00897427	58.74456935	53.26370869	47.36194662	42.65344011	40.48202932	37.4788032	33.33187902	31.12203353	27.64083251	25.19028817	23.35345384	19.86465255	17.99541956	15.52605956	13.26629165	11.71925216	10.4161358	8.712911597	7.669430144	6.553634674	5.614364016	4.49730127	3.632647587
1	1	14	2	1	1	9		Negative12.png	637.2917266	254.7950547	0	98.44867415	150.9988712	178.3041471	189.4444639	193.4973058	189.6336734	182.1906023	171.5354972	164.605787	155.9607614	145.084402	132.458765	119.7315193	107.0407307	96.58790233	90.05089818	81.64916112	72.60221464	65.38443698	62.05583156	57.45211733	51.09520211	47.70767925	42.37126635	38.6147707	35.7990452	30.45098166	27.58559153	23.80025293	20.33620284	17.96471053	15.96713356	13.35622209	11.75664543	10.04621696	8.606387416	6.894016303	5.568568832
1	1	14	2	0	1	10		Neutral7.png	0	0	0	0	0	0	0	0	0	0	0	0	0	0	0	0	0	0	0	0	0	0	0	0	0	0	0	0	0	0	0	0	0	0	0	0	0	0	0	0	0
0	1	16	1	1	1		1	Negative2.png	1156.319252	1080.630799	0	178.6279227	273.9764139	323.5198409	343.7331314	351.0867168	344.0764383	330.5715298	311.2386206	298.6651679	282.979401	263.2450418	240.3367465	217.2440894	194.2175813	175.2516883	163.3907721	148.1464343	131.7314113	118.6352813	112.5957701	104.2426672	92.7085092	86.5620966	76.87956547	70.06367871	64.95475063	55.25108028	50.05203935	43.18381916	36.89855349	32.59565404	28.97119666	24.23388866	21.33157374	18.2281263	15.61566084	12.50868863	10.10376109
0	1	16	1	1	1		2	Negative10.png	697.8413436	1500.119555	0	107.8023646	165.3453996	195.2449724	207.44374	211.8816458	207.6509265	199.500683	187.8332275	180.2451198	170.7787231	158.8689917	145.0437825	131.1073105	117.2107596	105.7647993	98.60670893	89.40671584	79.50021144	71.59666673	67.95180774	62.91069079	55.94979977	52.24042555	46.39699561	42.28359218	39.20034227	33.34415476	30.20652153	26.06153476	22.26836239	19.67155262	17.4841842	14.62520787	12.8736541	11.00071639	9.424087443	7.549022526	6.097643189
0	1	16	1	0	1		3	Neutral5.png	0	0	0	0	0	0	0	0	0	0	0	0	0	0	0	0	0	0	0	0	0	0	0	0	0	0	0	0	0	0	0	0	0	0	0	0	0	0	0	0	0
0	1	16	1	0	1		4	Neutral1.png	0	0	0	0	0	0	0	0	0	0	0	0	0	0	0	0	0	0	0	0	0	0	0	0	0	0	0	0	0	0	0	0	0	0	0	0	0	0	0	0	0
0	1	16	1	1	1		5	Negative3.png	807.9238085	759.7223454	0	124.8078775	191.4281608	226.0443052	240.1673933	245.305366	240.4072629	230.9713419	217.4633789	208.678269	197.7185755	183.9301182	167.924022	151.7891117	135.7004198	122.4488922	114.1616337	103.5103681	92.04114114	82.89083498	78.67100997	72.83467132	64.77571976	60.48120242	53.71598822	48.95370723	45.38408351	38.60409927	34.97151343	30.17266691	25.78113251	22.77468346	20.24226397	16.93229234	14.904436	12.73604776	10.91071013	8.739859118	7.059528865
0	1	16	1	1	1		6	Negative4.png	380.6516535	1070.304853	0	58.80297679	90.19098731	106.5003131	113.1543772	115.5751226	113.2673913	108.8216764	102.4574272	98.31834056	93.15470334	86.65829981	79.11706027	71.5151302	63.93497586	57.69154565	53.78702071	48.76869869	43.36499581	39.05384774	37.06568579	34.31590675	30.51894817	28.49559509	25.30817823	23.06443926	21.38261833	18.18824259	16.47675718	14.21579044	12.14672797	10.73024563	9.53710136	7.977614981	7.022194606	6.000562909	5.140558812	4.117766787	3.326082617
0	1	16	1	0	1		7	Neutral2.png	0	0	0	0	0	0	0	0	0	0	0	0	0	0	0	0	0	0	0	0	0	0	0	0	0	0	0	0	0	0	0	0	0	0	0	0	0	0	0	0	0
0	1	16	1	1	1		8	Negative1.png	165.088593	1115.470846	0	25.50284653	39.11582428	46.18917763	49.07504472	50.1249218	49.12405891	47.1959527	44.43577831	42.64065676	40.4011877	37.58369799	34.31306297	31.01610649	27.72859413	25.02081892	23.32742676	21.15098088	18.80739536	16.93765077	16.07538509	14.88280613	13.23606548	12.35853741	10.97615496	10.00304554	9.273639928	7.888239416	7.145968326	6.165387223	5.268034989	4.653706709	4.136240129	3.459891006	3.045525262	2.602443674	2.229459963	1.78587514	1.442521776
0	1	16	1	1	1		9	Negative12.png	168.613799	417.4560109	0	26.04741952	39.95108091	47.17547454	50.12296477	51.19526031	50.17302558	48.20374771	45.38463416	43.55118062	41.26389123	38.38623848	35.04576422	31.67840644	28.32069445	25.55509898	23.8255471	21.60262666	19.20899757	17.29932754	16.41864954	15.20060494	13.51870075	12.62243445	11.2105334	10.21664477	9.471663858	8.056680306	7.29855919	6.297039327	5.380525553	4.753079264	4.224563002	3.533771512	3.110557643	2.658014747	2.277066558	1.824009682	1.47332455
0	1	16	1	0	1		10	Neutral7.png	0	0	0	0	0	0	0	0	0	0	0	0	0	0	0	0	0	0	0	0	0	0	0	0	0	0	0	0	0	0	0	0	0	0	0	0	0	0	0	0	0
1	2	16	2	1	2	1		Negative5.png	142.2511729	382.4554706	0	21.97492732	33.70476291	39.79962865	42.28628126	43.19092429	42.3285151	40.66713217	38.28878466	36.74199005	34.81231644	32.38458228	29.56638837	26.72551415	23.89277762	21.55958069	20.10044279	18.2250741	16.20568691	14.59459219	13.85160745	12.8240031	11.40506322	10.64892741	9.457775907	8.619280928	7.990777156	6.797025096	6.15743558	5.312502508	4.539284895	4.009939306	3.564056119	2.981269299	2.624224564	2.24243637	1.921049111	1.538827298	1.242971492
1	2	16	2	1	2	2		Negative9.png	233.9815239	411.551297	0	36.14541008	55.43920393	65.46433023	69.55449521	71.04249528	69.62396345	66.89124145	62.97922186	60.43498021	57.26096088	53.26770778	48.63220783	43.95940222	39.29998186	35.4622281	33.0621684	29.97747239	26.65588789	24.00588233	22.78378555	21.09353284	18.75959275	17.51586444	15.55660156	14.17740497	13.14361194	11.18007154	10.12804415	8.738257876	7.466432612	6.595739705	5.862329741	4.903734143	4.316449907	3.688466451	3.159833336	2.531136641	2.04449888
1	2	16	2	0	2	3		Neutral3.png	0	0	0	0	0	0	0	0	0	0	0	0	0	0	0	0	0	0	0	0	0	0	0	0	0	0	0	0	0	0	0	0	0	0	0	0	0	0	0	0	0
1	2	16	2	1	2	4		Negative6.png	146.0769315	189.8905348	0	22.56592959	34.61123195	40.87001539	43.423545	44.35251785	43.4669147	41.76084989	39.31853817	37.73014346	35.74857246	33.25554587	30.36155835	27.44428056	24.5353593	22.13941246	20.64103194	18.71522635	16.64152897	14.98710484	14.22413798	13.16889684	11.71179544	10.93532381	9.712137021	8.851091231	8.205684233	6.97982694	6.323036054	5.455379023	4.661366193	4.117784178	3.659909234	3.061448719	2.694801482	2.302745328	1.972714555	1.580213119	1.276400452
1	2	16	2	1	2	5		Negative8.png	210.2874154	112.8308448	0	32.48514986	49.8251602	58.83509339	62.51106834	63.84838628	62.57350189	60.11750863	56.60163919	54.31503984	51.46243716	47.87356031	43.70747366	39.5078591	35.32027434	31.87115021	29.71413224	26.94180757	23.95658289	21.5749298	20.47658849	18.95749899	16.85990504	15.74212272	13.98126434	12.74173191	11.8126258	10.04792305	9.102429084	7.853379334	6.71034529	5.927822986	5.268681686	4.407158146	3.879345172	3.314954378	2.839853226	2.27482142	1.837462968
1	2	16	2	0	2	6		Neutral4.png	0	0	0	0	0	0	0	0	0	0	0	0	0	0	0	0	0	0	0	0	0	0	0	0	0	0	0	0	0	0	0	0	0	0	0	0	0	0	0	0	0
1	2	16	2	0	2	7		Neutral6.png	0	0	0	0	0	0	0	0	0	0	0	0	0	0	0	0	0	0	0	0	0	0	0	0	0	0	0	0	0	0	0	0	0	0	0	0	0	0	0	0	0
1	2	16	2	1	2	8		Negative7.png	83.3336303	220.7355465	0	12.87335936	19.74493562	23.31543193	24.7721636	25.30212189	24.79690505	23.82363314	22.43034879	21.52420505	20.393763	18.97154696	17.32059165	15.65634975	13.99687508	12.63004086	11.7752482	10.67661908	9.493620993	8.549808936	8.114553367	7.51256184	6.681317998	6.238358259	5.540557484	5.049350072	4.681159779	3.981835543	3.607150997	3.112172018	2.659205414	2.349104002	2.087896562	1.74648819	1.537324122	1.313664833	1.125389641	0.901476329	0.72815798
1	2	16	2	1	2	9		Negative11.png	43.23563989	332.0471873	0	6.679031354	10.24418261	12.09664832	12.85243834	13.12739439	12.86527484	12.36031623	11.63744433	11.16731355	10.58081101	9.842928592	8.986370334	8.122918651	7.261940325	6.552791428	6.109302919	5.539305753	4.925535789	4.435861716	4.210039884	3.89771113	3.466440354	3.2366214	2.874584334	2.619733241	2.428706607	2.06587913	1.871483109	1.61467523	1.379664455	1.218775833	1.083254666	0.906123185	0.797603463	0.681563247	0.583881214	0.467709204	0.377787168
1	2	16	2	0	2	10		Neutral8.png	0	0	0	0	0	0	0	0	0	0	0	0	0	0	0	0	0	0	0	0	0	0	0	0	0	0	0	0	0	0	0	0	0	0	0	0	0	0	0	0	0
0	1	17	1	1	1		1	Negative2.png	146.5255381	126.0773736	0	22.63523023	34.71752408	40.99552843	43.5569	44.48872576	43.60040289	41.8890987	39.43928657	37.84601386	35.85835739	33.35767464	30.4547996	27.52856276	24.61070812	22.20740325	20.70442116	18.77270137	16.69263561	15.03313069	14.26782074	13.20933892	11.74776271	10.96890652	9.741963283	8.878273196	8.230884134	7.001262197	6.342454287	5.472132654	4.675681388	4.130430016	3.671148925	3.070850519	2.703077298	2.309817128	1.97877282	1.585066001	1.280320316
0	1	17	1	1	1		2	Negative10.png	475.1043145	320.1012698	0	73.39400136	112.5704481	132.926674	141.2318384	144.2532533	141.3728951	135.8240467	127.8806101	122.7144749	116.2695632	108.1611803	98.74870195	89.2604737	79.79942448	72.00678624	67.13341546	60.86987655	54.12533064	48.74443966	46.26294691	42.83085388	38.09174035	35.56632434	31.58800062	28.78751347	26.68837539	22.70136606	20.56520273	17.74321301	15.16074556	13.39278563	11.90358156	9.95713341	8.764640646	7.489507272	6.41610682	5.139525202	4.151397182
0	1	17	1	0	1		3	Neutral5.png	0	0	0	0	0	0	0	0	0	0	0	0	0	0	0	0	0	0	0	0	0	0	0	0	0	0	0	0	0	0	0	0	0	0	0	0	0	0	0	0	0
0	1	17	1	0	1		4	Neutral1.png	0	0	0	0	0	0	0	0	0	0	0	0	0	0	0	0	0	0	0	0	0	0	0	0	0	0	0	0	0	0	0	0	0	0	0	0	0	0	0	0	0
0	1	17	1	1	1		5	Negative3.png	211.5164594	27.77494326	0	32.67501228	50.1163679	59.17896047	62.87641999	64.22155401	62.93921844	60.4688709	56.93245265	54.63248905	51.76321408	48.15336171	43.96292598	39.73876639	35.52670691	32.05742406	29.8877992	27.09927143	24.09659932	21.70102645	20.59626578	19.06829783	16.9584443	15.83412899	14.06297911	12.81620212	11.88166577	10.10664906	9.155629062	7.899279128	6.749564516	5.962468689	5.299474977	4.432916185	3.902018359	3.334328931	2.856451008	2.288116821	1.848202188
0	1	17	1	1	1		6	Negative4.png	109.9745084	75.85710626	0	16.98883587	26.05718221	30.76912834	32.69156168	33.39094201	32.7242127	31.43979608	29.6010935	28.40526521	26.91343282	25.03654939	22.85780117	20.66151878	18.47152764	16.66773102	15.53967021	14.08982101	12.52863097	11.28309221	10.70869005	9.914248213	8.817264528	8.232695256	7.311814972	6.663573757	6.177676932	5.254786152	4.760318928	4.107100418	3.509325192	3.100087647	2.755374958	2.304821949	2.028790346	1.733629553	1.485164778	1.189668753	0.960942367
0	1	17	1	0	1		7	Neutral2.png	0	0	0	0	0	0	0	0	0	0	0	0	0	0	0	0	0	0	0	0	0	0	0	0	0	0	0	0	0	0	0	0	0	0	0	0	0	0	0	0	0
0	1	17	1	1	1		8	Negative1.png	580.8554329	0	0	89.73040896	137.6269471	162.5141646	172.6679345	176.3618711	172.8403883	166.0564491	156.3449224	150.0288827	142.1494299	132.2362422	120.7286869	109.1285209	97.56158351	88.03442048	82.07631022	74.41860118	66.17282017	59.59422328	56.56038735	52.36436171	46.57039234	43.48285649	38.61901737	35.19518364	32.62880881	27.75435079	25.14270945	21.692587	18.53530089	16.37381952	14.55314088	12.17344247	10.71551864	9.156559637	7.844236289	6.283506685	5.075436139
0	1	17	1	1	1		9	Negative12.png	27.5221933	69.60624765	0	4.251621866	6.521063978	7.700274453	8.181382145	8.356408895	8.189553382	7.868115596	7.407962343	7.108694651	6.735349047	6.265640661	5.72038767	5.170746583	4.622679943	4.171262245	3.888954027	3.526115123	3.135412091	2.823703868	2.679954125	2.481137307	2.206606441	2.06031228	1.829853008	1.667624322	1.546023902	1.315061484	1.191316238	1.027841935	0.878242855	0.775827168	0.689559456	0.576804171	0.50772457	0.433857704	0.37167697	0.297726208	0.240485199
0	1	17	1	0	1		10	Neutral7.png	0	0	0	0	0	0	0	0	0	0	0	0	0	0	0	0	0	0	0	0	0	0	0	0	0	0	0	0	0	0	0	0	0	0	0	0	0	0	0	0	0
1	2	17	2	1	2	1		Negative5.png	38.85098681	74.69107115	0	6.001691191	9.205289997	10.86989173	11.54903486	11.79610681	11.56056958	11.1068203	10.45725696	10.03480352	9.507779928	8.844728328	8.075036156	7.299149641	6.525485653	5.888253626	5.489740588	4.977548507	4.426022755	3.986007966	3.783087389	3.50243281	3.114898469	2.908386129	2.583064304	2.354058408	2.182404345	1.856372267	1.681690517	1.450926278	1.239748636	1.095176201	0.973398633	0.814230574	0.716716156	0.612443919	0.524668107	0.420277442	0.339474663
1	2	17	2	1	2	2		Negative9.png	35.13618068	111.7026122	0	5.427828824	8.325109837	9.830547716	10.44475337	10.6682011	10.45518517	10.04482194	9.457367752	9.07530795	8.598676657	7.999023914	7.302927226	6.601228479	5.901539748	5.325237793	4.964829287	4.501611362	4.002820725	3.604878732	3.421360766	3.167541474	2.817061917	2.630295621	2.336080021	2.12897093	1.973729876	1.678871934	1.52089269	1.312193384	1.121207867	0.990458982	0.880325393	0.736376471	0.648186068	0.553884005	0.474501034	0.380091867	0.30701519
1	2	17	2	0	2	3		Neutral3.png	0	0	0	0	0	0	0	0	0	0	0	0	0	0	0	0	0	0	0	0	0	0	0	0	0	0	0	0	0	0	0	0	0	0	0	0	0	0	0	0	0
1	2	17	2	1	2	4		Negative6.png	31.11484542	71.16376927	0	4.806613911	7.372301164	8.705441704	9.249351534	9.447225672	9.258589416	8.895192251	8.374972181	8.036639117	7.614558266	7.083535769	6.467107334	5.845717996	5.226108628	4.715764422	4.396604663	3.986402021	3.544697964	3.192300425	3.029786087	2.805016408	2.494649231	2.329258334	2.068715704	1.885310245	1.747836526	1.486725071	1.346826548	1.162012874	0.992885647	0.877100969	0.779572167	0.652098197	0.574001184	0.490491991	0.420194399	0.33659036	0.271877307
1	2	17	2	1	2	5		Negative8.png	119.3748561	67.34856521	0	18.44099934	28.28448538	33.39919696	35.48595512	36.24511675	35.52139707	34.12719171	32.13132141	30.83327669	29.21392618	27.17661141	24.8116292	22.42761406	20.05042792	18.09244724	16.8679626	15.29418389	13.59954721	12.24754289	11.62404226	10.76169351	9.570942387	8.936405586	7.936810744	7.233159482	6.705729403	5.703952213	5.167219159	4.458165154	3.809293588	3.365075435	2.990897561	2.501832401	2.202206303	1.881815899	1.612112972	1.291358682	1.043081332
1	2	17	2	0	2	6		Neutral4.png	0	0	0	0	0	0	0	0	0	0	0	0	0	0	0	0	0	0	0	0	0	0	0	0	0	0	0	0	0	0	0	0	0	0	0	0	0	0	0	0	0
1	2	17	2	0	2	7		Neutral6.png	0	0	0	0	0	0	0	0	0	0	0	0	0	0	0	0	0	0	0	0	0	0	0	0	0	0	0	0	0	0	0	0	0	0	0	0	0	0	0	0	0
1	2	17	2	1	2	8		Negative7.png	59.5562523	101.7085119	0	9.200235673	14.11116212	16.66289758	17.70398362	18.08273022	17.72166565	17.026095	16.03035302	15.38275702	14.5748612	13.55844253	12.3785502	11.18916232	10.00318143	9.026342632	8.415445844	7.630285844	6.784829666	6.110313163	5.799247985	5.369021207	4.774954109	4.458382973	3.959683962	3.608631542	3.345496072	2.845708286	2.577931551	2.224183697	1.90046093	1.678839985	1.492162216	1.248167048	1.098683244	0.938840105	0.804285006	0.644260324	0.52039447
1	2	17	2	1	2	9		Negative11.png	733.4852716	1010.199541	0	113.3086301	173.7908143	205.2175798	218.0394288	222.7040114	218.2571978	209.690661	197.4272622	189.4515735	179.5016579	166.9836082	152.4522432	137.8039323	123.1975816	111.1669912	103.6432842	93.97337927	83.56087629	75.25363899	71.42261005	66.1240059	58.8075706	54.90873115	48.76683395	44.44332853	41.2025942	35.04728781	31.7493924	27.39269044	23.40577266	20.67632456	18.37723104	15.3722256	13.531207	11.56260448	9.905445416	7.934607041	6.409095007
1	2	17	2	0	2	10		Neutral8.png	0	0	0	0	0	0	0	0	0	0	0	0	0	0	0	0	0	0	0	0	0	0	0	0	0	0	0	0	0	0	0	0	0	0	0	0	0	0	0	0	0
0	1	18	1	1	1		1	Negative2.png	277.4129796	595.8026765	0	42.85469102	65.72978282	77.61576472	82.46514271	84.22934412	82.54750559	79.30753801	74.6693726	71.65287093	67.88969278	63.15521536	57.65927776	52.11910987	46.59481178	42.04469736	39.19914057	35.54186587	31.60373161	28.46183423	27.01289286	25.00889685	22.24173274	20.76714462	18.44420499	16.80900308	15.58331825	13.25530711	12.00800328	10.36024603	8.852345619	7.820035419	6.950490508	5.813961193	5.117665746	4.373116523	3.74635897	3.000964117	2.42399706
0	1	18	1	1	1		2	Negative10.png	612.4673911	708.8422778	0	94.61381672	145.1170333	171.3586906	182.0650602	185.9600323	182.2468994	175.0937572	164.853699	158.1939208	149.8856437	139.4329495	127.2991173	115.0676342	102.8711881	92.82552728	86.54315814	78.46869277	69.77415073	62.83752615	59.63857944	55.21419304	49.10489785	45.8493287	40.72078434	37.11061493	34.40457	29.26482883	26.51105385	22.87316501	19.54404958	17.26493367	15.34516804	12.83595904	11.29869047	9.654888073	8.27114401	6.62547465	5.351657149
0	1	18	1	0	1		3	Neutral5.png	0	0	0	0	0	0	0	0	0	0	0	0	0	0	0	0	0	0	0	0	0	0	0	0	0	0	0	0	0	0	0	0	0	0	0	0	0	0	0	0	0
0	1	18	1	0	1		4	Neutral1.png	0	0	0	0	0	0	0	0	0	0	0	0	0	0	0	0	0	0	0	0	0	0	0	0	0	0	0	0	0	0	0	0	0	0	0	0	0	0	0	0	0
0	1	18	1	1	1		5	Negative3.png	646.5100144	946.9292012	0	99.87271307	153.1830375	180.8832782	192.1847373	196.2962027	192.3766837	184.8259502	174.0167213	166.9867743	158.2167003	147.1830167	134.3747526	121.46341	108.5890519	97.98502558	91.35346507	82.83019869	73.65239007	66.33020881	62.95345583	58.28314986	51.83428323	48.39776058	42.98415761	39.17332505	36.3168707	30.89144857	27.98461119	24.14451847	20.63036165	18.2245662	16.19809472	13.54941698	11.92670278	10.19153333	8.73087696	6.993736767	5.649116984
0	1	18	1	1	1		6	Negative4.png	326.1904949	766.3398945	0	50.38982997	77.28704844	91.26294215	96.96498612	99.039387	97.06183086	93.25217988	87.798486	84.25159293	79.82673529	74.25979485	67.79750673	61.28321129	54.78757605	49.43741515	46.09152421	41.79119101	37.16061473	33.46627764	31.76256895	29.40621038	26.15249589	24.41863099	21.68724897	19.76452955	18.3233326	15.58598733	14.11937011	12.18188776	10.40885327	9.195031997	8.172595031	6.836229804	6.017504751	5.142041461	4.405081148	3.528623542	2.850208386
0	1	18	1	0	1		7	Neutral2.png	0	0	0	0	0	0	0	0	0	0	0	0	0	0	0	0	0	0	0	0	0	0	0	0	0	0	0	0	0	0	0	0	0	0	0	0	0	0	0	0	0
0	1	18	1	1	1		8	Negative1.png	539.4766506	377.8227015	0	83.33822451	127.8227253	150.9370356	160.3674747	163.7982639	160.5276433	154.2269761	145.2072758	139.341176	132.023037	122.8160416	112.1282576	101.3544603	90.61152451	81.76305429	76.22938587	69.1171941	61.45882324	55.34887021	52.53115766	48.63404707	43.25282653	40.3852395	35.86788891	32.68796109	30.30440879	25.77719576	23.35160164	20.14725784	17.21488941	15.20738691	13.51640916	11.3062349	9.952170155	8.504267746	7.285431245	5.835884367	4.71387394
0	1	18	1	1	1		9	Negative12.png	439.6777147	720.9950818	0	67.92130866	104.1765268	123.0148716	130.7007536	133.4968738	130.8312923	125.6961989	118.3450722	113.5641547	107.5998139	100.0960402	91.38541216	82.60468257	73.84910538	66.63753253	62.12754923	56.33105698	50.08942448	45.10976469	42.81330679	39.637131	35.25139392	32.91428793	29.23261166	26.64094546	24.69833159	21.00861735	19.03173906	16.42017365	14.03027031	12.39413998	11.01597981	9.214670397	8.111096977	6.931045122	5.937683784	4.756291674	3.841844349
0	1	18	1	0	1		10	Neutral7.png	0	0	0	0	0	0	0	0	0	0	0	0	0	0	0	0	0	0	0	0	0	0	0	0	0	0	0	0	0	0	0	0	0	0	0	0	0	0	0	0	0
1	2	18	2	1	2	1		Negative5.png	425.8148384	567.8620452	0	65.77977483	100.8918793	119.136258	126.579807	129.2877666	126.7062299	121.7330441	114.6136957	109.9835188	104.2072314	96.94004896	88.5040638	80.00018738	71.52067031	64.53647569	60.1686905	54.55495952	48.51012339	43.68747044	41.46341901	38.38738687	34.13993046	31.87651257	28.31091819	25.80096627	23.9196023	20.34622339	18.43167534	15.90245163	13.58790106	12.00335732	10.66865003	8.924135236	7.855357079	6.712511824	5.750470803	4.606327551	3.720712412
1	2	18	2	1	2	2		Negative9.png	432.7647386	606.2604326	0	66.85339375	102.5385774	121.0807302	128.6457684	131.3979257	128.7742547	123.7198995	116.4843533	111.7786053	105.9080408	98.52224761	89.94857525	81.30590354	72.68798876	65.58980222	61.1507286	55.44537359	49.30187719	44.40051172	42.14016063	39.0139233	34.69714239	32.39678232	28.7729924	26.22207452	24.31000402	20.67830252	18.73250634	16.16200212	13.80967482	12.19926908	10.84277748	9.06978974	7.983567612	6.822069507	5.844326616	4.681509328	3.781439699
1	2	18	2	0	2	3		Neutral3.png	0	0	0	0	0	0	0	0	0	0	0	0	0	0	0	0	0	0	0	0	0	0	0	0	0	0	0	0	0	0	0	0	0	0	0	0	0	0	0	0	0
1	2	18	2	1	2	4		Negative6.png	163.5151344	457.5034867	0	25.25977903	38.74301156	45.74894881	48.60731073	49.64718143	48.65585776	46.74612832	44.01226114	42.23424888	40.01612419	37.22548795	33.98602535	30.72049213	27.46431304	24.78234563	23.10509318	20.94939099	18.62814217	16.77621811	15.92217068	14.74095818	13.10991261	12.24074825	10.87154128	9.907706562	9.185252914	7.813056647	7.077860139	6.106624949	5.217825375	4.609352255	4.096817645	3.426914803	3.016498377	2.577639796	2.208210991	1.768853973	1.428773109
1	2	18	2	1	2	5		Negative8.png	175.957689	284.7043469	0	27.18190189	41.69113032	49.23017882	52.30604551	53.42504435	52.3582867	50.30323791	47.36133927	45.44803058	43.06111945	40.05813196	36.57216501	33.05814364	29.55418818	26.66813858	24.86325693	22.5435183	20.04563589	18.05279113	17.13375564	15.86265971	14.10750102	13.17219829	11.6988026	10.66162564	9.884197456	8.407585001	7.616444297	6.571303736	5.614871662	4.960097262	4.408561738	3.687683169	3.24603643	2.773783254	2.376243057	1.903453514	1.537494466
1	2	18	2	0	2	6		Neutral4.png	0	0	0	0	0	0	0	0	0	0	0	0	0	0	0	0	0	0	0	0	0	0	0	0	0	0	0	0	0	0	0	0	0	0	0	0	0	0	0	0	0
1	2	18	2	0	2	7		Neutral6.png	0	0	0	0	0	0	0	0	0	0	0	0	0	0	0	0	0	0	0	0	0	0	0	0	0	0	0	0	0	0	0	0	0	0	0	0	0	0	0	0	0
1	2	18	2	1	2	8		Negative7.png	119.3063046	811.5038116	0	18.43040952	28.2682429	33.38001733	35.46557716	36.22430284	35.50099876	34.10759403	32.11286986	30.81557055	29.19714996	27.16100512	24.79738102	22.4147349	20.03891388	18.08205758	16.8582761	15.28540114	13.59173762	12.24050969	11.61736711	10.75551356	9.565446233	8.931273817	7.932252997	7.229005809	6.701878609	5.700676694	5.164251862	4.455605034	3.807106085	3.363143026	2.989180026	2.500395713	2.200941676	1.880735259	1.611187209	1.290617114	1.042482338
1	2	18	2	1	2	9		Negative11.png	459.4458338	104.6236648	0	70.975083	108.860353	128.5456787	136.5771216	139.4989568	136.7135294	131.3475598	123.665923	118.6700532	112.4375527	104.5964058	95.49414376	86.31862839	77.16939628	69.63358769	64.92083339	58.8637281	52.34146883	47.13792117	44.73821342	41.41923526	36.83631335	34.39412997	30.54692378	27.83873504	25.80878032	21.95317478	19.8874151	17.15843247	14.66107794	12.95138641	11.5112635	9.628966361	8.475775755	7.242668207	6.204644871	4.97013681	4.014575498
1	2	18	2	0	2	10		Neutral8.png	0	0	0	0	0	0	0	0	0	0	0	0	0	0	0	0	0	0	0	0	0	0	0	0	0	0	0	0	0	0	0	0	0	0	0	0	0	0	0	0	0
1	2	19	1	1	2	1		Negative5.png	731.8720599	772.8404069	0	113.0594215	173.4085825	204.7662287	217.5598776	222.2142009	217.7771677	209.2294719	196.9930449	189.0348978	179.1068658	166.6163481	152.116943	137.5008493	122.9266235	110.9224929	103.4153334	93.76669624	83.3770943	75.08812775	71.26552469	65.97857419	58.67823049	54.78796607	48.65957722	44.34558083	41.1119741	34.97020555	31.67956347	27.33244355	23.3542945	20.6308495	18.33681255	15.33841625	13.50144675	11.53717394	9.883659592	7.917155837	6.394998981
1	2	19	1	1	2	2		Negative9.png	451.5378128	192.4530567	0	69.7534538	106.9866393	126.3331395	134.2263445	137.0978888	134.3604044	129.0867944	121.5373745	116.627494	110.5022679	102.7960835	93.85049038	84.83290477	75.84115003	68.43504842	63.80341045	57.85056057	51.44056299	46.32657924	43.96817547	40.70632384	36.20228358	33.80213527	30.02114751	27.35957235	25.36455739	21.57531486	19.54511121	16.86310006	14.40873021	12.72846604	11.31313065	9.463231768	8.329889977	7.118006782	6.097849992	4.884590389	3.945476281
1	2	19	1	0	2	3		Neutral3.png	0	0	0	0	0	0	0	0	0	0	0	0	0	0	0	0	0	0	0	0	0	0	0	0	0	0	0	0	0	0	0	0	0	0	0	0	0	0	0	0	0
1	2	19	1	1	2	4		Negative6.png	595.058331	246.926831	0	91.92446927	140.9921588	166.4879109	176.8899576	180.6742172	177.0666282	170.1168103	160.1678202	153.6973427	145.625224	135.4696421	123.6807075	111.7968978	99.94712929	90.18701101	84.08321487	76.23826188	67.79085758	61.05140287	57.94338452	53.64475895	47.70911723	44.5460859	39.56331769	36.05576543	33.42663839	28.43299163	25.75749123	22.22300745	18.98852036	16.77418711	14.9089898	12.47110373	10.9775312	9.380453012	8.036041138	6.437149055	5.19953914
1	2	19	1	1	2	5		Negative8.png	770.6499738	430.6145768	0	119.0498244	182.5965587	215.6156757	229.0871904	233.988121	229.3159935	220.3154019	207.4306333	199.0508274	188.596763	175.4444408	160.1767912	144.7862703	129.4398357	116.7996716	108.8947486	98.73488272	87.79479237	79.06663863	75.04149666	69.47441944	61.7872703	57.69088196	51.23778317	46.6952116	43.29027367	36.82308626	33.35809098	28.78064085	24.59171136	21.72396584	19.30838037	16.15111538	14.21681487	12.14846594	10.40734088	8.336642799	6.733835143
1	2	19	1	0	2	6		Neutral4.png	0	0	0	0	0	0	0	0	0	0	0	0	0	0	0	0	0	0	0	0	0	0	0	0	0	0	0	0	0	0	0	0	0	0	0	0	0	0	0	0	0
1	2	19	1	0	2	7		Neutral6.png	0	0	0	0	0	0	0	0	0	0	0	0	0	0	0	0	0	0	0	0	0	0	0	0	0	0	0	0	0	0	0	0	0	0	0	0	0	0	0	0	0
1	2	19	1	1	2	8		Negative7.png	793.9418433	549.4986141	0	122.6479469	188.1152966	222.1323725	236.0110457	241.0601005	236.2467641	226.9741416	213.6999481	205.0668736	194.2968491	180.7470154	165.0179214	149.1622426	133.3519824	120.3297862	112.1859474	101.7190131	90.44827308	81.45632252	77.30952599	71.57419127	63.65470828	59.43451205	52.78637695	48.10651221	44.59866455	37.93601502	34.36629486	29.6504974	25.33496309	22.38054378	19.89195046	16.63926134	14.64649917	12.51563715	10.7218889	8.588606729	6.937356345
1	2	19	1	1	2	9		Negative11.png	784.7416934	147.0873096	0	121.2267099	185.935428	219.558316	233.2761641	238.2667107	233.509151	224.3439791	211.223606	202.6905711	192.045349	178.65253	163.1057038	147.4337596	131.8067077	118.935412	110.8859434	100.5402993	89.40016398	80.5124116	76.41366789	70.74479389	62.91708139	58.74578854	52.17469162	47.54905686	44.08185793	37.49641478	33.96806033	29.30690924	25.04138308	22.1211994	19.66144374	16.44644659	14.47677643	12.37060671	10.5976443	8.489082475	6.856966681
1	2	19	1	0	2	10		Neutral8.png	0	0	0	0	0	0	0	0	0	0	0	0	0	0	0	0	0	0	0	0	0	0	0	0	0	0	0	0	0	0	0	0	0	0	0	0	0	0	0	0	0
0	1	19	2	1	1		1	Negative2.png	1080.341446	178.231143	0	166.8908893	255.9743554	302.2624523	321.1475962	328.0180025	321.4683455	308.8507987	290.7881892	279.0408953	264.3857868	245.9481052	224.5450361	202.9697191	181.4562045	163.7364958	152.65492	138.4122359	123.0757882	110.8401604	105.1974849	97.39323599	86.61694831	80.87439558	71.82807065	65.46003263	60.68679484	51.62071967	46.76329004	40.34635724	34.47407502	30.45390445	27.06759784	22.64156224	19.92994856	17.0304181	14.58960887	11.68678524	9.439877303
0	1	19	2	1	1		2	Negative10.png	837.9911385	459.4109517	0	129.4526715	198.5522654	234.4566687	249.1053553	254.4345405	249.3541517	239.5670678	225.5563985	216.4443458	205.0767813	190.775179	174.1734071	157.4380272	140.7505858	127.0058952	118.4102218	107.3625635	95.46650296	85.97566311	81.59879499	75.54525378	67.18638389	62.73204372	55.71505834	50.77554644	47.0730772	40.04077211	36.27299758	31.29555935	26.74059158	23.62225587	20.99559099	17.56243694	15.45911281	13.2100268	11.31675823	9.065117794	7.322253124
0	1	19	2	0	1		3	Neutral5.png	0	0	0	0	0	0	0	0	0	0	0	0	0	0	0	0	0	0	0	0	0	0	0	0	0	0	0	0	0	0	0	0	0	0	0	0	0	0	0	0	0
0	1	19	2	0	1		4	Neutral1.png	0	0	0	0	0	0	0	0	0	0	0	0	0	0	0	0	0	0	0	0	0	0	0	0	0	0	0	0	0	0	0	0	0	0	0	0	0	0	0	0	0
0	1	19	2	1	1		5	Negative3.png	845.637246	86.62198528	0	130.6338404	200.3639217	236.5959287	251.3782747	256.7560851	251.6293412	241.7529567	227.6144494	218.4192554	206.9479695	192.5158746	175.7626227	158.8745437	142.0348405	128.1647389	119.4906357	108.342175	96.33757081	86.76013341	82.3433293	76.23455358	67.79941461	63.30443157	56.22342091	51.23883927	47.50258748	40.40611732	36.60396437	31.58111035	26.98458155	23.83779312	21.18716168	17.7226824	15.60016685	13.33055944	11.42001606	9.147830918	7.389063776
0	1	19	2	1	1		6	Negative4.png	820.7015598	188.036905	0	126.7817815	194.4557006	229.619318	243.9657703	249.1850028	244.2094336	234.6242784	220.9026797	211.9786285	200.8456016	186.8390723	170.5798311	154.1897385	137.8465953	124.3854875	115.9671615	105.1474405	93.4968215	84.2017983	79.91523448	73.98659098	65.80018275	61.4377453	54.56553558	49.72793655	46.1018573	39.21464395	35.5246068	30.64986393	26.18887505	23.13487738	20.56240631	17.20008569	15.14015771	12.93747523	11.08326891	8.878084709	7.171179126
0	1	19	2	0	1		7	Neutral2.png	0	0	0	0	0	0	0	0	0	0	0	0	0	0	0	0	0	0	0	0	0	0	0	0	0	0	0	0	0	0	0	0	0	0	0	0	0	0	0	0	0
0	1	19	2	1	1		8	Negative1.png	846.6260586	309.014345	0	130.7865919	200.5982094	236.8725828	251.672214	257.0563127	251.9235741	242.035641	227.8806014	218.6746554	207.189956	192.7409854	175.9681438	159.0603173	142.2009234	128.3146033	119.6303574	108.4688606	96.45021936	86.86158296	82.43961423	76.32369546	67.87869318	63.37845412	56.28916355	51.29875339	47.55813276	40.45336462	36.64676578	31.61803848	27.01613491	23.8656669	21.21193606	17.74340573	15.61840829	13.346147	11.43336961	9.158527574	7.397703887
0	1	19	2	1	1		9	Negative12.png	1063.910454	0	0	164.3526336	252.0812228	297.6653206	316.2632389	323.0291528	316.57911	304.1534644	286.3655704	274.796942	260.3647241	242.2074625	221.1299143	199.8827378	178.6964238	161.2462154	150.3331802	136.3071141	121.2039195	109.1543843	103.5975287	95.91197516	85.29958482	79.644371	70.73563228	64.46444621	59.76380495	50.83561638	46.05206375	39.73272655	33.94975629	29.9907288	26.65592477	22.29720507	19.62683252	16.77140123	14.36771444	11.50904007	9.29630552
0	1	19	2	0	1		10	Neutral7.png	0	0	0	0	0	0	0	0	0	0	0	0	0	0	0	0	0	0	0	0	0	0	0	0	0	0	0	0	0	0	0	0	0	0	0	0	0	0	0	0	0
1	1	20	1	1	1	1		Negative2.png	872.2089468	512.470397	0	134.7386304	206.6597776	244.0302703	259.2771088	264.8239013	259.5360644	249.349343	234.7665742	225.2824478	213.45071	198.5651283	181.285454	163.866716	146.497874	132.1919445	123.2452828	111.746514	99.36469991	89.48631928	84.93072989	78.63000359	69.92981481	65.29358996	57.99007904	52.84887136	48.99521869	41.67576251	37.75413792	32.57345526	27.83249386	24.58682671	21.85290686	18.27956636	16.0903569	13.74943365	11.77885698	9.435275005	7.6212437
1	1	20	1	1	1	2		Negative10.png	471.0741838	297.1611148	0	72.77142774	111.6155554	131.7991072	140.033822	143.0296073	140.1736822	134.6719025	126.7958472	121.6735343	115.2832923	107.2436898	97.91105397	88.50331078	79.12251607	71.39597984	66.56394803	60.35354035	53.66620588	48.33095897	45.87051579	42.46753591	37.76862248	35.26462863	31.32005153	28.54331985	26.46198797	22.50879893	20.39075588	17.59270403	15.03214267	13.27917969	11.80260797	9.872670804	8.690293506	7.425976608	6.361681407	5.095928549	4.116182446
1	1	20	1	0	1	3		Neutral5.png	0	0	0	0	0	0	0	0	0	0	0	0	0	0	0	0	0	0	0	0	0	0	0	0	0	0	0	0	0	0	0	0	0	0	0	0	0	0	0	0	0
1	1	20	1	0	1	4		Neutral1.png	0	0	0	0	0	0	0	0	0	0	0	0	0	0	0	0	0	0	0	0	0	0	0	0	0	0	0	0	0	0	0	0	0	0	0	0	0	0	0	0	0
1	1	20	1	1	1	5		Negative3.png	549.0627908	393.3034986	0	84.81908917	130.0940499	153.6190861	163.2170978	166.7088498	163.3801125	156.9674866	147.7875122	141.8171758	134.3689983	124.9984008	114.120702	103.1554615	92.22163086	83.21592922	77.5839312	70.34536054	62.55090554	56.33238272	53.46460129	49.49824165	44.0214004	41.10285827	36.50523737	33.26880435	30.84289792	26.23523934	23.76654402	20.50526117	17.52078651	15.47761204	13.75658674	11.50713915	10.12901358	8.655382911	7.414888498	5.939584139	4.797636336
1	1	20	1	1	1	6		Negative4.png	495.1878623	316.785312	0	76.49650305	117.3290114	138.5457331	147.2019723	150.351108	147.3489917	141.5655831	133.2863627	127.9018453	121.184495	112.7333556	102.9229942	93.03368084	83.17269538	75.05064774	69.97127047	63.44296006	56.41330958	50.80495828	48.21856819	44.64139417	39.70194944	37.06977938	32.92328447	30.00441549	27.81654292	23.66099525	21.43453231	18.4932518	15.80161862	13.95892373	12.40676821	10.37804006	9.135138396	7.80610275	6.687327654	5.356782543	4.326884504
1	1	20	1	0	1	7		Neutral2.png	0	0	0	0	0	0	0	0	0	0	0	0	0	0	0	0	0	0	0	0	0	0	0	0	0	0	0	0	0	0	0	0	0	0	0	0	0	0	0	0	0
1	1	20	1	1	1	8		Negative1.png	481.9947455	344.1426527	0	74.4584335	114.2030556	134.8545076	143.2801217	146.3453561	143.4232241	137.7939008	129.7352608	124.4942012	117.9558189	109.7298403	100.1808529	90.55501706	80.95675437	73.05109961	68.10705041	61.75267149	54.91030953	49.45137956	46.93389776	43.45202914	38.6441843	36.08214223	32.04612093	29.20501836	27.07543651	23.03060364	20.86345957	18.00054257	15.38062163	13.58702101	12.07621903	10.10154157	8.891754102	7.598127488	6.509159525	5.214063661	4.211604835
1	1	20	1	1	1	9		Negative12.png	496.0336446	320.9077775	0	76.62715929	117.5294097	138.7823696	147.4533937	150.6079081	147.6006642	141.8073775	133.5140161	128.120302	121.3914785	112.9259045	103.098787	93.19258263	83.31475458	75.17883446	70.0907816	63.55132082	56.50966368	50.89173329	48.30092564	44.7176418	39.76976048	37.13309467	32.97951754	30.05566312	27.86405366	23.7014083	21.47114255	18.52483833	15.82860783	13.98276561	12.42795901	10.39576578	9.150741238	7.819435596	6.698749629	5.365931943	4.334274835
1	1	20	1	0	1	10		Neutral7.png	0	0	0	0	0	0	0	0	0	0	0	0	0	0	0	0	0	0	0	0	0	0	0	0	0	0	0	0	0	0	0	0	0	0	0	0	0	0	0	0	0
0	2	20	2	1	2		1	Negative5.png	940.2661922	1289.530388	0	145.2520975	222.7851512	263.0716114	279.5081393	285.4877403	279.7873008	268.8057239	253.0850819	242.8609224	230.1059706	214.0588878	195.4309046	176.6530068	157.9288984	142.5066972	132.86194	120.4659383	107.1179886	96.46881173	91.55775607	84.7653929	75.38634055	70.38835754	62.51496388	56.97259495	52.81824714	44.92766402	40.70004055	35.11511646	30.00422446	26.50530245	23.55805865	19.70589538	17.34586497	14.82228275	12.69794473	10.17149633	8.215918697
0	2	20	2	1	2		2	Negative9.png	916.7883664	1552.002354	0	141.6252485	217.2223532	256.502887	272.5290057	278.3593	272.8011967	262.0938225	246.7657146	236.7968456	224.3603765	208.7139787	190.551124	172.2420979	153.9855181	138.9483991	129.5444651	117.4579834	104.4433232	94.06004922	89.27161938	82.64885704	73.50399342	68.63080675	60.95400652	55.55002689	51.4994104	43.80584993	39.68378742	34.2383152	29.2550388	25.84348255	22.96982949	19.21385219	16.91275018	14.45218014	12.38088544	9.917520785	8.010772634
0	2	20	2	0	2		3	Neutral3.png	0	0	0	0	0	0	0	0	0	0	0	0	0	0	0	0	0	0	0	0	0	0	0	0	0	0	0	0	0	0	0	0	0	0	0	0	0	0	0	0	0
0	2	20	2	1	2		4	Negative6.png	798.1052397	1402.070248	0	123.2911074	189.101765	223.297225	237.2486774	242.3242091	237.4856319	228.1643841	214.8205813	206.1422354	195.3157333	181.6948449	165.8832682	149.9444429	134.0512743	120.9607904	112.7742456	102.2524232	90.92257988	81.88347592	77.71493377	71.94952321	63.9885108	59.74618404	53.06318641	48.35878066	44.832538	38.13494983	34.54651022	29.80598332	25.46781853	22.49790638	19.99626298	16.7265169	14.72330478	12.58126861	10.77811402	8.633645008	6.973735539
0	2	20	2	1	2		5	Negative8.png	824.1901407	1419.371249	0	127.3206967	195.2822793	230.5953678	245.002803	250.2442211	245.247502	235.6216029	221.8416774	212.8796925	201.699342	187.6332748	171.3049199	154.8451574	138.4325439	124.9142167	116.4601067	105.5943939	93.89425126	84.55971742	80.25493258	74.30108802	66.07988157	61.69890058	54.79747895	49.93931659	46.29782386	39.38133482	35.67561231	30.78014823	26.30019689	23.2332175	20.64981155	17.27319861	15.20451443	12.99246895	11.13038089	8.915823052	7.201661873
0	2	20	2	0	2		6	Neutral4.png	0	0	0	0	0	0	0	0	0	0	0	0	0	0	0	0	0	0	0	0	0	0	0	0	0	0	0	0	0	0	0	0	0	0	0	0	0	0	0	0	0
0	2	20	2	0	2		7	Neutral6.png	0	0	0	0	0	0	0	0	0	0	0	0	0	0	0	0	0	0	0	0	0	0	0	0	0	0	0	0	0	0	0	0	0	0	0	0	0	0	0	0	0
0	2	20	2	1	2		8	Negative7.png	709.1450639	1131.23723	0	109.5485606	168.0236848	198.4075746	210.8039393	215.3137308	211.0144818	202.7322197	190.8757733	183.1647525	173.545018	161.4423712	147.3932196	133.2310029	119.109354	107.4779906	100.2039526	90.85493686	80.78796568	72.75639837	69.05249951	63.92972593	56.85608153	53.08662241	47.14853987	42.96850703	39.83531425	33.8842675	30.6958105	26.48368272	22.62906808	19.99019485	17.76739518	14.86210879	13.08218314	11.17890735	9.576739975	7.671302525	6.196413566
0	2	20	2	1	2		9	Negative11.png	840.2098394	1138.779061	0	129.7954159	199.0779608	235.0774261	249.7648972	255.1081921	250.0143523	240.2013557	226.1535912	217.0174131	205.6197513	191.2802834	174.634556	157.8548668	141.123243	127.3421614	118.7237297	107.6468212	95.71926412	86.20329592	81.81483941	75.74527059	67.3642694	62.89813574	55.86257189	50.90998193	47.19770988	40.14678576	36.36903551	31.3784188	26.8113911	23.68479915	21.0511798	17.60893599	15.50004301	13.24500222	11.34672095	9.089118984	7.341639832
0	2	20	2	0	2		10	Neutral8.png	0	0	0	0	0	0	0	0	0	0	0	0	0	0	0	0	0	0	0	0	0	0	0	0	0	0	0	0	0	0	0	0	0	0	0	0	0	0	0	0	0
1	2	21	1	1	2	1		Negative5.png	737.2107106	899.5007432	0	113.884135	174.6735138	206.2598987	219.146871	223.8351454	219.3657462	210.7556991	198.4300133	190.4138154	180.4133633	167.8317333	153.2265621	138.5038511	123.8233134	111.7316186	104.1696979	94.45067867	83.98528964	75.63585912	71.78537203	66.45985579	59.10625964	55.18761763	49.01452517	44.66906027	41.41186595	35.22529619	31.91065047	27.53182043	23.52465272	20.78134151	18.47057068	15.45030254	13.59993324	11.62133201	9.955756081	7.974907637	6.441647388
1	2	21	1	1	2	2		Negative9.png	79.6748594	827.590554	0	12.30815331	18.87803236	22.2917657	23.68453942	24.19122984	23.70819459	22.77765428	21.44554221	20.5791828	19.49837291	18.1385994	16.56012944	14.96895624	13.38234095	12.07551772	11.25825482	10.20786111	9.076802667	8.174428768	7.758283136	7.182722103	6.387974101	5.964462551	5.297298785	4.82765788	4.475633017	3.807012678	3.448778692	2.975531812	2.542452749	2.245966369	1.996227267	1.669808462	1.469827762	1.255988255	1.075979302	0.861896925	0.696188135
1	2	21	1	0	2	3		Neutral3.png	0	0	0	0	0	0	0	0	0	0	0	0	0	0	0	0	0	0	0	0	0	0	0	0	0	0	0	0	0	0	0	0	0	0	0	0	0	0	0	0	0
1	2	21	1	1	2	4		Negative6.png	460.7803838	396.5900647	0	71.18124395	109.1765591	128.9190647	136.9738365	139.9041587	137.1106405	131.7290844	124.0251347	119.0147534	112.7641495	104.9002264	95.7715251	86.56935766	77.39354982	69.83585201	65.1094086	59.03470927	52.49350482	47.27484244	44.86816428	41.5395455	36.9433116	34.49403443	30.63565327	27.91959807	25.88374695	22.01694206	19.94518197	17.20827248	14.7036639	12.98900624	11.54470021	9.65693557	8.500395297	7.263705948	6.222667471	4.98457354	4.026236614
1	2	21	1	1	2	5		Negative8.png	595.8122336	316.9062524	0	92.04093196	141.1707873	166.6988409	177.1140664	180.9031204	177.2909608	170.3323379	160.3707431	153.8920678	145.8097222	135.6412738	123.8374035	111.9385377	100.0737562	90.30127244	84.18974317	76.33485111	67.87674446	61.12875127	58.01679525	53.71272359	47.76956177	44.60252307	39.61344199	36.10144588	33.4689879	28.46901449	25.7901244	22.25116264	19.01257765	16.79543898	14.92787858	12.48690386	10.99143906	9.392337473	8.046222312	6.445304529	5.206126638
1	2	21	1	0	2	6		Neutral4.png	0	0	0	0	0	0	0	0	0	0	0	0	0	0	0	0	0	0	0	0	0	0	0	0	0	0	0	0	0	0	0	0	0	0	0	0	0	0	0	0	0
1	2	21	1	0	2	7		Neutral6.png	0	0	0	0	0	0	0	0	0	0	0	0	0	0	0	0	0	0	0	0	0	0	0	0	0	0	0	0	0	0	0	0	0	0	0	0	0	0	0	0	0
1	2	21	1	1	2	8		Negative7.png	391.017754	260.8910728	0	60.40432953	92.6471144	109.4005841	116.2358551	118.7225234	116.3519468	111.7851639	105.2476002	100.9957959	95.69153987	89.01822295	81.27161652	73.4626668	65.67608582	59.26263132	55.25177637	50.09679283	44.54593355	40.11738209	38.07507751	35.25041507	31.35005577	29.27160171	25.99738348	23.69254186	21.96492072	18.68355411	16.92546066	14.60292211	12.47751388	11.02245717	9.796820582	8.194865472	7.213426601	6.163973307	5.280549139	4.229903918	3.4166602
1	2	21	1	1	2	9		Negative11.png	171.023355	406.7498004	0	26.41964716	40.52199721	47.8496302	50.8392412	51.92686026	50.8900174	48.89259779	46.03319802	44.17354373	41.8535681	38.93479258	35.54658166	32.13110304	28.72540806	25.92029117	24.16602333	21.9113365	19.48350153	17.54654158	16.65327835	15.41782743	13.71188818	12.80281389	11.37073624	10.36264455	9.607017574	8.171813364	7.402858405	6.387026439	5.457415331	4.821002593	4.284933631	3.584270465	3.155008707	2.695998799	2.309606714	1.850075481	1.494378924
1	2	21	1	0	2	10		Neutral8.png	0	0	0	0	0	0	0	0	0	0	0	0	0	0	0	0	0	0	0	0	0	0	0	0	0	0	0	0	0	0	0	0	0	0	0	0	0	0	0	0	0
0	1	21	2	1	1		1	Negative2.png	703.5828003	340.0878177	0	108.6893034	166.7057711	196.8513412	209.1504735	213.624892	209.3593646	201.1420654	189.3786165	181.728078	172.183797	160.1760788	146.2371234	132.1859897	118.1751056	106.6349742	99.41799096	90.14230536	80.15429567	72.18572492	68.51087803	63.42828553	56.4101241	52.67023118	46.7787247	42.63147844	39.52286123	33.61849222	30.45504426	26.2759548	22.45157429	19.83339939	17.6280345	14.74553607	12.97957148	11.09122426	9.501623677	7.611131752	6.14781126
0	1	21	2	1	1		2	Negative10.png	312.9185576	882.0102981	0	48.33958426	74.14241708	87.54966398	93.01970496	95.00970326	93.11260931	89.45796423	84.22616854	80.82359036	76.57876994	71.23833544	65.03898289	58.78973907	52.55839622	47.425921	44.21616662	40.09080404	35.64863521	32.10461215	30.47022344	28.20973965	25.08841129	23.42509334	20.80484493	18.96035653	17.57779855	14.95182954	13.54488557	11.6862349	9.985341086	8.820907398	7.84007103	6.558079414	5.772666392	4.93282368	4.225848578	3.385052006	2.734239994
0	1	21	2	0	1		3	Neutral5.png	0	0	0	0	0	0	0	0	0	0	0	0	0	0	0	0	0	0	0	0	0	0	0	0	0	0	0	0	0	0	0	0	0	0	0	0	0	0	0	0	0
0	1	21	2	0	1		4	Neutral1.png	0	0	0	0	0	0	0	0	0	0	0	0	0	0	0	0	0	0	0	0	0	0	0	0	0	0	0	0	0	0	0	0	0	0	0	0	0	0	0	0	0
0	1	21	2	1	1		5	Negative3.png	315.0416245	307.2247118	0	48.66755514	74.64545312	88.14366453	93.65081825	95.65431815	93.74435293	90.06491208	84.79762009	81.37195634	77.09833598	71.72166809	65.48025462	59.18861139	52.91499058	47.74769292	44.51616124	40.3628092	35.89050146	32.32243318	30.67695558	28.40113503	25.2586293	23.5840262	20.94600012	19.08899737	17.69705911	15.05327361	13.63678392	11.76552281	10.0530889	8.880754845	7.89326377	6.602574192	5.811832356	4.966291541	4.254519806	3.408018659	2.752791066
0	1	21	2	1	1		6	Negative4.png	498.9817702	571.9255318	0	77.08258504	118.2279338	139.6072085	148.329768	151.503031	148.4779138	142.6501953	134.3075432	128.881772	122.1129564	113.5970682	103.7115442	93.74646329	83.80992737	75.62565224	70.50735905	63.92903164	56.84552313	51.19420314	48.58799729	44.98341657	40.00612802	37.35379145	33.17552795	30.2342959	28.02966083	23.84227521	21.59875411	18.63493883	15.92268356	14.06587076	12.50182332	10.45755196	9.20512774	7.865909618	6.738562967	5.397823815	4.360035158
0	1	21	2	0	1		7	Neutral2.png	0	0	0	0	0	0	0	0	0	0	0	0	0	0	0	0	0	0	0	0	0	0	0	0	0	0	0	0	0	0	0	0	0	0	0	0	0	0	0	0	0
0	1	21	2	1	1		8	Negative1.png	557.6091719	356.6889454	0	86.13933209	132.1190156	156.0102284	165.7576369	169.3037395	165.923189	159.4107481	150.0878837	144.0246166	136.4605053	126.9440507	115.8970362	104.7611173	93.65709729	84.51121832	78.79155601	71.4403141	63.52453531	57.2092187	54.29679911	50.2687015	44.70661104	41.74264064	37.07345593	33.78664655	31.32297991	26.64360129	24.13647975	20.82443373	17.79350454	15.71852723	13.97071349	11.68625236	10.28667571	8.790107395	7.530304192	6.032036133	4.872313457
0	1	21	2	1	1		9	Negative12.png	526.1874524	1189.972837	0	81.28531234	124.6740042	147.2189281	156.4170625	159.7633394	156.5732856	150.4278259	141.6303124	135.9087151	128.7708475	119.7906527	109.3661462	98.85774519	88.3794455	79.74894408	74.35158928	67.41459569	59.94487731	53.98543381	51.23713138	47.43602027	42.18735802	39.3904097	34.98433726	31.88274219	29.55790513	25.14221321	22.77636995	19.65096036	16.79082643	14.83277575	13.1834527	11.02772276	9.70701337	8.294777865	7.105965573	5.692126108	4.597754726
0	1	21	2	0	1		10	Neutral7.png	0	0	0	0	0	0	0	0	0	0	0	0	0	0	0	0	0	0	0	0	0	0	0	0	0	0	0	0	0	0	0	0	0	0	0	0	0	0	0	0	0
1	2	22	1	1	2	1		Negative5.png	1168.832485	848.0524265	0	180.5609639	276.941279	327.0208455	347.4528763	354.8860393	347.7998983	334.148845	314.6067226	301.897205	286.0416929	266.0937762	242.9375763	219.5950196	196.3193277	177.1481932	165.1589228	149.7496168	133.1569568	119.9191057	113.8142373	105.3707404	93.71176426	87.4988376	77.71152592	70.82188031	65.65766542	55.84898576	50.59368285	43.65113748	37.29785514	32.9483914	29.28471156	24.49613828	21.56241565	18.42538392	15.78464739	12.64405275	10.21310002
1	2	22	1	1	2	2		Negative9.png	760.1136738	1237.206504	0	117.4221793	180.1001048	212.6677856	225.9551182	230.7890435	226.1807931	217.3032573	204.5946488	196.3294113	186.0182745	173.0457704	157.9868596	142.8067574	127.6701387	115.2027905	107.4059433	97.38498279	86.59446498	77.98564226	74.01553189	68.52456756	60.94251686	56.9021342	50.53726196	46.05679627	42.69841053	36.31964229	32.9020203	28.38715291	24.25549432	21.42695652	19.04439685	15.93029789	14.02244307	11.98237253	10.26505207	8.222664505	6.64177038
1	2	22	1	0	2	3		Neutral3.png	0	0	0	0	0	0	0	0	0	0	0	0	0	0	0	0	0	0	0	0	0	0	0	0	0	0	0	0	0	0	0	0	0	0	0	0	0	0	0	0	0
1	2	22	1	1	2	4		Negative6.png	877.0888575	1628.763908	0	135.4924778	207.8160157	245.3955922	260.727735	266.3055612	260.9881394	250.7444245	236.0800667	226.5428777	214.6449426	199.6760778	182.2997256	164.7835318	147.317513	132.9315436	123.9348263	112.3717231	99.9206342	89.98698514	85.40590775	79.0699296	70.32106424	65.65890023	58.314527	53.14455484	49.26934141	41.9089337	37.96536806	32.75570007	27.98821352	24.72438724	21.97517142	18.38183847	16.18038064	13.82636018	11.84475836	9.488064305	7.6638837
1	2	22	1	1	2	5		Negative8.png	574.6239197	1411.551294	0	88.76776627	136.1504624	160.7706857	170.8155243	174.4698317	170.986128	164.274968	154.6676281	148.419348	140.6244273	130.8175899	119.4334895	107.957772	96.51492669	87.08997264	81.19578197	73.6202261	65.46290719	58.95488659	55.95359815	51.80258817	46.07077746	43.0163652	38.20470616	34.81760388	32.27876154	27.45659752	24.8729743	21.45986533	18.33645111	16.19815847	14.39701237	12.04284376	10.60056078	9.058326549	7.760082024	6.216096185	5.020986019
1	2	22	1	0	2	6		Neutral4.png	0	0	0	0	0	0	0	0	0	0	0	0	0	0	0	0	0	0	0	0	0	0	0	0	0	0	0	0	0	0	0	0	0	0	0	0	0	0	0	0	0
1	2	22	1	0	2	7		Neutral6.png	0	0	0	0	0	0	0	0	0	0	0	0	0	0	0	0	0	0	0	0	0	0	0	0	0	0	0	0	0	0	0	0	0	0	0	0	0	0	0	0	0
1	2	22	1	1	2	8		Negative7.png	1017.997692	1601.880213	0	157.260041	241.202727	284.8196557	302.614986	309.0889187	302.9172257	291.0278054	274.0075431	262.9381557	249.1287561	231.7550662	211.5871138	191.2568533	170.9848289	154.2876794	143.8455932	130.4248181	115.9733978	104.4438569	99.1268059	91.77292029	81.61850473	76.2073401	67.68305555	61.68250079	57.1847144	48.64181935	44.06469962	38.01807168	32.48466391	28.69648716	25.50559568	21.33497532	18.77984197	16.04763603	13.74767968	11.01237061	8.895126016
1	2	22	1	1	2	9		Negative11.png	956.2296325	1176.448796	0	147.7181259	226.567503	267.5379295	284.2535098	290.33463	284.5374108	273.3693933	257.381853	246.9841121	234.0126121	217.6930887	198.7488476	179.6521466	160.6101482	144.9261155	135.1176136	122.5111579	108.9365923	98.10661827	93.11218479	86.20450377	76.66621784	71.5833812	63.5763164	57.93985149	53.71497292	45.69042683	41.39102856	35.711286	30.51362345	26.95529822	23.95801737	20.04045371	17.6403557	15.07392917	12.91352505	10.34418368	8.355405077
1	2	22	1	0	2	10		Neutral8.png	0	0	0	0	0	0	0	0	0	0	0	0	0	0	0	0	0	0	0	0	0	0	0	0	0	0	0	0	0	0	0	0	0	0	0	0	0	0	0	0	0
0	1	22	2	1	1		1	Negative2.png	1053.384186	1567.957992	0	162.7265382	249.5871458	294.7202373	313.1341489	319.8331212	313.4468947	301.1441877	283.5322861	272.0781171	257.7886907	239.811076	218.9420678	197.9051096	176.9284118	159.6508548	148.8457925	134.9584995	120.004735	108.0744172	102.5725408	94.96302767	84.4556357	78.85637423	70.03577806	63.82663874	59.17250534	50.33265175	45.59642732	39.33961327	33.61385938	29.69400227	26.3921926	22.07659782	19.43264578	16.60546596	14.22556111	11.3951703	9.204328415
0	1	22	2	1	1		2	Negative10.png	918.9436701	1149.145754	0	141.9581993	217.7330273	257.1059069	273.1697018	279.0137027	273.4425328	262.7099863	247.3458431	237.353538	224.8878317	209.2046503	190.999096	172.6470268	154.347527	139.2750569	129.8490149	117.7341187	104.6888619	94.28117765	89.48149055	82.84315857	73.67679604	68.79215285	61.09730502	55.68062102	51.62048182	43.90883434	39.77708116	34.31880702	29.32381529	25.90423873	23.02382991	19.25902258	16.95251084	14.48615618	12.40999202	9.940836165	8.029605386
0	1	22	2	0	1		3	Neutral5.png	0	0	0	0	0	0	0	0	0	0	0	0	0	0	0	0	0	0	0	0	0	0	0	0	0	0	0	0	0	0	0	0	0	0	0	0	0	0	0	0	0
0	1	22	2	0	1		4	Neutral1.png	0	0	0	0	0	0	0	0	0	0	0	0	0	0	0	0	0	0	0	0	0	0	0	0	0	0	0	0	0	0	0	0	0	0	0	0	0	0	0	0	0
0	1	22	2	1	1		5	Negative3.png	1111.536378	1645.456972	0	171.7098749	263.3656321	310.9903009	330.4207546	337.4895444	330.7507656	317.7688862	299.1847177	287.0982199	272.0199441	253.0498733	231.0287891	208.8304833	186.6957646	168.4643981	157.0628411	142.4088985	126.6296098	114.0406775	108.2350694	100.2054722	89.1180185	83.20964918	73.90211101	67.35019546	62.43913011	53.11127142	48.11358318	41.51136102	35.46951625	31.33326299	27.84917654	23.29533887	20.50542716	17.52217257	15.0108848	12.02424195	9.712454394
0	1	22	2	1	1		6	Negative4.png	1182.151717	1081.394559	0	182.6185157	280.0971163	330.747356	351.4122165	358.9300829	351.7631929	337.9565814	318.1917701	305.3374233	289.3012324	269.1260026	245.7059302	222.0973774	198.5564512	179.1668553	167.0409633	151.4560632	134.6743243	121.2856235	115.1111881	106.5714747	94.77964074	88.49591573	78.59707441	71.62891901	66.40585618	56.48540339	51.17021457	44.1485566	37.72287651	33.32384919	29.61842052	24.77527986	21.80812649	18.63534725	15.96451866	12.7881359	10.32948167
0	1	22	2	0	1		7	Neutral2.png	0	0	0	0	0	0	0	0	0	0	0	0	0	0	0	0	0	0	0	0	0	0	0	0	0	0	0	0	0	0	0	0	0	0	0	0	0	0	0	0	0
0	1	22	2	1	1		8	Negative1.png	1011.012119	1864.495436	0	156.1809113	239.5475767	282.8652029	300.5384203	306.9679284	300.8385861	289.0307518	272.1272838	261.1338553	247.4192168	230.1647464	210.1351879	189.9444351	169.8115188	153.2289464	142.8585145	129.5298337	115.17758	103.7271557	98.44659068	91.14316796	81.05843273	75.6843999	67.21860959	61.25923107	56.79230881	48.30803572	43.76232451	37.75718896	32.26175183	28.49956981	25.33057446	21.1885732	18.65097335	15.937516	13.65334212	10.93680294	8.834087026
0	1	22	2	1	1		9	Negative12.png	743.76966	687.1311424	0	114.89736	176.2275806	208.094989	221.0966165	225.8266024	221.317439	212.6307885	200.1954413	192.1079235	182.0184975	169.324929	154.5898158	139.7361172	124.924967	112.7256926	105.0964937	95.29100454	84.73250514	76.30878989	72.4240451	67.05114784	59.63212689	55.6786208	49.45060645	45.06648004	41.78030652	35.53869497	32.19455892	27.7767705	23.7339511	20.96623271	18.63490299	15.58776358	13.72093158	11.72472678	10.04433225	8.045860236	6.4989586
0	1	22	2	0	1		10	Neutral7.png	0	0	0	0	0	0	0	0	0	0	0	0	0	0	0	0	0	0	0	0	0	0	0	0	0	0	0	0	0	0	0	0	0	0	0	0	0	0	0	0	0
0	1	23	1	1	1		1	Negative2.png	580.0855776	1043.963318	0	89.61148188	137.4445388	162.2987712	172.4390835	176.1281243	172.6113087	165.8363609	156.1377056	149.8300371	141.9610276	132.0609787	120.5686753	108.9838839	97.43227714	87.91774124	81.96752775	74.3199681	66.0851159	59.51523817	56.48542323	52.29495893	46.50866878	43.42522509	38.56783242	35.14853658	32.58556317	27.71756568	25.10938575	21.66383603	18.51073454	16.35211795	14.53385241	12.157308	10.70131648	9.144423697	7.83383968	6.275178638	5.068709247
0	1	23	1	1	1		2	Negative10.png	615.9472115	348.4809829	0	95.15137856	145.9415364	172.3322893	183.0994887	187.0165906	183.2823611	176.0885773	165.7903387	159.092722	150.7372403	140.2251576	128.0223853	115.7214073	103.4556654	93.3529287	87.03486538	78.91452379	70.17058247	63.19454648	59.97742449	55.52790032	49.3838943	46.10982817	40.95214526	37.32146416	34.60004445	29.43110111	26.66168016	23.00312214	19.65509187	17.36302684	15.43235379	12.90888837	11.36288558	9.709743691	8.31813769	6.663118225	5.38206335
0	1	23	1	0	1		3	Neutral5.png	0	0	0	0	0	0	0	0	0	0	0	0	0	0	0	0	0	0	0	0	0	0	0	0	0	0	0	0	0	0	0	0	0	0	0	0	0	0	0	0	0
0	1	23	1	0	1		4	Neutral1.png	0	0	0	0	0	0	0	0	0	0	0	0	0	0	0	0	0	0	0	0	0	0	0	0	0	0	0	0	0	0	0	0	0	0	0	0	0	0	0	0	0
0	1	23	1	1	1		5	Negative3.png	771.3707285	225.6115133	0	119.1611664	182.7673332	215.8173315	229.3014455	234.2069597	229.5304626	220.5214531	207.624634	199.2369908	188.7731492	175.6085262	160.3265974	144.9216825	129.560895	116.9089092	108.996593	98.82722506	87.87690293	79.14058614	75.11167963	69.53939578	61.84505719	57.74483767	51.28570359	46.73888356	43.33076113	36.85752526	33.38928932	28.8075581	24.61471089	21.7442833	19.32643864	16.1662208	14.23011123	12.15982786	10.4170744	8.34443969	6.740133
0	1	23	1	1	1		6	Negative4.png	746.5629445	1035.460413	0	115.3288659	176.8894169	208.8765058	221.926962	226.6747117	222.1486137	213.4293399	200.9472908	192.8293996	182.702082	169.9608418	155.1703898	140.260907	125.3941324	113.1490427	105.4911917	95.64887727	85.05072462	76.59537346	72.6960392	67.30296361	59.85607995	55.88772616	49.63632203	45.23573069	41.93721569	35.67216329	32.31546807	27.88108831	23.82308579	21.04497301	18.70488781	15.64630463	13.7724616	11.76875989	10.08205452	8.076077087	6.523365942
0	1	23	1	0	1		7	Neutral2.png	0	0	0	0	0	0	0	0	0	0	0	0	0	0	0	0	0	0	0	0	0	0	0	0	0	0	0	0	0	0	0	0	0	0	0	0	0	0	0	0	0
0	1	23	1	1	1		8	Negative1.png	701.5095752	1489.896037	0	108.3690321	166.2145445	196.2712856	208.5341765	212.9954103	208.7424521	200.5493665	188.8205806	181.1925856	171.6764285	159.704093	145.8062111	131.7964815	117.8268828	106.3207563	99.12503913	89.8766859	79.91810756	71.97301754	68.3089992	63.24138341	56.24390218	52.51502948	46.64088332	42.50585761	39.40640047	33.51942968	30.36530335	26.19852828	22.38541695	19.77495694	17.57609053	14.70208587	12.94132499	11.0585421	9.473625544	7.588704272	6.1296957
0	1	23	1	1	1		9	Negative12.png	583.1765251	1212.656394	0	90.08897071	138.1769029	163.1635695	173.3579137	177.0666113	173.5310566	166.7200089	156.969675	150.6283965	142.7174575	132.7646568	121.2111174	109.5645973	97.95143856	88.38620509	82.40428628	74.71597711	66.43724605	59.83236117	56.78640206	52.57360915	46.75648713	43.65661352	38.77333855	35.33582322	32.75919318	27.86525688	25.24317945	21.77927034	18.60936776	16.43924913	14.61129507	12.22208741	10.75833774	9.193149151	7.875581774	6.308615511	5.095717528
0	1	23	1	0	1		10	Neutral7.png	0	0	0	0	0	0	0	0	0	0	0	0	0	0	0	0	0	0	0	0	0	0	0	0	0	0	0	0	0	0	0	0	0	0	0	0	0	0	0	0	0
1	2	23	2	1	2	1		Negative5.png	95.25509601	124.0707342	0	14.71498455	22.56958843	26.65086951	28.31599696	28.92176953	28.34427784	27.2317725	25.63916897	24.60339495	23.31123516	21.68556104	19.79842489	17.89610141	15.99922713	14.43685761	13.45978081	12.20398502	10.85175068	9.772919626	9.275397666	8.58728699	7.637127833	7.130799567	6.333173452	5.771695342	5.350832822	4.551465304	4.12317948	3.557390255	3.039623572	2.685159958	2.386584945	1.996335689	1.75724922	1.501593887	1.286384595	1.030438899	0.832326134
1	2	23	2	1	2	2		Negative9.png	92.91574229	120.5608737	0	14.35360174	22.01530574	25.99635534	27.6205892	28.21148471	27.64817554	26.56299202	25.00950097	23.99916435	22.7387385	21.15298903	19.31219874	17.45659409	15.60630483	14.08230527	13.12922434	11.90426942	10.58524438	9.532908153	9.047604751	8.376393268	7.449568908	6.955675472	6.177638121	5.629949257	5.219422628	4.439686641	4.021919016	3.470024913	2.964973973	2.619215571	2.327973211	1.94730802	1.714093235	1.464716498	1.254792494	1.005132525	0.811885177
1	2	23	2	0	2	3		Neutral3.png	0	0	0	0	0	0	0	0	0	0	0	0	0	0	0	0	0	0	0	0	0	0	0	0	0	0	0	0	0	0	0	0	0	0	0	0	0	0	0	0	0
1	2	23	2	1	2	4		Negative6.png	31.8193142	120.5985768	0	4.91544008	7.539216858	8.902540928	9.458765379	9.661119569	9.468212415	9.096587602	8.56458927	8.218596034	7.786958884	7.243913548	6.613528605	5.97807044	5.344432545	4.822533675	4.496147846	4.076657838	3.624953193	3.264577049	3.098383237	2.868524565	2.551130389	2.38199489	2.115553334	1.927995407	1.787409156	1.520385897	1.377319943	1.188321917	1.015365493	0.896959344	0.7972224	0.666862301	0.5869971	0.501597182	0.429707988	0.344211076	0.27803286
1	2	23	2	1	2	5		Negative8.png	165.676787	123.0160386	0	25.59371061	39.25519004	46.35374503	49.24989418	50.30351186	49.299083	47.36410714	44.59409853	42.79258114	40.54513307	37.71760493	34.43531697	31.12661376	27.82738833	25.10996559	23.41054004	21.2263397	18.87440422	16.99799792	16.13266007	14.93583207	13.28322425	12.40256963	11.01526189	10.03868538	9.306680976	7.916344421	7.171428693	6.187353879	5.286804469	4.670287399	4.150977137	3.47221825	3.056376163	2.611715919	2.237403305	1.792238034	1.447661336
1	2	23	2	0	2	6		Neutral4.png	0	0	0	0	0	0	0	0	0	0	0	0	0	0	0	0	0	0	0	0	0	0	0	0	0	0	0	0	0	0	0	0	0	0	0	0	0	0	0	0	0
1	2	23	2	0	2	7		Neutral6.png	0	0	0	0	0	0	0	0	0	0	0	0	0	0	0	0	0	0	0	0	0	0	0	0	0	0	0	0	0	0	0	0	0	0	0	0	0	0	0	0	0
1	2	23	2	1	2	8		Negative7.png	100.3474049	170.1991116	0	15.50164321	23.77615185	28.075617	29.82976166	30.46791865	29.85955443	28.68757488	27.00983125	25.91868506	24.5574468	22.84486463	20.85684274	18.85282162	16.85454102	15.20864768	14.17933665	12.85640639	11.43188201	10.29537698	9.771257642	9.046360776	8.045406395	7.512009972	6.671743004	6.080248443	5.636886739	4.794785273	4.343603418	3.747567271	3.202120936	2.828707804	2.51417106	2.103059196	1.851191236	1.581868646	1.355154329	1.085525853	0.876822039
1	2	23	2	1	2	9		Negative11.png	90.61516375	128.9398446	0	13.99820892	21.47021038	25.35268984	26.93670794	27.51297298	26.96361125	25.9052967	24.39026983	23.40494898	22.17573106	20.62924449	18.83403186	17.02437169	15.21989529	13.7336297	12.8041469	11.60952166	10.32315546	9.296874911	8.823587541	8.168995144	7.265118804	6.783454088	6.024680815	5.490552637	5.09019058	4.329760728	3.922336961	3.384107665	2.891561704	2.554364223	2.270332976	1.899092993	1.671652568	1.428450358	1.223724038	0.980245608	0.791783034
1	2	23	2	0	2	10		Neutral8.png	0	0	0	0	0	0	0	0	0	0	0	0	0	0	0	0	0	0	0	0	0	0	0	0	0	0	0	0	0	0	0	0	0	0	0	0	0	0	0	0	0
0	2	24	1	1	2		1	Negative5.png	384.6251522	82.90203265	0	59.41680191	91.13246165	107.6120352	114.3355589	116.7815736	114.4497527	109.9576304	103.5269469	99.34465369	94.12711495	87.56289758	79.94293749	72.26165335	64.60237225	58.2937689	54.3484859	49.27777925	43.81766888	39.46151813	37.45260242	34.67411932	30.83752553	28.79305133	25.57236205	23.30520143	21.60582451	18.37810373	16.64875268	14.36418444	12.27352371	10.84225517	9.636656055	8.060890706	7.095497008	6.063200831	5.194219431	4.160750813	3.36080251
0	2	24	1	1	2		2	Negative9.png	567.5768422	173.3616622	0	87.67913542	134.4807393	158.7990249	168.7206755	172.3301672	168.8891869	162.2603314	152.770814	146.5991616	138.8998363	129.2132681	117.9687802	106.6337986	95.33128615	86.02191793	80.20001249	72.71736178	64.66008267	58.23187518	55.26739396	51.16729117	45.50577429	42.48882076	37.73617098	34.39060747	31.88290101	27.11987508	24.56793691	21.19668566	18.1115764	15.99950736	14.22045018	11.89515264	10.47055754	8.947236971	7.664913867	6.139863175	4.959409611
0	2	24	1	0	2		3	Neutral3.png	0	0	0	0	0	0	0	0	0	0	0	0	0	0	0	0	0	0	0	0	0	0	0	0	0	0	0	0	0	0	0	0	0	0	0	0	0	0	0	0	0
0	2	24	1	1	2		4	Negative6.png	75.13584955	79.56944525	0	11.60696815	17.8025667	21.02182252	22.3352511	22.81307579	22.35755865	21.48003044	20.22380768	19.40680403	18.38756698	17.10525862	15.61671277	14.11618737	12.61996023	11.38758561	10.61688149	9.626327834	8.559704839	7.708738424	7.316300259	6.773528455	6.02405658	5.624672126	4.995516121	4.552630264	4.220659962	3.590130362	3.252304665	2.806018263	2.397611351	2.118015551	1.882503875	1.574680875	1.386092908	1.184435659	1.014681665	0.812795381	0.656526882
0	2	24	1	1	2		5	Negative8.png	341.3687399	48.88188175	0	52.73456164	80.88335727	95.50957507	101.4769457	103.6478722	101.5782968	97.59137571	91.8839114	88.17197486	83.54122043	77.71523999	70.95224969	64.13483208	57.33694296	51.73782921	48.23624779	43.73581216	38.88976663	35.02352522	33.24053984	30.77453555	27.36941974	25.5548749	22.69639664	20.68420954	19.17595104	16.31123206	14.77637043	12.74873345	10.8931964	9.622893785	8.552880943	7.154332178	6.297510339	5.381310129	4.610057694	3.6928169	2.982833836
0	2	24	1	0	2		6	Neutral4.png	0	0	0	0	0	0	0	0	0	0	0	0	0	0	0	0	0	0	0	0	0	0	0	0	0	0	0	0	0	0	0	0	0	0	0	0	0	0	0	0	0
0	2	24	1	0	2		7	Neutral6.png	0	0	0	0	0	0	0	0	0	0	0	0	0	0	0	0	0	0	0	0	0	0	0	0	0	0	0	0	0	0	0	0	0	0	0	0	0	0	0	0	0
0	2	24	1	1	2		8	Negative7.png	466.3357295	284.6780933	0	72.03943244	110.4928337	130.4733626	138.6252458	141.5908971	138.7636992	133.317261	125.5204295	120.4496411	114.1236775	106.164944	96.92618349	87.61307117	78.32663626	70.67781993	65.8943927	59.74645445	53.12638673	47.84480615	45.40911215	42.04036226	37.3887144	34.90990779	31.00500851	28.2562075	26.19581137	22.28238679	20.18564876	17.41574204	14.88093693	13.1456067	11.68388756	9.773363304	8.602879336	7.351279984	6.297690346	5.044669478	4.074778474
0	2	24	1	1	2		9	Negative11.png	332.7927693	79.19222756	0	51.40974775	78.85138066	93.11015412	98.92761059	101.0439985	99.02641552	95.13965512	89.57557548	85.95689135	81.44247217	75.7628538	69.16976543	62.52361708	55.89650662	50.43805553	47.02444192	42.63706762	37.91276594	34.14365344	32.40546076	30.0014082	26.68183675	24.91287747	22.12621077	20.16457446	18.6942069	15.90145626	14.4051539	12.42845584	10.61953416	9.381144484	8.338012834	6.974598842	6.139302345	5.246119199	4.494242405	3.600044817	2.907898166
0	2	24	1	0	2		10	Neutral8.png	0	0	0	0	0	0	0	0	0	0	0	0	0	0	0	0	0	0	0	0	0	0	0	0	0	0	0	0	0	0	0	0	0	0	0	0	0	0	0	0	0
1	1	24	2	1	1	1		Negative2.png	591.8184651	1090.947974	0	91.42397556	140.2245102	165.5814476	175.9268592	179.690515	176.1025679	169.190589	159.2957675	152.8605192	144.8323501	134.7320615	123.0073132	111.1882063	99.40295525	89.69597709	83.6254138	75.82317359	67.42176219	60.71900124	57.62790486	53.35268368	47.44935926	44.30354943	39.34791049	35.85945552	33.24464307	28.27818482	25.61725151	22.10201164	18.8851351	16.68285805	14.82781603	12.40320332	10.91776272	9.329380019	7.992287956	6.402101231	5.17122963
1	1	24	2	1	1	2		Negative10.png	17.76200828	124.8418197	0	2.74387081	4.208501523	4.969529033	5.280021686	5.392978766	5.28529516	5.077848735	4.780879456	4.587740952	4.346794759	4.043658881	3.691768752	3.337046676	2.983340701	2.692009091	2.509815729	2.275650249	2.023502086	1.822334832	1.729563006	1.601252521	1.424078433	1.329664514	1.180932927	1.076235338	0.99775803	0.848701726	0.768840211	0.663338738	0.566791923	0.500695873	0.445021247	0.372252326	0.327670398	0.27999891	0.239869307	0.192143675	0.155202024
1	1	24	2	0	1	3		Neutral5.png	0	0	0	0	0	0	0	0	0	0	0	0	0	0	0	0	0	0	0	0	0	0	0	0	0	0	0	0	0	0	0	0	0	0	0	0	0	0	0	0	0
1	1	24	2	0	1	4		Neutral1.png	0	0	0	0	0	0	0	0	0	0	0	0	0	0	0	0	0	0	0	0	0	0	0	0	0	0	0	0	0	0	0	0	0	0	0	0	0	0	0	0	0
1	1	24	2	1	1	5		Negative3.png	1043.409769	0	0	161.1856926	247.2238236	291.929553	310.1691047	316.8046449	310.4788892	298.2926756	280.8475398	269.5018294	255.3477086	237.5403226	216.8689215	196.0311607	175.2530897	158.1391326	147.4363827	133.6805874	118.868419	107.0510685	101.601289	94.06382976	83.65593151	78.10968904	69.37261444	63.222269	58.61220525	49.85605558	45.16467811	38.96710937	33.29557223	29.41283195	26.14228688	21.86755614	19.24863949	16.44823003	14.09086032	11.28727027	9.117173308
1	1	24	2	1	1	6		Negative4.png	258.2771871	94.929588	0	39.89859835	61.19577909	72.26187259	76.7767432	78.41925098	76.85342473	73.83694831	69.51872096	66.71029589	63.20669967	58.79880385	53.68197297	48.52396276	43.38072768	39.14447761	36.49520574	33.0902078	29.42372385	26.49855279	25.14955859	23.2837971	20.70751043	19.33463857	17.17193403	15.64952743	14.50838966	12.34096342	11.17969791	9.645602041	8.24171576	7.280613741	6.471049552	5.412917395	4.76465202	4.071461386	3.487937219	2.793959288	2.256791096
1	1	24	2	0	1	7		Neutral2.png	0	0	0	0	0	0	0	0	0	0	0	0	0	0	0	0	0	0	0	0	0	0	0	0	0	0	0	0	0	0	0	0	0	0	0	0	0	0	0	0	0
1	1	24	2	1	1	8		Negative1.png	385.7407156	128.95213	0	59.58913388	91.39678144	107.9241522	114.6671767	117.1202859	114.7817017	110.2765505	103.8272155	99.63279205	94.4001204	87.81686424	80.17480328	72.47124041	64.7897444	58.46284363	54.50611777	49.42070409	43.94475726	39.57597197	37.56122961	34.77468783	30.92696642	28.87656244	25.64653191	23.37279563	21.66848986	18.43140742	16.69704058	14.4058462	12.30912173	10.87370196	9.664606127	8.084270442	7.116076725	6.080786485	5.209284699	4.172818618	3.370550152
1	1	24	2	1	1	9		Negative12.png	150.6694223	17.40454471	0	23.27537648	35.6993693	42.1549217	44.78873134	45.74691004	44.83346453	43.07376301	40.55466782	38.91633581	36.87246649	34.30106201	31.31609085	28.30709719	25.3067228	22.83545014	21.28996226	19.30361156	17.16471952	15.45828219	14.67132853	13.58291183	12.08000083	11.27911782	10.01747545	9.129359366	8.463661514	7.199264677	6.52182504	5.626889869	4.807914189	4.24724258	3.774972574	3.157697148	2.779522944	2.375140995	2.034734433	1.629893203	1.316529015
1	1	24	2	0	1	10		Neutral7.png	0	0	0	0	0	0	0	0	0	0	0	0	0	0	0	0	0	0	0	0	0	0	0	0	0	0	0	0	0	0	0	0	0	0	0	0	0	0	0	0	0
1	1	26	1	1	1	1		Negative2.png	413.9180713	1354.088276	0	63.94196509	98.07307855	115.8077307	123.0433157	125.6756181	123.1662064	118.3319657	111.4115235	106.9107083	101.2958036	94.23165771	86.03136409	77.76507599	69.52246668	62.73340227	58.48764788	53.03075795	47.15480745	42.46689377	40.30497972	37.31488832	33.18610086	30.9859202	27.51994435	25.08011754	23.25131667	19.77777378	17.91671595	15.45815579	13.20827105	11.6679976	10.37058046	8.674805367	7.635887618	6.524972119	5.589809395	4.477632163	3.616760073
1	1	26	1	1	1	2		Negative10.png	584.1321841	2156.509653	0	90.2366007	138.4033352	163.4309478	173.6419976	177.3567727	173.8154243	166.9932152	157.2269033	150.8752332	142.9513305	132.98222	121.4097477	109.7441422	98.11195288	88.53104473	82.53932328	74.83841517	66.54611764	59.93040925	56.87945868	52.65976221	46.83310761	43.72815419	38.83687694	35.3937285	32.8128761	27.91092005	25.28454578	21.81496032	18.63986317	16.46618834	14.6352388	12.24211591	10.77596757	9.208214086	7.888487594	6.318953523	5.104067947
1	1	26	1	0	1	3		Neutral5.png	0	0	0	0	0	0	0	0	0	0	0	0	0	0	0	0	0	0	0	0	0	0	0	0	0	0	0	0	0	0	0	0	0	0	0	0	0	0	0	0	0
1	1	26	1	0	1	4		Neutral1.png	0	0	0	0	0	0	0	0	0	0	0	0	0	0	0	0	0	0	0	0	0	0	0	0	0	0	0	0	0	0	0	0	0	0	0	0	0	0	0	0	0
1	1	26	1	1	1	5		Negative3.png	238.3487669	1129.827055	0	36.82006075	56.47397143	66.68621576	70.85272328	72.36849673	70.92348814	68.13976015	64.15472308	61.5629934	58.3297313	54.2619445	49.53992339	44.7799003	40.03351231	36.12412723	33.67927064	30.53699908	27.15341752	24.45394986	23.20904276	21.48724163	19.10973877	17.84279639	15.84696406	14.44202489	13.38893622	11.38874651	10.31708314	8.901356633	7.605792871	6.718848563	5.971749571	4.995261877	4.397016037	3.757311328	3.218811326	2.578380067	2.082659258
1	1	26	1	1	1	6		Negative4.png	192.6506827	1261.822363	0	29.76063159	45.64634127	53.90061448	57.26828669	58.49344424	57.32548396	55.075474	51.85447932	49.75965626	47.14630038	43.85842139	40.04174298	36.19434864	32.35797516	29.19812788	27.22201826	24.6822075	21.94735258	19.76544791	18.7592241	17.36754012	15.44587064	14.42183634	12.80866054	11.67308727	10.82190496	9.205207227	8.339011509	7.19471913	6.147550955	5.430658525	4.826799178	4.037531319	3.553985836	3.036930302	2.60167572	2.084032935	1.683355585
1	1	26	1	0	1	7		Neutral2.png	0	0	0	0	0	0	0	0	0	0	0	0	0	0	0	0	0	0	0	0	0	0	0	0	0	0	0	0	0	0	0	0	0	0	0	0	0	0	0	0	0
1	1	26	1	1	1	8		Negative1.png	256.6622625	1500.485287	0	39.64912519	60.81314147	71.81004223	76.29668279	77.9289205	76.37288487	73.3752695	69.08404265	66.29317776	62.8114884	58.43115375	53.34631677	48.22055795	43.10948187	38.89971972	36.2670129	32.88330532	29.23974672	26.33286582	24.99230645	23.13821097	20.57803299	19.21374527	17.06456342	15.55167594	14.41767334	12.26379933	11.10979484	9.585291179	8.190182949	7.235090393	6.43058815	5.379072155	4.734860176	4.046003841	3.466128264	2.776489554	2.242680103
1	1	26	1	1	1	9		Negative12.png	206.7155347	1561.423544	0	31.93336657	48.97884454	57.83573763	61.44927355	62.7638762	61.51064662	59.09637015	55.64022024	53.3924604	50.5883112	47.06039397	42.96507125	38.83679012	34.72033445	31.32979614	29.20941664	26.48418188	23.54966335	21.20846433	20.12877912	18.63549244	16.57352761	15.47473161	13.74378265	12.52530456	11.61197998	9.877251961	8.947817876	7.719984121	6.59636532	5.827134712	5.179189394	4.332299442	3.813451745	3.258647529	2.791616307	2.236181966	1.806252357
1	1	26	1	0	1	10		Neutral7.png	0	0	0	0	0	0	0	0	0	0	0	0	0	0	0	0	0	0	0	0	0	0	0	0	0	0	0	0	0	0	0	0	0	0	0	0	0	0	0	0	0
0	2	26	2	1	2		1	Negative5.png	301.386792	1247.685908	0	46.55815986	71.41009918	84.32325832	89.59171577	91.50837808	89.68119639	86.16123334	81.12224131	77.84505592	73.75666687	68.61303961	62.6421474	56.62320253	50.62149893	45.67816718	42.58669961	38.61336608	34.33490135	30.92148366	29.34732591	27.17014613	24.16384586	22.56182499	20.03813875	18.26162396	16.93001641	14.40082037	13.04572552	11.25557038	9.617358396	8.495836756	7.551146455	6.316399167	5.559930413	4.751037828	4.070116378	3.260305086	2.633476988
0	2	26	2	1	2		2	Negative9.png	190.2455615	936.4511111	0	29.38908903	45.07647572	53.22769959	56.55332855	57.76319078	56.60981175	54.38789174	51.20710912	49.13843859	46.5577088	43.31087689	39.54184728	35.74248522	31.95400642	28.83360782	26.88216867	24.37406584	21.67335384	19.51868886	18.52502712	17.15071743	15.25303877	14.24178888	12.64875256	11.52735619	10.68680036	9.090286069	8.234904254	7.104897637	6.070802691	5.362860207	4.76653966	3.987125308	3.509616583	2.999016159	2.569195453	2.058015109	1.662339961
0	2	26	2	0	2		3	Neutral3.png	0	0	0	0	0	0	0	0	0	0	0	0	0	0	0	0	0	0	0	0	0	0	0	0	0	0	0	0	0	0	0	0	0	0	0	0	0	0	0	0	0
0	2	26	2	1	2		4	Negative6.png	697.6789969	1371.613603	0	107.7772853	165.3069334	195.1995504	207.39548	211.8323534	207.6026183	199.4542709	187.7895298	180.2031873	170.7389929	158.8320322	145.0100393	131.0768096	117.1834916	105.740194	98.58376894	89.38591615	79.48171641	71.58001039	67.93599935	62.89605517	55.93678353	52.22827227	46.38620175	42.27375527	39.19122265	33.33639753	30.19949425	26.05547177	22.26318185	19.6669762	17.48011666	14.62180544	12.87065915	10.99815717	9.421895012	7.547266312	6.096224626
0	2	26	2	1	2		5	Negative8.png	337.4698476	1418.959999	0	52.13226169	79.95956002	94.41872666	100.3179418	102.4640735	100.4181354	96.47675032	90.83447296	87.16493175	82.5870668	76.82762693	70.14187912	63.40232563	56.68207758	51.14691329	47.68532466	43.23629008	38.44559295	34.62350924	32.86088795	30.42304877	27.05682398	25.2630037	22.43717312	20.44796792	18.95693577	16.12493574	14.60760431	12.60312569	10.76878137	9.512987334	8.455195485	7.072620036	6.225584261	5.319848295	4.557404605	3.650639941	2.948765843
0	2	26	2	0	2		6	Neutral4.png	0	0	0	0	0	0	0	0	0	0	0	0	0	0	0	0	0	0	0	0	0	0	0	0	0	0	0	0	0	0	0	0	0	0	0	0	0	0	0	0	0
0	2	26	2	0	2		7	Neutral6.png	0	0	0	0	0	0	0	0	0	0	0	0	0	0	0	0	0	0	0	0	0	0	0	0	0	0	0	0	0	0	0	0	0	0	0	0	0	0	0	0	0
0	2	26	2	1	2		8	Negative7.png	368.1366968	1156.906439	0	56.86966925	87.22571368	102.9988261	109.4341198	111.7752766	109.5434182	105.2438683	99.08886103	95.08585813	90.09198951	83.80917288	76.51587207	69.16387609	61.83293991	55.79477942	52.01862634	47.16529529	41.93925381	37.76984644	35.84705072	33.18767813	29.51555487	27.55872502	24.47610314	22.30613318	20.67960668	17.59025472	15.93503904	13.74840772	11.7473713	10.37745967	9.223543255	7.715329225	6.791320889	5.803278109	4.971548982	3.982384022	3.216728619
0	2	26	2	1	2		9	Negative11.png	624.7807447	1190.639379	0	96.51598065	148.0345394	174.8037722	185.725388	189.6986667	185.9108831	178.6139305	168.168001	161.3743313	152.8990204	142.23618	129.858403	117.381012	104.9393624	94.69173854	88.28306548	80.04626698	71.17692547	64.1008435	60.83758354	56.32424705	50.0921275	46.77110675	41.53945554	37.85670547	35.09625684	29.85318373	27.04404546	23.33301866	19.93697302	17.61203661	15.65367505	13.09401964	11.52584505	9.848994817	8.437431265	6.758676537	5.459249566
0	2	26	2	0	2		10	Neutral8.png	0	0	0	0	0	0	0	0	0	0	0	0	0	0	0	0	0	0	0	0	0	0	0	0	0	0	0	0	0	0	0	0	0	0	0	0	0	0	0	0	0
1	1	28	1	1	1	1		Negative2.png	825.7428243	150.0762673	0	127.5605549	195.6501696	231.0297841	245.4643613	250.7156537	245.7095213	236.0654881	222.2596027	213.2807344	202.0793214	187.9867553	171.6276396	155.1368687	138.6933356	125.1495413	116.6795047	105.7933221	94.0711377	84.71901864	80.40612405	74.4410631	66.2043688	61.81513453	54.90071138	50.03339677	46.38504387	39.45552493	35.74282125	30.83813465	26.34974357	23.27698633	20.68871353	17.30573942	15.23315807	13.01694533	11.1513493	8.932619483	7.215229013
1	1	28	1	1	1	2		Negative10.png	198.159535	202.0729742	0	30.61163777	46.95159981	55.44190422	58.90587512	60.16606608	58.96470795	56.65035889	53.33725976	51.18253517	48.4944503	45.11255431	41.18673786	37.22932716	33.28325246	30.03304925	28.00043271	25.38799599	22.5749378	20.3306415	19.2956447	17.86416547	15.88754579	14.83422919	13.17492458	12.00687956	11.13135767	9.468430413	8.577465801	7.400452346	6.323340364	5.585948374	4.964821649	4.152984652	3.655612171	3.123771418	2.676070718	2.143625921	1.73149119
1	1	28	1	0	1	3		Neutral5.png	0	0	0	0	0	0	0	0	0	0	0	0	0	0	0	0	0	0	0	0	0	0	0	0	0	0	0	0	0	0	0	0	0	0	0	0	0	0	0	0	0
1	1	28	1	0	1	4		Neutral1.png	0	0	0	0	0	0	0	0	0	0	0	0	0	0	0	0	0	0	0	0	0	0	0	0	0	0	0	0	0	0	0	0	0	0	0	0	0	0	0	0	0
1	1	28	1	1	1	5		Negative3.png	1106.800423	525.852784	0	170.9782657	262.2435026	309.6652555	329.0129213	336.0515929	329.3415262	316.4149592	297.9099727	285.8749723	270.8609409	251.9716964	230.0444381	207.9407133	185.9003045	167.7466169	156.3936389	141.8021328	126.0900754	113.5547811	107.7739091	99.77852387	88.73831079	82.85511543	73.58723415	67.06323454	62.17309391	52.88497869	47.90858425	41.33449236	35.31839025	31.19976045	27.73051875	23.19608375	20.4180591	17.44751534	14.94692749	11.97300991	9.671072259
1	1	28	1	1	1	6		Negative4.png	417.1715073	80.14044852	0	64.44455511	98.84394242	116.7179907	124.010448	126.6634406	124.1343047	119.2620664	112.2872289	107.7510368	102.0919984	94.97232764	86.70757891	78.376317	70.06891998	63.22649287	58.94736644	53.44758483	47.52544879	42.80068765	40.62178075	37.60818694	33.44694681	31.22947253	27.73625376	25.27724969	23.43407426	19.93322899	18.05754307	15.57965838	13.31208933	11.75970918	10.45209423	8.742990174	7.695906431	6.576259029	5.633745836	4.512826784	3.645188156
1	1	28	1	0	1	7		Neutral2.png	0	0	0	0	0	0	0	0	0	0	0	0	0	0	0	0	0	0	0	0	0	0	0	0	0	0	0	0	0	0	0	0	0	0	0	0	0	0	0	0	0
1	1	28	1	1	1	8		Negative1.png	681.7725844	0.38191095	0	105.3200665	161.5380938	190.7491877	202.6670618	207.0027787	202.8694775	194.9069046	183.5081084	176.0947273	166.8463075	155.2108141	141.7039494	128.0883839	114.5118202	103.3294189	96.33615348	87.34800292	77.66960945	69.94805475	66.38712367	61.46208539	54.66147847	51.03751771	45.32864081	41.30995416	38.29770033	32.57635962	29.51097472	25.46143198	21.75560264	19.21858799	17.08158675	14.28844229	12.57722046	10.74740972	9.207084834	7.375195873	5.957236546
1	1	28	1	1	1	9		Negative12.png	407.0034429	65.24738954	0	62.87379493	96.43473766	113.873127	120.9878393	123.5761683	121.1086771	116.3551939	109.5503598	105.1247321	99.60362611	92.65748894	84.59418373	76.46598652	68.36107253	61.68542152	57.51059376	52.14486286	46.36707191	41.75747127	39.63167266	36.69153165	32.63171685	30.46829089	27.06021522	24.66114648	22.86289628	19.44738	17.61741171	15.19992255	12.98762282	11.47308011	10.19733673	8.529890079	7.50832777	6.415970456	5.496429912	4.402831942	3.556340985
1	1	28	1	0	1	10		Neutral7.png	0	0	0	0	0	0	0	0	0	0	0	0	0	0	0	0	0	0	0	0	0	0	0	0	0	0	0	0	0	0	0	0	0	0	0	0	0	0	0	0	0
0	2	28	2	1	2		1	Negative5.png	1164.156869	1028.67463	0	179.8386759	275.8334463	325.7126822	346.0629799	353.4664085	346.4086137	332.812168	313.3482189	300.6895425	284.8974562	265.0293361	241.9657667	218.7165859	195.5340024	176.4395571	164.4982468	149.1505818	132.6242965	119.4394	113.3589526	104.9492317	93.33689431	87.14882087	77.40066083	70.53857549	65.39501871	55.62557617	50.39129576	43.47652227	37.14865461	32.81658978	29.16756556	24.39814774	21.47616072	18.35167788	15.72150494	12.59347345	10.17224512
0	2	28	2	1	2		2	Negative9.png	481.8559373	3.184380101	0	74.43699044	114.1701667	134.8156713	143.2388589	146.3032105	143.3819201	137.754218	129.6978987	124.4583485	117.9218492	109.6982396	100.1520022	90.52893839	80.93343988	73.03006185	68.08743647	61.73488752	54.89449607	49.43713821	46.92038141	43.43951552	38.63305528	36.07175104	32.03689207	29.19660769	27.06763914	23.02397112	20.85745116	17.99535865	15.37619221	13.58310812	12.07274124	10.09863246	8.889193392	7.595939326	6.507284971	5.212562079	4.210391948
0	2	28	2	0	2		3	Neutral3.png	0	0	0	0	0	0	0	0	0	0	0	0	0	0	0	0	0	0	0	0	0	0	0	0	0	0	0	0	0	0	0	0	0	0	0	0	0	0	0	0	0
0	2	28	2	1	2		4	Negative6.png	1163.032568	0	0	179.6649942	275.5670562	325.3981206	345.7287646	353.1250433	346.0740647	332.4907499	313.0455984	300.3991473	284.6223125	264.7733802	241.7320848	218.5053572	195.3451627	176.2691581	164.3393803	149.0065375	132.4962127	119.3240497	113.2494745	104.8478755	93.24675287	87.06465566	77.32591004	70.47045185	65.33186254	55.57185498	50.34262965	43.4345342	37.11277777	32.7848967	29.13939657	24.37458488	21.45541981	18.33395449	15.70632168	12.58131112	10.16242113
0	2	28	2	1	2		5	Negative8.png	1068.096423	78.69344791	0	164.9992811	253.0730396	298.8364886	317.5075807	324.3001151	317.8246945	305.35016	287.4922794	275.8781341	261.3891324	243.1604309	221.9999528	200.669179	179.3995072	161.8806407	150.924668	136.8434162	121.6807979	109.5838536	104.0051345	96.28934205	85.63519712	79.95773279	71.01394253	64.7180824	59.9989464	51.03562976	46.23325618	39.88905547	34.08333204	30.1087277	26.76080284	22.3849337	19.70405454	16.83738852	14.4242444	11.55432253	9.332881953
0	2	28	2	0	2		6	Neutral4.png	0	0	0	0	0	0	0	0	0	0	0	0	0	0	0	0	0	0	0	0	0	0	0	0	0	0	0	0	0	0	0	0	0	0	0	0	0	0	0	0	0
0	2	28	2	0	2		7	Neutral6.png	0	0	0	0	0	0	0	0	0	0	0	0	0	0	0	0	0	0	0	0	0	0	0	0	0	0	0	0	0	0	0	0	0	0	0	0	0	0	0	0	0
0	2	28	2	1	2		8	Negative7.png	1264.342781	632.9908277	0	195.3153718	299.5713343	353.7431161	375.8447354	383.885294	376.2201141	361.453575	340.3145822	326.5665156	309.4153818	287.8374356	262.7890438	237.539067	212.3614188	191.623729	178.6547641	161.9862979	144.0377808	129.7182083	123.114485	113.9810338	101.3693529	94.64874149	84.06166676	76.60903877	71.02283381	60.41264502	54.72790886	47.21805844	40.34562226	35.64074525	31.67769048	26.49782241	23.32437276	19.93100077	17.07447837	13.67725232	11.04765606
0	2	28	2	1	2		9	Negative11.png	1174.564476	497.4220403	0	181.4464405	278.2994077	328.6245659	349.156796	356.6264115	349.5055198	335.7875213	316.1495638	303.3777183	287.4444502	267.3987083	244.1289498	220.6719204	197.2820838	178.0169334	165.9688673	150.4839936	133.8099627	120.5071928	114.3723859	105.8874817	94.17132966	87.92793461	78.09262566	71.16919301	65.97965265	56.12287092	50.84179584	43.86520401	37.48076498	33.10997133	29.4283247	24.6162681	21.6681584	18.51574257	15.86205579	12.70605957	10.26318538
0	2	28	2	0	2		10	Neutral8.png	0	0	0	0	0	0	0	0	0	0	0	0	0	0	0	0	0	0	0	0	0	0	0	0	0	0	0	0	0	0	0	0	0	0	0	0	0	0	0	0	0
0	2	29	1	1	2		1	Negative5.png	78.86262551	40.62278944	0	12.18267961	18.68558297	22.0645155	23.44309079	23.94461583	23.46650481	22.54545076	21.22691872	20.36939128	19.29959956	17.95368806	16.39130958	14.81635737	13.2459166	11.95241559	11.14348416	10.10379854	8.984270508	8.09109573	7.679192435	7.109498876	6.322852818	5.903658695	5.243296235	4.778443017	4.43000682	3.768202635	3.413620613	2.945198181	2.516534081	2.223070188	1.975877015	1.652785839	1.454843814	1.243184263	1.065010386	0.853110441	0.689090946
0	2	29	1	1	2		2	Negative9.png	146.8692928	209.4989155	0	22.68833338	34.79897277	41.09170557	43.65908622	44.59309808	43.70269117	41.98737219	39.53181271	37.93480211	35.94248252	33.43593307	30.52624778	27.59314586	24.66844582	22.25950271	20.75299456	18.81674287	16.73179719	15.06839901	14.30129361	13.24032855	11.77532343	10.99464001	9.764818317	8.899101979	8.250194116	7.017687437	6.357333937	5.484970495	4.686650722	4.140120169	3.679761586	3.078054856	2.709418825	2.315236051	1.9834151	1.588784629	1.283323998
0	2	29	1	0	2		3	Neutral3.png	0	0	0	0	0	0	0	0	0	0	0	0	0	0	0	0	0	0	0	0	0	0	0	0	0	0	0	0	0	0	0	0	0	0	0	0	0	0	0	0	0
0	2	29	1	1	2		4	Negative6.png	145.6161142	430.0733004	0	22.49474265	34.50204666	40.74108601	43.28656021	44.2126025	43.32979309	41.62911026	39.19450311	37.61111919	35.63579929	33.15063725	30.26577917	27.35770427	24.45795956	22.06957102	20.57591732	18.65618692	16.58903127	14.93982622	14.17926623	13.12735398	11.67484917	10.90082702	9.681498917	8.8231694	8.179798416	6.957808237	6.303089277	5.438169374	4.646661353	4.104794133	3.648363611	3.051791011	2.686300407	2.295481041	1.96649139	1.575228147	1.272373893
0	2	29	1	1	2		5	Negative8.png	375.5579448	666.8397126	0	58.01610187	88.98409219	105.0751739	111.6401964	114.0285484	111.7516981	107.3654738	101.0863881	97.00268887	91.90814911	85.49867753	78.05835145	70.55814698	63.07942685	56.9195434	53.06726706	48.11609796	42.78470499	38.53124676	36.5696895	33.85670676	30.11055737	28.11427989	24.9695156	22.75580133	21.09648577	17.94485573	16.25627265	14.02556114	11.98418593	10.58665833	9.409480171	7.870862135	6.928226765	5.920266082	5.071770172	4.062664689	3.28157448
0	2	29	1	0	2		6	Neutral4.png	0	0	0	0	0	0	0	0	0	0	0	0	0	0	0	0	0	0	0	0	0	0	0	0	0	0	0	0	0	0	0	0	0	0	0	0	0	0	0	0	0
0	2	29	1	0	2		7	Neutral6.png	0	0	0	0	0	0	0	0	0	0	0	0	0	0	0	0	0	0	0	0	0	0	0	0	0	0	0	0	0	0	0	0	0	0	0	0	0	0	0	0	0
0	2	29	1	1	2		8	Negative7.png	379.2762463	209.5045671	0	58.59050421	89.86510055	106.1154959	112.7455169	115.1575154	112.8581226	108.4284714	102.0872181	97.96308726	92.8181078	86.3451777	78.83118689	71.25672485	63.70395985	57.483089	53.59267227	48.59248293	43.20830523	38.91273461	36.93175649	34.19191321	30.40867417	28.39263206	25.21673228	22.9811006	21.30535659	18.12252308	16.41722177	14.16442458	12.10283824	10.69147408	9.502640987	7.948789495	6.996821336	5.978881097	5.12198445	4.102888075	3.314064495
0	2	29	1	1	2		9	Negative11.png	129.2868257	0.442206077	0	19.97219805	30.63301145	36.17240932	38.43243583	39.2546324	38.47082061	36.96085116	34.79925914	33.39343477	31.63962585	29.43314814	26.87179601	24.28983058	21.7152612	19.59470487	18.26854845	16.56409526	14.72874899	13.26448463	12.5892133	11.65526175	10.36563981	9.678415955	8.595822447	7.833745398	7.262521583	6.177564522	5.596265285	4.82833689	4.125588022	3.64448541	3.239238685	2.709565316	2.385060571	2.038067414	1.74597043	1.398583172	1.129690781
0	2	29	1	0	2		10	Neutral8.png	0	0	0	0	0	0	0	0	0	0	0	0	0	0	0	0	0	0	0	0	0	0	0	0	0	0	0	0	0	0	0	0	0	0	0	0	0	0	0	0	0
1	1	29	2	1	1	1		Negative2.png	601.5470895	440.4067556	0	92.92685114	142.5295947	168.3033629	178.8188378	182.6443625	178.9974349	171.9718333	161.9143554	155.3733211	147.2131807	136.9468582	125.0293724	113.0159768	101.0369935	91.17044692	85.0000925	77.06959495	68.53007671	61.71713224	58.57522279	54.22972326	48.22935688	45.03183457	39.99473222	36.44893219	33.79113607	28.74303655	26.03836141	22.46533618	19.19557892	16.95709968	15.07156349	12.60709373	11.09723467	9.482741293	8.123669405	6.507342351	5.256237033
1	1	29	2	1	1	2		Negative10.png	481.6817131	1380.515117	0	74.41007633	114.1288863	134.7669261	143.1870682	146.2503118	143.3300777	137.7044103	129.651004	124.4133482	117.8792123	109.6585761	100.1157903	90.49620593	80.90417686	73.00365644	68.06281816	61.7125661	54.87464793	49.41926327	46.90341646	43.42380914	38.61908677	36.05870862	32.02530852	29.1860511	27.05785232	23.01564637	20.84990976	17.98885208	15.37063266	13.57819689	12.06837611	10.09498111	8.885979336	7.59319287	6.504932139	5.210677378	4.208869601
1	1	29	2	0	1	3		Neutral5.png	0	0	0	0	0	0	0	0	0	0	0	0	0	0	0	0	0	0	0	0	0	0	0	0	0	0	0	0	0	0	0	0	0	0	0	0	0	0	0	0	0
1	1	29	2	0	1	4		Neutral1.png	0	0	0	0	0	0	0	0	0	0	0	0	0	0	0	0	0	0	0	0	0	0	0	0	0	0	0	0	0	0	0	0	0	0	0	0	0	0	0	0	0
1	1	29	2	1	1	5		Negative3.png	427.8294571	635.6283657	0	66.09099265	101.3692198	119.6999165	127.1786825	129.899454	127.3057034	122.3089885	115.155957	110.5038737	104.7002575	97.39869252	88.92279497	80.37868493	71.8590495	64.8418112	60.45336111	54.8130704	48.73963489	43.89416496	41.65959108	38.56900559	34.30145359	32.02732699	28.44486304	25.92303602	24.03277092	20.44248562	18.51887944	15.97768944	13.65218825	12.0601477	10.71912563	8.966357179	7.89252241	6.744270116	5.777677478	4.628121046	3.738315878
1	1	29	2	1	1	6		Negative4.png	126.3202371	1093.356218	0	19.51392014	29.93011273	35.34240473	37.55057314	38.35390376	37.58807715	36.11275514	34.00076256	32.62719595	30.91362957	28.75778123	26.25520136	23.73248118	21.21698733	19.14508884	17.84936213	16.18401897	14.39078617	12.96012052	12.30034383	11.38782253	10.12779199	9.456337032	8.39858449	7.653993902	7.09587727	6.035815409	5.467854544	4.717546875	4.030923135	3.560859804	3.164911787	2.647392193	2.330333467	1.991302342	1.705907755	1.366491573	1.103769131
1	1	29	2	0	1	7		Neutral2.png	0	0	0	0	0	0	0	0	0	0	0	0	0	0	0	0	0	0	0	0	0	0	0	0	0	0	0	0	0	0	0	0	0	0	0	0	0	0	0	0	0
1	1	29	2	1	1	8		Negative1.png	613.5117399	1142.491192	0	94.77514747	145.3644796	171.6508828	182.3755084	186.2771221	182.5576578	175.3923184	165.1347993	158.4636652	150.1412212	139.6707036	127.5161814	115.2638417	103.0465989	92.98380873	86.69072721	78.60249366	69.89312612	62.94467356	59.74027216	55.30834152	49.18862907	45.92750868	40.79021938	37.1738941	34.46323495	29.31472976	26.55625917	22.91216719	19.57737512	17.29437297	15.37133385	12.85784628	11.31795643	9.671351106	8.285247552	6.636772078	5.360782528
1	1	29	2	1	1	9		Negative12.png	349.5548341	1478.129351	0	53.99914752	82.82295718	97.79991477	103.9103842	106.13337	104.0141657	99.93163742	94.08730692	90.28635735	85.54455646	79.57886779	72.65369956	65.67279884	58.7118949	52.97851324	49.39296316	44.78460613	39.82235142	35.86339672	34.03765497	31.51251539	28.02574418	26.16768618	23.240661	21.18022124	19.63579438	16.70237883	15.1307109	13.05445076	11.15441754	9.853652801	8.757980827	7.325894568	6.448525962	5.510355078	4.720607846	3.781371426	3.054362818
1	1	29	2	0	1	10		Neutral7.png	0	0	0	0	0	0	0	0	0	0	0	0	0	0	0	0	0	0	0	0	0	0	0	0	0	0	0	0	0	0	0	0	0	0	0	0	0	0	0	0	0
1	2	30	1	1	2	1		Negative5.png	792.3165746	77.1480886	0	122.3968758	187.7302081	221.677648	235.5279104	240.5666293	235.7631463	226.5095056	213.2624855	204.6470837	193.8991064	180.3770104	164.6801153	148.8568944	133.0789991	120.0834606	111.9562929	101.5107853	90.26311752	81.28957427	77.1512666	71.42767262	63.5244015	59.31284439	52.6783186	48.00803395	44.50736717	37.85835666	34.29594404	29.58980023	25.2831002	22.33472884	19.85122989	16.60519931	14.6165165	12.49001654	10.69994025	8.571025096	6.923154967
1	2	30	1	1	2	2		Negative9.png	48.01841574	68.41144454	0	7.417873428	11.37740578	13.43479337	14.27418974	14.57956174	14.28844623	13.72762853	12.9247917	12.40265452	11.75127241	10.93176459	9.98045288	9.021485186	8.065264455	7.277668697	6.785120984	6.15207008	5.470404182	4.926561803	4.675759303	4.328880386	3.849901944	3.594660155	3.192574135	2.909531123	2.697372905	2.294409038	2.078508707	1.793292447	1.532284513	1.353598207	1.203085534	1.006359566	0.885835269	0.756958552	0.648470821	0.51944773	0.419578416
1	2	30	1	0	2	3		Neutral3.png	0	0	0	0	0	0	0	0	0	0	0	0	0	0	0	0	0	0	0	0	0	0	0	0	0	0	0	0	0	0	0	0	0	0	0	0	0	0	0	0	0
1	2	30	1	1	2	4		Negative6.png	148.3222477	73.11194328	0	22.91278551	35.14323355	41.49821937	44.09099872	45.03425061	44.13503504	42.40274669	39.92289474	38.31008517	36.29805587	33.76670952	30.82823916	27.86612053	24.91248689	22.47971248	20.95830068	19.00289396	16.89732224	15.21746832	14.44277407	13.37131305	11.89181486	11.10340826	9.861420135	8.9871394	8.331811994	7.087112319	6.420226045	5.539232449	4.733015024	4.181077729	3.716164891	3.108505571	2.736222681	2.338140318	2.003036715	1.604502226	1.296019721
1	2	30	1	1	2	5		Negative8.png	307.4393592	273.8893164	0	47.493159	72.84418467	86.01667091	91.39093157	93.34608504	91.48220918	87.89155686	82.75136983	79.40837072	75.23787704	69.99095345	63.90015145	57.76033178	51.63809963	46.59549397	43.44194233	39.38881477	35.02442824	31.54246096	29.93669037	27.71578761	24.64911365	23.01492037	20.44055247	18.62836102	17.27001161	14.69002326	13.30771487	11.48160914	9.810497941	8.666453466	7.702791525	6.44324756	5.671587105	4.846450025	4.151854044	3.325779806	2.686363501
1	2	30	1	0	2	6		Neutral4.png	0	0	0	0	0	0	0	0	0	0	0	0	0	0	0	0	0	0	0	0	0	0	0	0	0	0	0	0	0	0	0	0	0	0	0	0	0	0	0	0	0
1	2	30	1	0	2	7		Neutral6.png	0	0	0	0	0	0	0	0	0	0	0	0	0	0	0	0	0	0	0	0	0	0	0	0	0	0	0	0	0	0	0	0	0	0	0	0	0	0	0	0	0
1	2	30	1	1	2	8		Negative7.png	451.3551228	379.1921029	0	69.72523189	106.943353	126.2820257	134.1720372	137.0424197	134.3060429	129.0345665	121.4882011	116.5803071	110.4575592	102.7544927	93.81251894	84.79858179	75.81046507	68.40735993	63.77759591	57.82715452	51.41975039	46.30783573	43.95038616	40.68985426	36.18763631	33.78845909	30.00900111	27.3485028	25.35429501	21.56658559	19.53720335	16.85627733	14.40290051	12.72331617	11.30855341	9.459402991	8.326519745	7.115126872	6.095382832	4.882614108	3.943879961
1	2	30	1	1	2	9		Negative11.png	146.5114022	193.0055213	0	22.63304652	34.71417474	40.99157342	43.55269789	44.48443375	43.59619658	41.88505749	39.43548171	37.8423627	35.85489799	33.35445649	30.45186151	27.52590697	24.60833383	22.20526082	20.70242373	18.77089029	16.6910252	15.03168038	14.26644426	13.20806456	11.74662936	10.9678483	9.741023437	8.877416674	8.230090068	7.000586757	6.341842405	5.471604736	4.675230306	4.130031537	3.670794754	3.070554262	2.702816521	2.30959429	1.97858192	1.584913083	1.280196798
1	2	30	1	0	2	10		Neutral8.png	0	0	0	0	0	0	0	0	0	0	0	0	0	0	0	0	0	0	0	0	0	0	0	0	0	0	0	0	0	0	0	0	0	0	0	0	0	0	0	0	0
0	1	30	2	1	1		1	Negative2.png	669.4373947	1181.132803	0	103.4145293	158.6154139	187.2979967	199.0002428	203.2575144	199.1989963	191.3804888	180.187929	172.9086769	163.8275871	152.4026125	139.1401251	125.7709037	112.4399783	101.4598982	94.59316065	85.76763109	76.26434707	68.68249708	65.18599329	60.35006284	53.6724981	50.11410501	44.5085178	40.56254054	37.60478687	31.98696136	28.97703792	25.00076284	21.36198241	18.87086951	16.77253265	14.02992405	12.34966305	10.55295876	9.040502692	7.24175777	5.849453329
0	1	30	2	1	1		2	Negative10.png	372.9948234	1193.278007	0	57.6201515	88.37679036	104.3580531	110.8782703	113.2503223	110.9890111	106.632722	100.3964901	96.34066143	91.28089107	84.91516308	77.525616	70.0765992	62.64892011	56.53107686	52.70509166	47.78771348	42.4927064	38.26827732	36.32010737	33.62564029	29.90505775	27.92240454	24.79910275	22.60049672	20.95250572	17.82238503	16.14532625	13.92983899	11.90239583	10.51440612	9.345262012	7.817144793	6.880942753	5.879861238	5.037156173	4.034937669	3.259178272
0	1	30	2	0	1		3	Neutral5.png	0	0	0	0	0	0	0	0	0	0	0	0	0	0	0	0	0	0	0	0	0	0	0	0	0	0	0	0	0	0	0	0	0	0	0	0	0	0	0	0	0
0	1	30	2	0	1		4	Neutral1.png	0	0	0	0	0	0	0	0	0	0	0	0	0	0	0	0	0	0	0	0	0	0	0	0	0	0	0	0	0	0	0	0	0	0	0	0	0	0	0	0	0
0	1	30	2	1	1		5	Negative3.png	132.1821428	224.4130377	0	20.41946595	31.31902319	36.98247326	39.29311199	40.13372126	39.33235637	37.78857187	35.57857203	34.14126489	32.34818025	30.09228952	27.47357712	24.83378981	22.20156417	20.03351898	18.67766392	16.93504031	15.05859233	13.56153646	12.87114276	11.9162758	10.59777339	9.895159485	8.78832181	8.009178407	7.425162306	6.315908146	5.721590989	4.936465203	4.217978607	3.72610193	3.311779897	2.770244745	2.438472871	2.083708966	1.785070609	1.429903778	1.15498967
0	1	30	2	1	1		6	Negative4.png	44.07939584	250.1288642	0	6.809374572	10.44410078	12.33271789	13.10325737	13.38357926	13.11634438	12.60153136	11.8645524	11.38524688	10.78729858	10.03501617	9.161741935	8.281439744	7.403659179	6.680671037	6.228527723	5.647406898	5.021659037	4.522428833	4.292200023	3.973776084	3.534088935	3.299784997	2.930682674	2.670858088	2.476103515	2.106195355	1.90800564	1.646186081	1.406589004	1.242560594	1.104394693	0.923806439	0.813168924	0.69486415	0.595275824	0.476836684	0.385159793
0	1	30	2	0	1		7	Neutral2.png	0	0	0	0	0	0	0	0	0	0	0	0	0	0	0	0	0	0	0	0	0	0	0	0	0	0	0	0	0	0	0	0	0	0	0	0	0	0	0	0	0
0	1	30	2	1	1		8	Negative1.png	217.4485708	1074.208086	0	33.59140343	51.52191276	60.83867141	64.6398285	66.02268764	64.70438817	62.16475819	58.52915887	56.16469136	53.21494578	49.50385284	45.19589372	40.85326494	36.52307561	32.95649455	30.72602121	27.85928744	24.77240352	22.3096453	21.17390093	19.60308016	17.43405447	16.27820704	14.45738415	13.17564052	12.21489451	10.39009635	9.412404403	8.120819349	6.938860272	6.129689851	5.448102066	4.55724009	4.011452903	3.427842271	2.936561962	2.352288488	1.900036174
0	1	30	2	1	1		9	Negative12.png	266.4991815	921.7404231	0	41.16873009	63.14388515	74.5622566	79.22085357	80.91564893	79.29997619	76.18747327	71.7317795	68.83395104	65.21882136	60.67060462	55.39088457	50.0686743	44.7617095	40.39060267	37.6569939	34.14360127	30.36039849	27.34210756	25.95016949	24.02501336	21.36671319	19.95013734	17.71858527	16.14771439	14.97024965	12.73382558	11.53559235	9.952660078	8.504082489	7.512384754	6.677048904	5.585232175	4.916329923	4.201072263	3.598972191	2.882902171	2.32863377
0	1	30	2	0	1		10	Neutral7.png	0	0	0	0	0	0	0	0	0	0	0	0	0	0	0	0	0	0	0	0	0	0	0	0	0	0	0	0	0	0	0	0	0	0	0	0	0	0	0	0	0
0	2	31	1	1	2		1	Negative5.png	440.1333971	1195.385047	0	67.99170237	104.2844954	123.1423643	130.836212	133.6352301	130.966886	125.8264706	118.4677252	113.6818527	107.7113304	100.1997798	91.48012409	82.69029414	73.92564266	66.70659573	62.19193828	56.38943855	50.14133721	45.1565165	42.85767854	39.67821096	35.2879285	32.94840033	29.26290836	26.66855616	24.72392896	21.03039071	19.05146357	16.43719154	14.0448113	12.40698528	11.02739678	9.22422049	8.119503326	6.938228464	5.943837605	4.761221099	3.84582604
0	2	31	1	1	2		2	Negative9.png	496.1222475	1685.800637	0	76.64084665	117.5504031	138.8071593	147.4797322	150.6348102	147.6270291	141.8327076	133.5378648	128.1431872	121.4131618	112.9460757	103.1172028	93.20922896	83.32963649	75.19226312	70.10330142	63.56267253	56.51975759	50.90082371	48.30955329	44.72562939	39.77686427	37.13972749	32.98540843	30.06103175	27.86903081	23.70564191	21.47497779	18.52814729	15.83143518	13.98526325	12.43017893	10.3976227	9.15237577	7.820832326	6.699946178	5.366890421	4.335049036
0	2	31	1	0	2		3	Neutral3.png	0	0	0	0	0	0	0	0	0	0	0	0	0	0	0	0	0	0	0	0	0	0	0	0	0	0	0	0	0	0	0	0	0	0	0	0	0	0	0	0	0
0	2	31	1	1	2		4	Negative6.png	292.640361	1767.293873	0	45.20701329	69.33773397	81.87614526	86.99170881	88.85274839	87.07859264	83.6607811	78.76802374	75.58594429	71.61620281	66.6218468	60.82423357	54.9799622	49.15243175	44.35255854	41.35080727	37.49278234	33.33848129	30.02412309	28.49564838	26.3816517	23.46259612	21.90706689	19.45661958	17.73166035	16.43869687	13.98289966	12.6671305	10.92892677	9.338256711	8.249282323	7.332007518	6.133093359	5.398577796	4.613159774	3.951999086	3.165689018	2.557051858
0	2	31	1	1	2		5	Negative8.png	764.0376694	1944.491727	0	118.0283572	181.02985	213.7656575	227.1215844	231.9804642	227.3484243	218.4250593	205.6508441	197.3429383	186.9785715	173.9390984	158.8024478	143.5439802	128.3292204	115.7975111	107.9604136	97.88772107	87.0414985	78.38823377	74.39762819	68.87831741	61.25712528	57.19588463	50.7981545	46.29455895	42.91883594	36.50713808	33.07187303	28.53369818	24.3807104	21.53757061	19.14271126	16.01253614	14.09483225	12.04423009	10.31804417	8.265113023	6.676057722
0	2	31	1	0	2		6	Neutral4.png	0	0	0	0	0	0	0	0	0	0	0	0	0	0	0	0	0	0	0	0	0	0	0	0	0	0	0	0	0	0	0	0	0	0	0	0	0	0	0	0	0
0	2	31	1	0	2		7	Neutral6.png	0	0	0	0	0	0	0	0	0	0	0	0	0	0	0	0	0	0	0	0	0	0	0	0	0	0	0	0	0	0	0	0	0	0	0	0	0	0	0	0	0
0	2	31	1	1	2		8	Negative7.png	982.875245	1177.634624	0	151.8343338	232.8808713	274.9929505	292.1743153	298.4248876	292.4661273	280.9869098	264.553872	253.8663951	240.5334405	223.759169	204.2870411	184.6582051	165.0855959	148.9645232	138.8827046	125.9249664	111.9721417	100.8403873	95.70678248	88.60661694	78.80254395	73.57807261	65.34788866	59.55436204	55.21175602	46.96360366	42.54440142	36.70639121	31.3638943	27.70641532	24.62561439	20.59888669	18.13190926	15.49396853	13.27336412	10.63242732	8.588230832
0	2	31	1	1	2		9	Negative11.png	858.3217812	1461.62146	0	132.5933444	203.369375	240.144861	255.1489418	260.6074193	255.4037744	245.3792443	231.0286599	221.6955382	210.0521833	195.4036074	178.3990572	161.2576574	144.1653592	130.0872064	121.2829919	109.9673046	97.78263171	88.06153301	83.57847696	77.37806978	68.81640395	64.25399629	57.06677066	52.00742044	48.21512498	41.01220796	37.15302282	32.05482613	27.38934953	24.19535936	21.50496852	17.98852215	15.83416892	13.53051746	11.59131598	9.285048128	7.499899528
0	2	31	1	0	2		10	Neutral8.png	0	0	0	0	0	0	0	0	0	0	0	0	0	0	0	0	0	0	0	0	0	0	0	0	0	0	0	0	0	0	0	0	0	0	0	0	0	0	0	0	0
1	1	31	2	1	1	1		Negative2.png	153.372454	376.3415653	0	23.69294017	36.33982126	42.91118722	45.5922478	46.56761636	45.63778351	43.84651268	41.28222455	39.61450062	37.53396398	34.91642812	31.87790615	28.8149307	25.76072914	23.24512149	21.67190733	19.6499212	17.47265712	15.73560606	14.93453433	13.82659127	12.29671783	11.48146686	10.19719043	9.293141422	8.615500852	7.328420548	6.638827545	5.727837104	4.894168879	4.323438739	3.842696139	3.214346701	2.829387996	2.417751375	2.071237869	1.659133728	1.34014774
1	1	31	2	1	1	2		Negative10.png	0	960.3604125	0	0	0	0	0	0	0	0	0	0	0	0	0	0	0	0	0	0	0	0	0	0	0	0	0	0	0	0	0	0	0	0	0	0	0	0	0	0	0
1	1	31	2	0	1	3		Neutral5.png	0	0	0	0	0	0	0	0	0	0	0	0	0	0	0	0	0	0	0	0	0	0	0	0	0	0	0	0	0	0	0	0	0	0	0	0	0	0	0	0	0
1	1	31	2	0	1	4		Neutral1.png	0	0	0	0	0	0	0	0	0	0	0	0	0	0	0	0	0	0	0	0	0	0	0	0	0	0	0	0	0	0	0	0	0	0	0	0	0	0	0	0	0
1	1	31	2	1	1	5		Negative3.png	188.2307081	1395.849175	0	29.07783497	44.59907963	52.66397548	55.95438336	57.15143218	56.01026836	53.81188026	50.66478469	48.61802305	46.06462526	42.85217991	39.12306735	35.36394358	31.61558782	28.52823675	26.59746491	24.1159249	21.44381561	19.31197026	18.3288322	16.96907755	15.09149684	14.0909569	12.51479211	11.40527223	10.57361856	8.994012636	8.147690002	7.029651063	6.006508013	5.306063209	4.716058175	3.944898448	3.472446924	2.967254168	2.541985609	2.036219076	1.644734446
1	1	31	2	1	1	6		Negative4.png	981.5582518	830.6491494	0	151.630885	232.5688251	274.6244767	291.7828194	298.0250163	292.0742404	280.6104044	264.1993859	253.5262295	240.2111403	223.4593453	204.0133089	184.4107743	164.8643913	148.7649198	138.6966102	125.7562346	111.8221058	100.7052673	95.5785412	88.48788946	78.69695333	73.47948247	65.26032646	59.47456281	55.13777562	46.90067528	42.48739451	36.65720687	31.32186859	27.66929041	24.59261756	20.57128543	18.10761361	15.47320755	13.25557862	10.61818051	8.576723125
1	1	31	2	0	1	7		Neutral2.png	0	0	0	0	0	0	0	0	0	0	0	0	0	0	0	0	0	0	0	0	0	0	0	0	0	0	0	0	0	0	0	0	0	0	0	0	0	0	0	0	0
1	1	31	2	1	1	8		Negative1.png	0	1170.130453	0	0	0	0	0	0	0	0	0	0	0	0	0	0	0	0	0	0	0	0	0	0	0	0	0	0	0	0	0	0	0	0	0	0	0	0	0	0	0
1	1	31	2	1	1	9		Negative12.png	315.8310364	596.9129746	0	48.7895033	74.8324951	88.3645295	93.8854827	95.89400285	93.97925176	90.29059119	85.01010074	81.57585318	77.29152424	71.90138383	65.64433101	59.33692257	53.0475817	47.86733615	44.62770709	40.46394784	35.98043367	32.40342474	30.75382401	28.47230084	25.32192082	23.6431216	20.99848532	19.1368294	17.74140331	15.09099318	13.67095414	11.79500414	10.07827931	8.903007694	7.913042224	6.619118515	5.826395288	4.978735768	4.26518052	3.416558263	2.75968884
1	1	31	2	0	1	10		Neutral7.png	0	0	0	0	0	0	0	0	0	0	0	0	0	0	0	0	0	0	0	0	0	0	0	0	0	0	0	0	0	0	0	0	0	0	0	0	0	0	0	0	0
1	1	32	1	1	1	1		Negative2.png	567.7665295	321.7355434	0	87.70843827	134.5256835	158.8520964	168.7770628	172.3877609	168.9456306	162.3145597	152.8218709	146.6481558	138.9462574	129.2564519	118.008206	106.6694362	95.36314639	86.05066693	80.22681577	72.74166432	64.68169242	58.25133659	55.28586463	51.18439156	45.52098257	42.50302075	37.74878261	34.402101	31.89355645	27.12893869	24.57614765	21.20376971	18.11762939	16.00485449	14.22520273	11.89912806	10.47405685	8.950227186	7.667475523	6.14191515	4.961067072
1	1	32	1	1	1	2		Negative10.png	277.3260173	75.0545429	0	42.8412571	65.70917812	77.59143404	82.43929187	84.20294025	82.52162894	79.28267701	74.64596555	71.63040948	67.86841099	63.13541772	57.64120297	52.10277178	46.58020543	42.03151736	39.18685259	35.53072435	31.5938246	28.45291213	27.00442497	25.00105716	22.23476049	20.76063462	18.43842318	16.80373386	15.57843326	13.25115189	12.00423906	10.35699834	8.849570622	7.817584026	6.948311696	5.812138656	5.116061481	4.371745656	3.745184576	3.000023387	2.423237195
1	1	32	1	0	1	3		Neutral5.png	0	0	0	0	0	0	0	0	0	0	0	0	0	0	0	0	0	0	0	0	0	0	0	0	0	0	0	0	0	0	0	0	0	0	0	0	0	0	0	0	0
1	1	32	1	0	1	4		Neutral1.png	0	0	0	0	0	0	0	0	0	0	0	0	0	0	0	0	0	0	0	0	0	0	0	0	0	0	0	0	0	0	0	0	0	0	0	0	0	0	0	0	0
1	1	32	1	1	1	5		Negative3.png	989.2664804	436.4044085	0	152.8216503	234.3952003	276.7811171	294.0742052	300.3654225	294.3679148	282.8140526	266.2741576	255.5171843	242.0975311	225.2141833	205.6154361	185.8589618	166.15908	149.9331785	139.785802	126.7438049	112.7002507	101.496111	96.32912452	89.18278951	79.31496464	74.05652071	65.77281924	59.94161968	55.57077548	47.26898875	42.82105025	36.94507785	31.56784087	27.8865788	24.78574468	20.73283282	18.24981365	15.59471946	13.35967538	10.70156564	8.644076582
1	1	32	1	1	1	6		Negative4.png	1297.020487	86.84158991	0	200.363416	307.3139371	362.8858214	385.5586705	393.8070422	385.943751	370.7955617	349.1102189	335.0068252	317.41241	295.2767687	269.5809859	243.6784082	217.8500284	196.5763604	183.2722048	166.172932	147.7605245	133.070854	126.2964535	116.9269427	103.9893053	97.0949956	86.2342915	78.58904582	72.85846201	61.97404646	56.14238484	48.43843779	41.38837933	36.56190192	32.49641959	27.18267469	23.92720532	20.44612957	17.51577862	14.0307492	11.33318943
1	1	32	1	0	1	7		Neutral2.png	0	0	0	0	0	0	0	0	0	0	0	0	0	0	0	0	0	0	0	0	0	0	0	0	0	0	0	0	0	0	0	0	0	0	0	0	0	0	0	0	0
1	1	32	1	1	1	8		Negative1.png	442.6472612	0	0	68.3800435	104.8801264	123.8457037	131.5834956	134.3985006	131.7149159	126.5451406	119.144365	114.3311576	108.326534	100.7720805	92.00262161	83.1625877	74.34787607	67.08759686	62.54715351	56.71151224	50.42772427	45.41443228	43.10246429	39.90483687	35.48947889	33.13658829	29.43004628	26.82087618	24.86514206	21.1505078	19.16027783	16.53107413	14.12502959	12.47784897	11.09038082	9.276905512	8.165878649	6.977856822	5.977786404	4.788415271	3.867791845
1	1	32	1	1	1	9		Negative12.png	688.2100565	34.88405606	0	106.3145256	163.063378	192.5502906	204.5806963	208.9573522	204.7850233	196.7472658	185.2408392	177.757459	168.4217133	156.6763545	143.0419545	129.2978274	115.5930703	104.3050819	97.24578422	88.17276523	78.40298588	70.60852227	67.01396796	62.0424262	55.17760621	51.51942708	45.75664549	41.70001338	38.65931707	32.88395398	29.78962493	25.70184537	21.96102464	19.40005484	17.24287549	14.42335743	12.69597781	10.84888953	9.294020498	7.444834369	6.013486306
1	1	32	1	0	1	10		Neutral7.png	0	0	0	0	0	0	0	0	0	0	0	0	0	0	0	0	0	0	0	0	0	0	0	0	0	0	0	0	0	0	0	0	0	0	0	0	0	0	0	0	0
0	2	32	2	1	2		1	Negative5.png	1205.326633	1395.273804	0	186.1985712	285.5881434	337.2313309	358.3013056	365.9665524	358.6591626	344.5818861	324.4296052	311.3232617	294.9726971	274.4019518	250.5227521	226.4513769	202.4489542	182.6792444	170.3156362	154.4252096	137.3144813	123.6633083	117.3678292	108.6607031	96.63770191	90.23079068	80.13789236	73.03313316	67.70767735	57.59274388	52.17335604	45.01404541	38.46239622	33.97713032	30.19906037	25.26097473	22.23565325	19.00067481	16.27748726	13.03883466	10.53198094
0	2	32	2	1	2		2	Negative9.png	1484.965272	413.6643635	0	229.3970816	351.8452705	415.4698001	441.4280589	450.8716611	441.8689395	424.5257015	399.6980436	383.5509973	363.4070628	338.0638559	308.6446251	278.9886338	249.417592	225.0612626	209.829268	190.2522247	169.1717669	152.3534893	144.5974441	133.8702442	119.0578781	111.1645483	98.73007358	89.97699339	83.41601919	70.95439715	64.27769846	55.45741078	47.38576342	41.85990519	37.20531405	31.12158082	27.39437758	23.40887646	20.05390294	16.06387525	12.97542552
0	2	32	2	0	2		3	Neutral3.png	0	0	0	0	0	0	0	0	0	0	0	0	0	0	0	0	0	0	0	0	0	0	0	0	0	0	0	0	0	0	0	0	0	0	0	0	0	0	0	0	0
0	2	32	2	1	2		4	Negative6.png	1141.534379	1100.492519	0	176.343959	270.4733099	319.3832671	339.3381074	346.5976688	339.6770247	326.3447921	307.2590763	294.8463898	279.3611834	259.8791507	237.2637644	214.4663736	191.7342859	173.0108936	161.3016329	146.2522115	130.0470735	117.1183926	111.1561035	102.9098046	91.52312413	85.4553005	75.89657168	69.16783388	64.12422933	54.54463158	49.41206638	42.63166429	36.42676299	32.17888106	28.60076654	23.92403048	21.058825	17.99505871	15.41599663	12.34875064	9.974572864
0	2	32	2	1	2		5	Negative8.png	347.7105715	1973.34975	0	53.71424628	82.38598059	97.28391926	103.3621496	105.5734069	103.4653836	99.40439488	93.59089925	89.81000362	85.09322062	79.15900711	72.27037629	65.32630703	58.40212905	52.69899689	49.13236429	44.54832111	39.6122474	35.67418028	33.8580712	31.34625434	27.87787945	26.02962462	23.11804252	21.06847371	19.5321953	16.61425654	15.05088078	12.98557506	11.09556647	9.801664611	8.711773437	7.287242912	6.41450333	5.481282266	4.695701767	3.761420788	3.038247902
0	2	32	2	0	2		6	Neutral4.png	0	0	0	0	0	0	0	0	0	0	0	0	0	0	0	0	0	0	0	0	0	0	0	0	0	0	0	0	0	0	0	0	0	0	0	0	0	0	0	0	0
0	2	32	2	0	2		7	Neutral6.png	0	0	0	0	0	0	0	0	0	0	0	0	0	0	0	0	0	0	0	0	0	0	0	0	0	0	0	0	0	0	0	0	0	0	0	0	0	0	0	0	0
0	2	32	2	1	2		8	Negative7.png	816.9715494	2183.004862	0	126.2055704	193.571918	228.5757201	242.8569691	248.0524807	243.099525	233.5579334	219.8986981	211.0152058	199.9327774	185.9899066	169.804562	153.4889608	137.2200956	123.8201673	115.4401018	104.6695554	93.07188735	83.81910915	79.55202735	73.65032898	65.50112719	61.1585166	54.31754042	49.50192782	45.89232875	39.03641713	35.36315084	30.51056322	26.0698491	23.02973157	20.46895213	17.12191294	15.07134713	12.87867564	11.0328965	8.83773466	7.1385868
0	2	32	2	1	2		9	Negative11.png	421.9603706	2458.865847	0	65.18433756	99.97860794	118.0578389	125.434009	128.1174562	125.5592875	120.6311189	113.5762147	108.9879501	103.2639495	96.06254949	87.70292671	79.27602721	70.87326656	63.95229275	59.62404467	54.06112907	48.07101068	43.29201229	41.08809293	38.03990498	33.83089646	31.58796698	28.0546483	25.56741642	23.70308251	20.16204977	18.26483217	15.75850294	13.46490364	11.89470316	10.57207761	8.843354134	7.784250537	6.651750295	5.698417651	4.564631161	3.687032595
0	2	32	2	0	2		10	Neutral8.png	0	0	0	0	0	0	0	0	0	0	0	0	0	0	0	0	0	0	0	0	0	0	0	0	0	0	0	0	0	0	0	0	0	0	0	0	0	0	0	0	0
0	2	33	1	1	2		1	Negative5.png	1101.126111	1385.611773	0	170.1016995	260.8990404	308.0776729	327.3261477	334.3287336	327.6530679	314.7927724	296.3826567	284.409357	269.4722991	250.6798954	228.8650531	206.874649	184.9472364	166.8866186	155.5918447	141.0751459	125.4436406	112.9726118	107.221377	99.26698231	88.28336986	82.43033629	73.20996931	66.71941675	61.85434674	52.61384956	47.66296795	41.12257992	35.13732098	31.03980645	27.58835076	23.07716276	20.3133804	17.35806594	14.87029803	11.91162704	9.621490894
0	2	33	1	1	2		2	Negative9.png	723.544567	2012.736824	0	111.7729924	171.4354798	202.4363278	215.0844062	219.6857711	215.2992239	206.8487867	194.75159	186.8839935	177.0689261	164.7205297	150.3861039	135.9363172	121.5279219	109.6603785	102.238638	92.6997864	82.42840094	74.23374911	70.45464095	65.22784719	58.01056933	54.16456968	48.10591176	43.8410015	40.64418786	34.57230248	31.31910246	27.02144557	23.08856128	20.39610457	18.12816997	15.16389046	13.34782263	11.40589999	9.771199902	7.827071704	6.322234475
0	2	33	1	0	2		3	Neutral3.png	0	0	0	0	0	0	0	0	0	0	0	0	0	0	0	0	0	0	0	0	0	0	0	0	0	0	0	0	0	0	0	0	0	0	0	0	0	0	0	0	0
0	2	33	1	1	2		4	Negative6.png	748.2100491	1816.411916	0	115.5833102	177.2796793	209.3373397	222.4165884	227.1748128	222.6387291	213.9002184	201.3906308	193.2548295	183.1051685	170.335818	155.5127345	140.5703577	125.6707832	113.3986778	105.7239317	95.85990263	85.2383678	76.76436201	72.85642485	67.45145079	59.98813744	56.01102847	49.74583218	45.33553203	42.02973968	35.75086501	32.38676408	27.94260097	23.87564548	21.09140349	18.74615547	15.6808243	13.8028471	11.79472472	10.10429805	8.093894933	6.537758119
0	2	33	1	1	2		5	Negative8.png	794.8067376	2025.202552	0	122.7815555	188.3202233	222.3743562	236.2681485	241.3227035	236.5041236	227.2213999	213.9327458	205.2902668	194.5085097	180.9439153	165.1976866	149.3247351	133.4972516	120.4608696	112.3081591	101.8298225	90.54680447	81.54505837	77.39374446	71.65216186	63.72405164	59.49925807	52.8438807	48.15891787	44.64724888	37.97734127	34.40373238	29.68279768	25.36256217	22.40492442	19.9136201	16.65738761	14.66245459	12.52927128	10.73356897	8.597962876	6.944913675
0	2	33	1	0	2		6	Neutral4.png	0	0	0	0	0	0	0	0	0	0	0	0	0	0	0	0	0	0	0	0	0	0	0	0	0	0	0	0	0	0	0	0	0	0	0	0	0	0	0	0	0
0	2	33	1	0	2		7	Neutral6.png	0	0	0	0	0	0	0	0	0	0	0	0	0	0	0	0	0	0	0	0	0	0	0	0	0	0	0	0	0	0	0	0	0	0	0	0	0	0	0	0	0
0	2	33	1	1	2		8	Negative7.png	802.0317116	1488.358223	0	123.8976678	190.0320969	224.3957897	238.4158797	243.5163817	238.6539999	229.2868941	215.8774431	207.156402	196.2766363	182.5887366	166.6993711	150.6821309	134.710772	121.5558863	113.3290658	102.7554787	91.36989552	82.2863215	78.0972712	72.30349631	64.30331776	60.04011986	53.3242436	48.59669339	45.05310253	38.32256394	34.71647014	29.95262107	25.59311363	22.60859027	20.09463943	16.80880705	14.79573964	12.6431652	10.83113956	8.676120314	7.008044519
0	2	33	1	1	2		9	Negative11.png	1005.943353	2222.441954	0	155.3978897	238.3465917	281.4470425	299.0316543	305.4289277	299.3303152	287.5816801	270.7629585	259.8246462	246.1787669	229.0108027	209.0816635	188.9921382	168.9601593	152.4607245	142.1422854	128.8804287	114.6001309	103.2071139	97.95302325	90.68621664	80.65204178	75.30495196	66.88160537	60.95210452	56.50757743	48.06584071	43.54291967	37.5678912	32.10000575	28.35668564	25.20357822	21.08234312	18.55746566	15.85761239	13.58489034	10.88197067	8.789796842
0	2	33	1	0	2		10	Neutral8.png	0	0	0	0	0	0	0	0	0	0	0	0	0	0	0	0	0	0	0	0	0	0	0	0	0	0	0	0	0	0	0	0	0	0	0	0	0	0	0	0	0
1	1	33	2	1	1	1		Negative2.png	300.1763159	1572.025082	0	46.37116579	71.12329092	83.98458624	89.23188369	91.14084801	89.32100493	85.8151793	80.79642565	77.5324026	73.46043396	68.33746533	62.39055434	56.39578369	50.41818505	45.49470748	42.41565633	38.45828113	34.19700022	30.79729202	29.22945665	27.0610212	24.0667953	22.47120871	19.95765848	18.18827881	16.86201947	14.34298157	12.99332926	11.21036402	9.578731677	8.461714465	7.520818375	6.291030269	5.537599762	4.731955977	4.053769349	3.247210546	2.622900011
1	1	33	2	1	1	2		Negative10.png	609.07042	1757.321485	0	94.08905344	144.3121605	170.4082718	181.0552599	184.9286291	181.2360906	174.1226224	163.9393593	157.3165187	149.0543224	138.6596028	126.5930692	114.4294264	102.3006264	92.31068252	86.06315773	78.03347633	69.38715744	62.48900595	59.30780178	54.90795467	48.8325439	45.59503134	40.49493178	36.90478572	34.21374951	29.10251525	26.36401372	22.74630196	19.43565104	17.16917595	15.26005805	12.76476606	11.23602375	9.601338488	8.225269182	6.588727313	5.321974876
1	1	33	2	0	1	3		Neutral5.png	0	0	0	0	0	0	0	0	0	0	0	0	0	0	0	0	0	0	0	0	0	0	0	0	0	0	0	0	0	0	0	0	0	0	0	0	0	0	0	0	0
1	1	33	2	0	1	4		Neutral1.png	0	0	0	0	0	0	0	0	0	0	0	0	0	0	0	0	0	0	0	0	0	0	0	0	0	0	0	0	0	0	0	0	0	0	0	0	0	0	0	0	0
1	1	33	2	1	1	5		Negative3.png	443.485866	1902.118105	0	68.50959097	105.078824	124.0803321	131.8327834	134.6531214	131.9644527	126.7848831	119.3700865	114.5477604	108.531761	100.9629954	92.17692256	83.32014102	74.48872972	67.21469576	62.66565044	56.81895342	50.52326069	45.5004709	43.18412284	39.98043745	35.55671447	33.19936627	29.48580213	26.87168891	24.91224961	21.1905779	19.19657739	16.56239261	14.15178976	12.50148852	11.11139178	9.294480809	8.181349082	6.991076523	5.98911145	4.797487027	3.87511946
1	1	33	2	1	1	6		Negative4.png	1161.461428	1781.153132	0	179.4222848	275.1947927	324.9585403	345.2617197	352.6480067	345.6065533	332.0415882	312.6227052	299.9933381	284.2378162	264.4156979	241.405529	218.2101784	195.0812709	176.0310361	164.1173742	148.8052446	132.3172236	119.1628549	113.0964858	104.7062365	93.12078585	86.94704003	77.22145049	70.37525333	65.24360574	55.49678297	50.2746218	43.37585849	37.06264213	32.74060759	29.10003217	24.34165726	21.42643569	18.30918715	15.68510401	12.56431503	10.14869272
1	1	33	2	0	1	7		Neutral2.png	0	0	0	0	0	0	0	0	0	0	0	0	0	0	0	0	0	0	0	0	0	0	0	0	0	0	0	0	0	0	0	0	0	0	0	0	0	0	0	0	0
1	1	33	2	1	1	8		Negative1.png	892.5295392	2058.227199	0	137.8777507	211.4745059	249.7156508	265.3177077	270.9937286	265.5826964	255.1586464	240.2361304	230.5310443	218.4236524	203.1912687	185.5090151	167.684458	149.9109593	135.2717325	126.1166328	114.3499674	101.6796837	91.57115804	86.90943322	80.46191355	71.55902908	66.81479016	59.34112315	54.08013639	50.1367019	42.64671813	38.63372813	33.3323467	28.4809311	25.15964689	22.36203259	18.70544094	16.46522761	14.06976588	12.05327902	9.655096618	7.798802286
1	1	33	2	1	1	9		Negative12.png	533.0212374	1237.716471	0	82.34099381	126.2931901	149.1309131	158.4485069	161.8382431	158.6067589	152.3814859	143.469716	137.6738103	130.4432406	121.3464168	110.7865235	100.1416461	89.52726102	80.78467218	75.31722	68.29013319	60.72340291	54.68656198	51.90256636	48.05208885	42.73526035	39.90198706	35.43869138	32.29681478	29.94178423	25.46874414	23.07217483	19.90617442	17.00889491	15.02541432	13.35467092	11.17094375	9.83308183	8.402505117	7.198253293	5.766051789	4.657467413
1	1	33	2	0	1	10		Neutral7.png	0	0	0	0	0	0	0	0	0	0	0	0	0	0	0	0	0	0	0	0	0	0	0	0	0	0	0	0	0	0	0	0	0	0	0	0	0	0	0	0	0
1	2	34	1	1	2	1		Negative5.png	270.1385066	612.6477861	0	41.73093216	64.00618095	75.58048221	80.30269719	82.02063676	80.38290031	77.22789291	72.71135198	69.77395064	66.10945258	61.49912518	56.14730504	50.75241442	45.37297746	40.9421786	38.17123954	34.60986786	30.77500149	27.71549264	26.3045462	24.35310004	21.65849801	20.22257733	17.96055109	16.36822832	15.17468406	12.90771929	11.69312293	10.08857406	8.620214631	7.614974226	6.768230991	5.661504362	4.983467551	4.258442299	3.648119921	2.922271215	2.3604337
1	2	34	1	1	2	2		Negative9.png	90.19763151	119.9223318	0	13.93370864	21.37128097	25.23587093	26.81259026	27.38620001	26.83936961	25.78593151	24.27788551	23.29710477	22.07355079	20.53419004	18.74724931	16.9459276	15.14976578	13.67034854	12.74514856	11.55602786	10.27558892	9.254037213	8.782930635	8.131354438	7.231642935	6.752197611	5.996920577	5.46525353	5.066736242	4.309810262	3.904263803	3.368514535	2.878238104	2.542594345	2.259871844	1.890342442	1.663950007	1.421868412	1.218085421	0.975728879	0.788134694
1	2	34	1	0	2	3		Neutral3.png	0	0	0	0	0	0	0	0	0	0	0	0	0	0	0	0	0	0	0	0	0	0	0	0	0	0	0	0	0	0	0	0	0	0	0	0	0	0	0	0	0
1	2	34	1	1	2	4		Negative6.png	64.95467469	153.3345305	0	10.03418268	15.3902556	18.1732908	19.30874513	19.72182288	19.32802993	18.56940991	17.48340981	16.77711306	15.89598625	14.78743524	13.50059264	12.20339377	10.90991073	9.844527261	9.178256289	8.321926174	7.399834389	6.664176949	6.324915551	5.855691258	5.207775487	4.862509048	4.318605918	3.935732671	3.648745525	3.103654929	2.811605815	2.425792808	2.072726485	1.83101691	1.627417905	1.361306016	1.198272389	1.023940414	0.87718869	0.702658716	0.567565154
1	2	34	1	1	2	5		Negative8.png	486.9905614	243.7840432	0	75.23018595	115.3867562	136.2522579	144.7652024	147.8622076	144.9097881	139.2221176	131.0799507	125.7845682	119.1784164	110.8671766	101.2192151	91.49360861	81.79586112	73.80826523	68.81297157	62.39273029	55.4794481	49.96393699	47.42036181	43.90240405	39.0447265	36.45612917	32.37827501	29.50772476	27.35607006	23.269313	21.07970675	18.18711597	15.54003987	13.7278488	12.20138755	10.2062428	8.983916034	7.67688114	6.576626158	5.268106786	4.255257598
1	2	34	1	0	2	6		Neutral4.png	0	0	0	0	0	0	0	0	0	0	0	0	0	0	0	0	0	0	0	0	0	0	0	0	0	0	0	0	0	0	0	0	0	0	0	0	0	0	0	0	0
1	2	34	1	0	2	7		Neutral6.png	0	0	0	0	0	0	0	0	0	0	0	0	0	0	0	0	0	0	0	0	0	0	0	0	0	0	0	0	0	0	0	0	0	0	0	0	0	0	0	0	0
1	2	34	1	1	2	8		Negative7.png	76.60997959	15.24109301	0	11.8346914	18.15184469	21.43426079	22.77345822	23.26065761	22.79620344	21.90145853	20.62058928	19.7875564	18.7483224	17.44085575	15.92310533	14.39314033	12.86755791	11.61100469	10.82517972	9.81519186	8.727642224	7.859980247	7.45984263	6.906421899	6.142245737	5.735025549	5.093525798	4.641950729	4.303467326	3.660567032	3.316113353	2.861071022	2.444651358	2.15957002	1.919437716	1.605575374	1.413287399	1.207673729	1.034589242	0.828742044	0.66940763
1	2	34	1	1	2	9		Negative11.png	26.79241679	37.87896737	0	4.138886165	6.348151912	7.496094526	7.964445201	8.134830954	7.97239977	7.659485205	7.211533343	6.920201012	6.556755013	6.099501381	5.56870628	5.033639437	4.500105292	4.060657353	3.7858348	3.432616906	3.052273728	2.748830738	2.608892653	2.415347648	2.148096223	2.005681187	1.781332756	1.623405714	1.505029643	1.280191407	1.159727382	1.000587752	0.854955431	0.755255391	0.671275147	0.561509673	0.494261782	0.422353564	0.36182161	0.289831721	0.234108511
1	2	34	1	0	2	10		Neutral8.png	0	0	0	0	0	0	0	0	0	0	0	0	0	0	0	0	0	0	0	0	0	0	0	0	0	0	0	0	0	0	0	0	0	0	0	0	0	0	0	0	0
0	1	34	2	1	1		1	Negative2.png	1109.450786	594.2147344	0	171.3876932	262.8714754	310.4067853	329.8007814	336.8563079	330.1301732	317.1726519	298.6233531	286.5595334	271.5095492	252.5750722	230.5953065	208.4386517	186.3454646	168.1483059	156.7681418	142.1416946	126.3920129	113.8267013	108.0319864	100.0174553	88.95080509	83.05352172	73.76344742	67.22382532	62.32197468	53.01161798	48.02330697	41.43347266	35.40296428	31.27447194	27.79692273	23.25162949	20.46695254	17.48929546	14.98271967	12.00168069	9.694230776
0	1	34	2	1	1		2	Negative10.png	897.3177343	1273.086959	0	138.6174299	212.6090131	251.055312	266.7410701	272.4475414	267.0074804	256.527508	241.5249364	231.767785	219.59544	204.2813384	186.504224	168.5840427	150.7151937	135.9974311	126.7932166	114.963426	102.2251695	92.06241412	87.37568033	80.89357135	71.94292516	67.1732346	59.65947326	54.37026264	50.40567261	42.87550698	38.8409883	33.51116631	28.63372408	25.29462203	22.48199924	18.80579089	16.55355939	14.14524662	12.11794181	9.706893768	7.840640886
0	1	34	2	0	1		3	Neutral5.png	0	0	0	0	0	0	0	0	0	0	0	0	0	0	0	0	0	0	0	0	0	0	0	0	0	0	0	0	0	0	0	0	0	0	0	0	0	0	0	0	0
0	1	34	2	0	1		4	Neutral1.png	0	0	0	0	0	0	0	0	0	0	0	0	0	0	0	0	0	0	0	0	0	0	0	0	0	0	0	0	0	0	0	0	0	0	0	0	0	0	0	0	0
0	1	34	2	1	1		5	Negative3.png	494.3973673	564.567131	0	76.37438757	117.1417128	138.3245651	146.9669859	150.1110945	147.1137706	141.3395944	133.0735905	127.6976687	120.9910417	112.5533933	102.7586927	92.88516618	83.03992233	74.93084036	69.85957158	63.34168265	56.32325399	50.72385559	48.1415943	44.57013072	39.63857109	37.0106029	32.87072727	29.95651783	27.77213788	23.62322393	21.40031521	18.46373003	15.77639365	13.93664035	12.38696262	10.36147304	9.120555483	7.793641449	6.676652313	5.348231223	4.319977266
0	1	34	2	1	1		6	Negative4.png	875.3979111	418.7247902	0	135.2312608	207.4153656	244.9224921	260.2250759	265.7921486	260.4849783	250.2610124	235.6249261	226.1061239	214.231127	199.2911207	181.9482686	164.4658443	147.0334985	132.6752638	123.6958913	112.1550808	99.72799644	89.81349854	85.24125304	78.91749007	70.18549172	65.53231593	58.20210197	53.04209704	49.17435467	41.82813714	37.89217434	32.6925501	27.93425483	24.6767209	21.93280531	18.34639998	16.14918636	13.79970424	11.82192276	9.469772192	7.649108439
0	1	34	2	0	1		7	Neutral2.png	0	0	0	0	0	0	0	0	0	0	0	0	0	0	0	0	0	0	0	0	0	0	0	0	0	0	0	0	0	0	0	0	0	0	0	0	0	0	0	0	0
0	1	34	2	1	1		8	Negative1.png	433.1743469	115.6382997	0	66.91666996	102.6356294	121.1953321	128.7675306	131.5222928	128.8961385	123.8369994	116.5946048	111.8844029	106.0082819	98.61549813	90.03371086	81.38285892	72.75678736	65.65188244	61.20860727	55.49785219	49.34854102	44.44253645	42.18004595	39.05084966	34.72998296	32.42744561	28.8002258	26.2468935	24.33301325	20.69787437	18.75023651	16.17729933	13.82274556	12.21081559	10.85304008	9.078374223	7.991123995	6.828526541	5.849858225	4.68594034	3.785018802
0	1	34	2	1	1		9	Negative12.png	872.7121837	870.5167537	0	134.8163703	206.7790137	244.1710681	259.4267034	264.9766963	259.6858084	249.4932097	234.902027	225.4124286	213.5738642	198.6796941	181.3900499	163.9612619	146.5823986	132.2682151	123.3163914	111.8109882	99.42203019	89.53795004	84.97973223	78.67537061	69.9701621	65.33126229	58.02353748	52.87936349	49.02348737	41.6998081	37.77592086	32.59224911	27.84855232	24.60101253	21.8655153	18.29011309	16.09964053	13.75736664	11.78565301	9.440718859	7.625640916
0	1	34	2	0	1		10	Neutral7.png	0	0	0	0	0	0	0	0	0	0	0	0	0	0	0	0	0	0	0	0	0	0	0	0	0	0	0	0	0	0	0	0	0	0	0	0	0	0	0	0	0
1	2	35	1	1	2	1		Negative5.png	414.6596381	1655.21057	0	64.05652215	98.24878418	116.0152094	123.2637575	125.9007758	123.3868684	118.5439667	111.611126	107.1022473	101.477283	94.40048114	86.18549604	77.90439824	69.64702164	62.84579409	58.59243309	53.12576672	47.239289	42.54297654	40.37718926	37.38174087	33.24555636	31.04143391	27.56924849	25.12505054	23.29297323	19.81320722	17.94881516	15.48585029	13.2319347	11.68890173	10.38916017	8.690346962	7.64956791	6.536662119	5.599823978	4.485654193	3.623239782
1	2	35	1	1	2	2		Negative9.png	376.7873865	1261.585002	0	58.20602574	89.27539413	105.4191523	112.0056662	114.4018369	112.117533	107.7169497	101.4173086	97.32024081	92.20902336	85.77856947	78.31388644	70.78912899	63.28592622	57.10587753	53.24099022	48.27361277	42.92476674	38.65738421	36.68940552	33.96754145	30.20912851	28.20631594	25.05125682	22.83029565	21.16554808	18.00360074	16.30948984	14.07147579	12.02341785	10.62131524	9.440283427	7.896628509	6.950907289	5.939646906	5.088373325	4.075964393	3.292317175
1	2	35	1	0	2	3		Neutral3.png	0	0	0	0	0	0	0	0	0	0	0	0	0	0	0	0	0	0	0	0	0	0	0	0	0	0	0	0	0	0	0	0	0	0	0	0	0	0	0	0	0
1	2	35	1	1	2	4		Negative6.png	0	545.4998505	0	0	0	0	0	0	0	0	0	0	0	0	0	0	0	0	0	0	0	0	0	0	0	0	0	0	0	0	0	0	0	0	0	0	0	0	0	0	0
1	2	35	1	1	2	5		Negative8.png	321.159733	1272.783275	0	49.61267908	76.09506786	89.85541454	95.46951719	97.51192506	95.56486832	91.81397272	86.44438992	82.95219977	78.5955857	73.11450292	66.7518812	60.33805426	53.94259972	48.67495314	45.38066511	41.14665497	36.58749502	32.95013485	31.27270207	28.95268508	25.7491519	24.042028	21.35277146	19.45970571	18.04073601	15.3456082	13.90161027	11.99400927	10.24831989	9.053219109	8.046550956	6.730796186	5.924698144	5.062736925	4.337142583	3.474202384	2.80625027
1	2	35	1	0	2	6		Neutral4.png	0	0	0	0	0	0	0	0	0	0	0	0	0	0	0	0	0	0	0	0	0	0	0	0	0	0	0	0	0	0	0	0	0	0	0	0	0	0	0	0	0
1	2	35	1	0	2	7		Neutral6.png	0	0	0	0	0	0	0	0	0	0	0	0	0	0	0	0	0	0	0	0	0	0	0	0	0	0	0	0	0	0	0	0	0	0	0	0	0	0	0	0	0
1	2	35	1	1	2	8		Negative7.png	227.701022	397.8162187	0	35.17519966	53.95111198	63.70714513	67.68752243	69.1355818	67.75512602	65.09575539	61.28874173	58.81279228	55.72396957	51.83790285	47.32682839	42.77944962	38.24509683	34.51035555	32.17471794	29.17282095	25.94039399	23.36151954	22.17222613	20.52734296	18.25605018	17.04570587	15.13903327	13.7968569	12.79081281	10.8799775	9.856188498	8.503706687	7.266019593	6.418697712	5.704973843	4.772108745	4.200588317	3.589461111	3.075017498	2.463196198	1.989620705
1	2	35	1	1	2	9		Negative11.png	137.2388282	375.7595017	0	21.2006215	32.51714605	38.39725386	40.79628708	41.66905422	40.83703277	39.23419013	36.93964577	35.44735383	33.58567396	31.24348314	28.52459077	25.78381724	23.05089466	20.79990996	19.39218607	17.58289764	15.63466533	14.08033894	13.36353392	12.37213811	11.00319582	10.27370312	9.124522884	8.31557301	7.709215119	6.55752596	5.940472941	5.125311826	4.379339213	3.86864558	3.438473478	2.876221663	2.531757711	2.163422159	1.853359262	1.484605369	1.199174302
1	2	35	1	0	2	10		Neutral8.png	0	0	0	0	0	0	0	0	0	0	0	0	0	0	0	0	0	0	0	0	0	0	0	0	0	0	0	0	0	0	0	0	0	0	0	0	0	0	0	0	0
0	1	35	2	1	1		1	Negative2.png	808.991452	1219.896195	0	124.9728069	191.6811266	226.343015	240.4847663	245.6295286	240.7249528	231.2765626	217.7507493	208.9540301	197.9798538	184.1731755	168.1459278	151.9896958	135.8797433	122.6107042	114.3124943	103.6471535	92.16277035	83.00037237	78.77497101	72.93091984	64.86131865	60.56112625	53.78697205	49.01839787	45.44405702	38.65511326	35.01772708	30.21253905	25.81520139	22.80477942	20.26901343	16.95466778	14.9241317	12.75287801	10.92512826	8.751408541	7.068857789
0	1	35	2	1	1		2	Negative10.png	269.5769627	894.571139	0	41.644185	63.87312966	75.42337111	80.13576991	81.85013835	80.21580631	77.0673573	72.56020502	69.62890973	65.97202916	61.37128537	56.03059019	50.64691406	45.27865948	40.85707104	38.091892	34.53792344	30.7110287	27.65787973	26.24986626	24.30247663	21.61347593	20.18054014	17.92321603	16.33420326	15.14314006	12.88088768	11.66881613	10.06760268	8.602295569	7.599144783	6.754161695	5.649735647	4.973108288	4.249590166	3.64053648	2.916196615	2.355527006
0	1	35	2	0	1		3	Neutral5.png	0	0	0	0	0	0	0	0	0	0	0	0	0	0	0	0	0	0	0	0	0	0	0	0	0	0	0	0	0	0	0	0	0	0	0	0	0	0	0	0	0
0	1	35	2	0	1		4	Neutral1.png	0	0	0	0	0	0	0	0	0	0	0	0	0	0	0	0	0	0	0	0	0	0	0	0	0	0	0	0	0	0	0	0	0	0	0	0	0	0	0	0	0
0	1	35	2	1	1		5	Negative3.png	387.2819044	1600.182719	0	59.82721636	91.76194822	108.3553524	115.1253181	117.5882284	115.2403006	110.7171496	104.2420469	100.030865	94.77728673	88.16772782	80.49513376	72.76079207	65.04860541	58.69642613	54.72389156	49.61815961	44.12033418	39.73409385	37.71130178	34.91362665	31.05053204	28.99193588	25.74900009	23.46617932	21.75506416	18.50504828	16.76375195	14.46340333	12.3583016	10.91714675	9.703220103	8.116570344	7.144508305	6.105081665	5.23009788	4.189490701	3.384016851
0	1	35	2	1	1		6	Negative4.png	321.9003816	1309.448752	0	49.72709429	76.27055594	90.0626363	95.68968601	97.73680402	95.78525704	92.02571124	86.64374527	83.14350155	78.77684039	73.28311731	66.90582231	60.477204	54.06700046	48.7872058	45.48532059	41.2415461	36.67187196	33.02612342	31.3448222	29.01945486	25.80853379	24.09747297	21.40201455	19.50458307	18.08234099	15.38099776	13.93366973	12.02166948	10.27195425	9.074097361	8.065107661	6.746318538	5.938361498	5.074412451	4.347144766	3.482214481	2.812721957
0	1	35	2	0	1		7	Neutral2.png	0	0	0	0	0	0	0	0	0	0	0	0	0	0	0	0	0	0	0	0	0	0	0	0	0	0	0	0	0	0	0	0	0	0	0	0	0	0	0	0	0
0	1	35	2	1	1		8	Negative1.png	227.1000146	1636.413672	0	35.08235618	53.80871026	63.53899277	67.50886403	68.9531013	67.57628918	64.92393785	61.12697264	58.65755835	55.57688846	51.70107885	47.20191119	42.66653504	38.14415048	34.4192669	32.08979411	29.0958205	25.8719254	23.29985778	22.11370346	20.47316189	18.2078641	17.00071444	15.09907442	13.76044066	12.75705199	10.85126025	9.830173498	8.481261506	7.246841236	6.401755826	5.689915802	4.759512962	4.189501038	3.579986877	3.066901117	2.456694694	1.984369184
0	1	35	2	1	1		9	Negative12.png	190.4147881	1637.50606	0	29.41523113	45.11657202	53.27504653	56.6036337	57.81457212	56.66016714	54.43627069	51.25265872	49.18214807	46.59912268	43.34940265	39.57702043	35.77427876	31.98243005	28.8592558	26.90608082	24.39574698	21.69263265	19.53605107	18.54150545	17.16597328	15.26660661	14.2544572	12.66000384	11.53760997	10.69630645	9.098372033	8.242229341	7.111217564	6.076202773	5.367630562	4.770779578	3.990671924	3.512738447	3.001683835	2.571480796	2.059845749	1.663818641
0	1	35	2	0	1		10	Neutral7.png	0	0	0	0	0	0	0	0	0	0	0	0	0	0	0	0	0	0	0	0	0	0	0	0	0	0	0	0	0	0	0	0	0	0	0	0	0	0	0	0	0
1	1	37	1	1	1	1		Negative2.png	182.6497612	730.0145536	0	28.21569161	43.27673909	51.10251479	54.29536371	55.45692063	54.34959174	52.21638476	49.16259901	47.17652283	44.69883202	41.58163407	37.96308785	34.31542023	30.67820135	27.68238871	25.80886329	23.40089971	20.80801713	18.73937995	17.78539144	16.46595283	14.64404146	13.67316703	12.14373474	11.06711158	10.26011603	8.727344632	7.906115043	6.821225403	5.828418036	5.148741072	4.576229394	3.827934169	3.369490598	2.879276557	2.466616999	1.975846192	1.595968887
1	1	37	1	1	1	2		Negative10.png	155.3085652	521.840974	0	23.99203016	36.79856031	43.45288051	46.1677857	47.15546691	46.21389623	44.40001313	41.80335447	40.11457788	38.0077774	35.35719884	32.2803198	29.1786786	26.08592205	23.5385584	21.94548463	19.89797377	17.6932248	15.93424592	15.12306179	14.00113251	12.45194657	11.62640421	10.3259156	9.41045424	8.724259413	7.420931533	6.72263339	5.800142978	4.955950866	4.378016062	3.891204765	3.254923299	2.865105033	2.44827208	2.09738433	1.680077954	1.357065217
1	1	37	1	0	1	3		Neutral5.png	0	0	0	0	0	0	0	0	0	0	0	0	0	0	0	0	0	0	0	0	0	0	0	0	0	0	0	0	0	0	0	0	0	0	0	0	0	0	0	0	0
1	1	37	1	0	1	4		Neutral1.png	0	0	0	0	0	0	0	0	0	0	0	0	0	0	0	0	0	0	0	0	0	0	0	0	0	0	0	0	0	0	0	0	0	0	0	0	0	0	0	0	0
1	1	37	1	1	1	5		Negative3.png	325.56905	1219.620231	0	50.29382931	77.13980429	91.08907169	96.78025236	98.85070118	96.8769126	93.07451962	87.63121589	84.09108022	79.67465263	74.11831811	67.66834167	61.166457	54.68319698	49.343229	46.00371251	41.71157213	37.08981784	33.40251904	31.7020562	29.35018686	26.10267122	24.37210961	21.6459313	19.72687497	18.28842373	15.55629354	14.09247046	12.15867932	10.38902274	9.177513995	8.157024935	6.823205696	6.006040445	5.132245053	4.396688766	3.521900952	2.844778284
1	1	37	1	1	1	6		Negative4.png	124.8114894	760.9802753	0	19.28084917	29.5726325	34.920281	37.10207541	37.89581118	37.13913148	35.68143047	33.59466318	32.23750221	30.54440238	28.41430313	25.94161365	23.44902442	20.9635752	18.91642312	17.63617235	15.99071977	14.21890504	12.80532702	12.15343059	11.2518083	10.00682735	9.343392134	8.298273211	7.562575888	7.011125307	5.963724646	5.402547409	4.661201289	3.982778468	3.518329494	3.127110613	2.615772186	2.302500356	1.967518562	1.68553268	1.350170428	1.090585898
1	1	37	1	0	1	7		Neutral2.png	0	0	0	0	0	0	0	0	0	0	0	0	0	0	0	0	0	0	0	0	0	0	0	0	0	0	0	0	0	0	0	0	0	0	0	0	0	0	0	0	0
1	1	37	1	1	1	8		Negative1.png	790.0895453	1012.51144	0	122.0528448	187.2025394	221.0545604	234.8658928	239.8904489	235.1004674	225.8728368	212.6630511	204.0718654	193.3540982	179.8700099	164.2172353	148.4384901	132.7049431	119.7459321	111.6416081	101.2254606	90.00940756	81.06108699	76.9344112	71.22690499	63.34584825	59.14612891	52.53025132	47.87309383	44.38226666	37.75194507	34.19954561	29.50662975	25.21203491	22.27195079	19.7954324	16.55852571	14.57543266	12.45490983	10.66986505	8.546933812	6.903695487
1	1	37	1	1	1	9		Negative12.png	219.4844491	1105.784033	0	33.90590543	52.00429048	61.40827797	65.24502367	66.64082993	65.31018779	62.74678034	59.07714245	56.69053743	53.71317464	49.96733632	45.61904362	41.23575665	36.86502561	33.26505217	31.01369586	28.12012207	25.00433698	22.518521	21.37214314	19.78661545	17.59728209	16.43061296	14.59274248	13.29899843	12.32925737	10.48737439	9.500528735	8.196851121	7.003825865	6.187079525	5.499110325	4.599907588	4.049010428	3.459935698	2.964055741	2.374311963	1.917825403
1	1	37	1	0	1	10		Neutral7.png	0	0	0	0	0	0	0	0	0	0	0	0	0	0	0	0	0	0	0	0	0	0	0	0	0	0	0	0	0	0	0	0	0	0	0	0	0	0	0	0	0
0	2	37	2	1	2		1	Negative5.png	602.1135862	1915.659413	0	93.01436341	142.6638195	168.4618597	178.9872373	182.8163647	179.1660026	172.1337848	162.0668355	155.5196413	147.3518162	137.0758256	125.1471166	113.1224076	101.1321434	91.25630513	85.08013989	77.14217392	68.59461374	61.77525329	58.630385	54.28079317	48.27477605	45.07424253	40.03239658	36.48325734	33.82295829	28.77010482	26.06288259	22.48649252	19.21365603	16.97306874	15.08575688	12.61896624	11.1076853	9.491671503	8.131319732	6.513470529	5.261187004
0	2	37	2	1	2		2	Negative9.png	635.1088087	2427.052992	0	98.11145753	150.4816542	177.6934012	188.795559	192.8345187	188.9841204	181.5665441	170.947936	164.0419622	155.4265484	144.5874438	132.0050535	119.3214025	106.6740837	96.25705941	89.74244649	81.36948793	72.35352999	65.16047541	61.84327148	57.25532637	50.92018551	47.54426595	42.22613188	38.48250337	35.67642259	30.3466778	27.4911025	23.71872983	20.26654517	17.90317593	15.91244128	13.31047297	11.71637535	10.01180561	8.576907923	6.870402202	5.549494792
0	2	37	2	0	2		3	Neutral3.png	0	0	0	0	0	0	0	0	0	0	0	0	0	0	0	0	0	0	0	0	0	0	0	0	0	0	0	0	0	0	0	0	0	0	0	0	0	0	0	0	0
0	2	37	2	1	2		4	Negative6.png	597.9525658	1777.351767	0	92.37156998	141.6779141	167.297672	177.750312	181.5529775	177.9278419	170.9442216	160.9468418	154.4448933	146.3335135	136.1285371	124.2822637	112.3406537	100.4332505	90.62566109	84.49217741	76.60906828	68.12057762	61.34834367	58.22520859	53.90567544	47.94116404	44.76274841	39.75574509	36.23113286	33.58921831	28.57128354	25.88277009	22.33109534	19.08087641	16.85577312	14.98150389	12.53176048	11.03092353	9.426077503	8.075126702	6.468457953	5.224828572
0	2	37	2	1	2		5	Negative8.png	589.3442953	1270.042472	0	91.04176639	139.6382844	164.889214	175.1913753	178.9392967	175.3663494	168.483267	158.6298119	152.221467	144.2268607	134.1687975	122.493066	110.7233704	98.98738898	89.32099204	83.27580748	75.5061855	67.13989722	60.46515799	57.38698432	53.12963623	47.25099138	44.118333	39.18341172	35.70954066	33.10565976	28.1599644	25.51015544	22.00961146	18.80618347	16.61311331	14.76582652	12.35135021	10.87211967	9.290377399	7.958875214	6.375336459	5.149610669
0	2	37	2	0	2		6	Neutral4.png	0	0	0	0	0	0	0	0	0	0	0	0	0	0	0	0	0	0	0	0	0	0	0	0	0	0	0	0	0	0	0	0	0	0	0	0	0	0	0	0	0
0	2	37	2	0	2		7	Neutral6.png	0	0	0	0	0	0	0	0	0	0	0	0	0	0	0	0	0	0	0	0	0	0	0	0	0	0	0	0	0	0	0	0	0	0	0	0	0	0	0	0	0
0	2	37	2	1	2		8	Negative7.png	502.4699015	1888.626597	0	77.62143073	119.054406	140.5831325	149.366667	152.5621127	149.5158484	143.6473913	135.2464198	129.7827198	122.9665869	114.3911683	104.4365396	94.4017978	84.39580053	76.15431324	71.00024064	64.37592744	57.24290167	51.55207614	48.92765162	45.29787307	40.2857908	37.61491307	33.40744143	30.4456487	28.22560213	24.0089446	21.74974016	18.76520634	16.03399105	14.1641982	12.5892173	10.53065546	9.269476171	7.920896247	6.785668881	5.435557294	4.390513977
0	2	37	2	1	2		9	Negative11.png	364.0535218	1898.708559	0	56.23890135	86.25825282	101.8564183	108.2203352	110.5355251	108.3284213	104.0765597	97.98982049	94.03121675	89.09273744	82.87960645	75.66719902	68.39674745	61.14712208	55.17593363	51.44166362	46.64216311	41.47408609	37.35092354	35.44945445	32.81957819	29.18818416	27.25305841	24.20462732	22.05872551	20.45023957	17.39515304	15.75829613	13.59591775	11.61707576	10.26235845	9.121240656	7.629754929	6.715995198	5.738911258	4.916407225	3.938213552	3.181050389
0	2	37	2	0	2		10	Neutral8.png	0	0	0	0	0	0	0	0	0	0	0	0	0	0	0	0	0	0	0	0	0	0	0	0	0	0	0	0	0	0	0	0	0	0	0	0	0	0	0	0	0
0	1	38	1	1	1		1	Negative2.png	590.2577091	855.620252	0	91.18287034	139.8547072	165.1447728	175.4629012	179.2166314	175.6381465	168.7443961	158.8756693	152.4573923	144.4503952	134.3767433	122.6829158	110.8949785	99.1408077	89.45942898	83.40487511	75.62321113	67.2439561	60.55887182	57.47592735	53.21198086	47.32422482	44.18671119	39.24414136	35.76488622	33.15696961	28.203609	25.54969315	22.04372375	18.83533083	16.63886167	14.7887118	12.37049333	10.88897017	9.304776383	7.971210527	6.385217475	5.157591955
0	1	38	1	1	1		2	Negative10.png	615.7662816	1379.640451	0	95.12342854	145.8986671	172.281668	183.0457045	186.9616559	183.2285233	176.0368526	165.741639	159.0459897	150.6929623	140.1839675	127.9847797	115.687415	103.4252761	93.32550696	87.00929954	78.89134323	70.14997038	63.17598355	59.95980657	55.51158941	49.36938815	46.09628375	40.94011587	37.31050126	34.58988094	29.42245595	26.65384849	22.99636515	19.64931833	17.35792658	15.42782065	12.90509648	11.35954782	9.706891526	8.315694298	6.661160983	5.380482408
0	1	38	1	0	1		3	Neutral5.png	0	0	0	0	0	0	0	0	0	0	0	0	0	0	0	0	0	0	0	0	0	0	0	0	0	0	0	0	0	0	0	0	0	0	0	0	0	0	0	0	0
0	1	38	1	0	1		4	Neutral1.png	0	0	0	0	0	0	0	0	0	0	0	0	0	0	0	0	0	0	0	0	0	0	0	0	0	0	0	0	0	0	0	0	0	0	0	0	0	0	0	0	0
0	1	38	1	1	1		5	Negative3.png	883.9110943	1436.303893	0	136.5463754	209.4324655	247.3043462	262.7557465	268.3769586	263.0181764	252.6947831	237.9163619	228.3049901	216.3145096	201.2292129	183.7177027	166.0652631	148.4633889	133.9655214	124.8988252	113.2457811	100.6978442	90.6869285	86.07021824	79.68495712	70.86804069	66.1696131	58.76811332	53.55792771	49.65257181	42.23491284	38.26067307	33.01048285	28.20591349	24.91670028	22.1461003	18.52481743	16.30623606	13.93390539	11.93689013	9.561865061	7.723495481
0	1	38	1	1	1		6	Negative4.png	1400.17137	1354.321153	0	216.2981398	331.7543404	391.7458072	416.2218077	425.1261651	416.6375134	400.2846021	376.8746433	361.6496193	342.6559359	318.7598668	291.0205213	263.0579347	235.1754469	212.2099031	197.8476798	179.3885171	159.5117873	143.6538604	136.3406978	126.2260382	112.259482	104.816874	93.0924278	84.83916255	78.65283052	66.90278711	60.60733865	52.29070355	44.67996022	39.46963737	35.08083086	29.34448857	25.83011462	22.07219202	18.90879287	15.14660217	12.23450788
0	1	38	1	0	1		7	Neutral2.png	0	0	0	0	0	0	0	0	0	0	0	0	0	0	0	0	0	0	0	0	0	0	0	0	0	0	0	0	0	0	0	0	0	0	0	0	0	0	0	0	0
0	1	38	1	1	1		8	Negative1.png	1311.876762	1878.401894	0	202.6584098	310.8339588	367.0423722	389.9749196	398.3177694	390.3644109	375.0427119	353.1089818	338.8440456	321.0481012	298.6589148	272.6688085	246.4695386	220.3453166	198.8279767	185.3714332	168.0763026	149.4529966	134.5950683	127.7430727	118.2662421	105.180415	98.2071368	87.22203251	79.48921699	73.69299418	62.68390684	56.78544846	48.9932592	41.86244827	36.98068763	32.86863864	27.49402928	24.20127125	20.68032272	17.71640708	14.19145959	11.46300155
0	1	38	1	1	1		9	Negative12.png	1228.806362	2041.967797	0	189.8257142	291.1513925	343.8005879	365.2810051	373.0955707	365.6458331	351.2943317	330.7494849	317.3878302	300.718757	279.7472942	255.4029283	230.8626434	206.3926542	186.237831	173.6333801	157.4334084	139.9893636	126.0722661	119.6541512	110.7774106	98.52020166	91.98848398	81.69897628	74.45581657	69.02662103	58.71464894	53.18969157	45.89091777	39.21164263	34.63900387	30.78733723	25.75305782	22.66880316	19.37080743	16.59457226	13.2928308	10.73714364
0	1	38	1	0	1		10	Neutral7.png	0	0	0	0	0	0	0	0	0	0	0	0	0	0	0	0	0	0	0	0	0	0	0	0	0	0	0	0	0	0	0	0	0	0	0	0	0	0	0	0	0
1	2	38	2	1	2	1		Negative5.png	144.8120538	90.8715644	0	22.37053159	34.31153388	40.51612262	43.04754126	43.96847016	43.09053542	41.3992434	38.97807961	37.40343879	35.43902617	32.96758666	30.09865813	27.206641	24.32290804	21.94770766	20.46230159	18.55317152	16.49743026	14.85733175	14.10097142	13.05486759	11.6103832	10.84063503	9.628039791	8.774449783	8.134631353	6.919388737	6.268284993	5.408140988	4.621003502	4.082128355	3.628218142	3.034939686	2.671467242	2.282805896	1.955632853	1.566530081	1.265348122
1	2	38	2	1	2	2		Negative9.png	0	726.5306017	0	0	0	0	0	0	0	0	0	0	0	0	0	0	0	0	0	0	0	0	0	0	0	0	0	0	0	0	0	0	0	0	0	0	0	0	0	0	0
1	2	38	2	0	2	3		Neutral3.png	0	0	0	0	0	0	0	0	0	0	0	0	0	0	0	0	0	0	0	0	0	0	0	0	0	0	0	0	0	0	0	0	0	0	0	0	0	0	0	0	0
1	2	38	2	1	2	4		Negative6.png	86.91455799	315.062977	0	13.42654022	20.59339484	24.31731887	25.83664773	26.38937885	25.86245234	24.84735798	23.39420284	22.44912122	21.27010297	19.78677291	18.06487443	16.32911843	14.5983345	13.17276608	12.28124215	11.13540386	9.901571182	8.917202598	8.463243671	7.835383978	6.968420775	6.506426621	5.778640664	5.266325589	4.882313798	4.152938915	3.762153807	3.245905097	2.773474074	2.450047301	2.177615522	1.821536498	1.603384445	1.370114298	1.173748735	0.940213649	0.759447642
1	2	38	2	1	2	5		Negative8.png	62.35721469	939.4938561	0	9.632927676	14.77481762	17.44656256	18.53661143	18.93317069	18.55512506	17.82684135	16.78426909	16.10621631	15.26032471	14.19610333	12.96072004	11.7153946	10.47363641	9.450856352	8.811228763	7.989142268	7.103923834	6.397684458	6.071989719	5.621529146	4.999522754	4.668063108	4.145910016	3.778347413	3.502836541	2.979543468	2.699173051	2.328788245	1.989840624	1.757796727	1.562339403	1.306869011	1.150354905	0.982994258	0.84211096	0.674560232	0.5448689
1	2	38	2	0	2	6		Neutral4.png	0	0	0	0	0	0	0	0	0	0	0	0	0	0	0	0	0	0	0	0	0	0	0	0	0	0	0	0	0	0	0	0	0	0	0	0	0	0	0	0	0
1	2	38	2	0	2	7		Neutral6.png	0	0	0	0	0	0	0	0	0	0	0	0	0	0	0	0	0	0	0	0	0	0	0	0	0	0	0	0	0	0	0	0	0	0	0	0	0	0	0	0	0
1	2	38	2	1	2	8		Negative7.png	12.68758867	143.767223	0	1.959975676	3.006176744	3.549786669	3.771574826	3.852261251	3.775341724	3.627160568	3.4150323	3.277071443	3.104961051	2.888427917	2.63706911	2.383687413	2.131031529	1.922930306	1.792787679	1.625520822	1.445408746	1.301712869	1.235444981	1.143791457	1.017234149	0.949793298	0.843552766	0.768766181	0.712709017	0.606236538	0.54919062	0.473829813	0.404865411	0.357652309	0.31788334	0.265903738	0.234058399	0.200006156	0.17134116	0.137250241	0.110862432
1	2	38	2	1	2	9		Negative11.png	210.7920345	54.59204793	0	32.56310329	49.94472382	58.97627783	62.66107388	64.00160094	62.72365726	60.26177043	56.73746409	54.44537767	51.58592971	47.98844076	43.8123569	39.60266468	35.40503112	31.94763025	29.78543616	27.00645885	24.01407063	21.62670237	20.52572541	19.00299062	16.90036314	15.77989852	14.01481467	12.77230778	11.84097213	10.07203469	9.124271853	7.872224804	6.726447862	5.942047768	5.28132475	4.417733844	3.888654296	3.322909153	2.846667919	2.280280226	1.841872261
1	2	38	2	0	2	10		Neutral8.png	0	0	0	0	0	0	0	0	0	0	0	0	0	0	0	0	0	0	0	0	0	0	0	0	0	0	0	0	0	0	0	0	0	0	0	0	0	0	0	0	0
0	1	40	1	1	1		1	Negative2.png	659.5320534	639.3073243	0	101.8843546	156.2684583	184.5266388	196.0557325	200.2500113	196.2515451	188.5487243	177.5217754	170.3502308	161.4035095	150.1475848	137.081336	123.9099324	110.7762584	99.95864516	93.19351141	84.49856894	75.13590042	67.66623539	64.22146768	59.45709216	52.87833211	49.37259084	43.84994679	39.96235625	37.04836703	31.51366576	28.54827871	24.63083865	21.04589949	18.59164638	16.5243576	13.82233005	12.16693106	10.39681173	8.906734747	7.134604984	5.762901798
0	1	40	1	1	1		2	Negative10.png	459.5272159	1134.06735	0	70.98765489	108.8796355	128.5684481	136.6013137	139.5236664	136.7377456	131.3708256	123.687828	118.6910733	112.4574689	104.6149331	95.51105873	86.33391809	77.18306537	69.64592196	64.93233289	58.87415469	52.35074013	47.14627076	44.74613795	41.42657189	36.84283821	34.40022224	30.55233459	27.84366615	25.81335186	21.95706337	19.89093778	17.16147176	14.66367487	12.9536805	11.5133025	9.63067195	8.477277078	7.243951109	6.205743906	4.971017175	4.015286604
0	1	40	1	0	1		3	Neutral5.png	0	0	0	0	0	0	0	0	0	0	0	0	0	0	0	0	0	0	0	0	0	0	0	0	0	0	0	0	0	0	0	0	0	0	0	0	0	0	0	0	0
0	1	40	1	0	1		4	Neutral1.png	0	0	0	0	0	0	0	0	0	0	0	0	0	0	0	0	0	0	0	0	0	0	0	0	0	0	0	0	0	0	0	0	0	0	0	0	0	0	0	0	0
0	1	40	1	1	1		5	Negative3.png	333.980854	1128.491359	0	51.59328279	79.13288352	93.44256142	99.28078646	101.40473	99.37994414	95.47930783	89.89536419	86.2637612	81.73322534	76.03333049	69.4167045	62.74682911	56.09605958	50.61812159	47.19232123	42.78928381	38.04811617	34.26554777	32.52114966	30.10851453	26.77709207	25.00181753	22.20520231	20.23656287	18.76094603	15.95822515	14.45658092	12.47282597	10.65744636	9.414635578	8.367779903	6.999498464	6.161219922	5.264848073	4.510287046	3.612897133	2.918279489
0	1	40	1	1	1		6	Negative4.png	263.7283394	723.7121534	0	40.74069106	62.4873663	73.7870188	78.39717946	80.07435371	78.47547942	75.39533778	70.9859707	68.11827151	64.54072901	60.03980093	54.81497512	49.54810087	44.29631358	39.97065398	37.26546705	33.78860383	30.04473572	27.05782653	25.6803607	23.77522078	21.14455945	19.74271201	17.53436181	15.97982357	14.81460114	12.6014296	11.41565462	9.849180399	8.415663944	7.434277077	6.607626371	5.527161465	4.865213916	4.157392925	3.561553001	2.852928094	2.304422527
0	1	40	1	0	1		7	Neutral2.png	0	0	0	0	0	0	0	0	0	0	0	0	0	0	0	0	0	0	0	0	0	0	0	0	0	0	0	0	0	0	0	0	0	0	0	0	0	0	0	0	0
0	1	40	1	1	1		8	Negative1.png	387.0008188	813.2752474	0	59.78379433	91.69534826	108.2767091	115.0417612	117.5028839	115.1566603	110.6367921	104.166389	99.95826353	94.70849826	88.1037365	80.43671115	72.70798297	65.00139374	58.65382482	54.68417347	49.58214722	44.08831205	39.70525521	37.68393127	34.88828667	31.02799586	28.97089381	25.7303117	23.44914778	21.73927454	18.49161749	16.75158497	14.45290593	12.34933206	10.90922319	9.696177597	8.110679413	7.139322887	6.100650654	5.226301924	4.186450008	3.381560764
0	1	40	1	1	1		9	Negative12.png	73.26200101	563.8750956	0	11.31749647	17.35858006	20.49754933	21.77822169	22.24412969	21.79997291	20.94432978	19.71943656	18.92280855	17.92899074	16.67866247	15.22724017	13.76413709	12.30522506	11.10358522	10.35210206	9.386252285	8.346230307	7.516486546	7.133835582	6.604600221	5.87381978	5.484395765	4.870930578	4.439090062	4.115398924	3.500594401	3.171193899	2.736037644	2.337816186	2.065193358	1.83555522	1.535409163	1.351524481	1.154896457	0.989376038	0.792524692	0.640153447
0	1	40	1	0	1		10	Neutral7.png	0	0	0	0	0	0	0	0	0	0	0	0	0	0	0	0	0	0	0	0	0	0	0	0	0	0	0	0	0	0	0	0	0	0	0	0	0	0	0	0	0
1	2	40	2	1	2	1		Negative5.png	136.8479358	499.4545844	0	21.14023653	32.42452863	38.28788834	40.68008848	41.55036975	40.72071812	39.12244079	36.83443191	35.3463904	33.49001309	31.15449345	28.4433452	25.71037812	22.98523962	20.74066633	19.33695201	17.5328169	15.59013367	14.04023442	13.32547105	12.336899	10.97185582	10.2444409	9.098533833	8.291888062	7.687257238	6.538848394	5.923552905	5.110713584	4.366865698	3.857626656	3.428679797	2.868029424	2.524546596	2.157260161	1.848080405	1.480376821	1.195758737
1	2	40	2	1	2	2		Negative9.png	93.76691562	577.6141828	0	14.4850908	22.21698137	26.23450018	27.87361316	28.46992169	27.90145221	26.80632765	25.23860553	24.21901352	22.94704128	21.34676524	19.48911201	17.61650873	15.74926953	14.21130906	13.24949724	12.01332087	10.68221264	9.620236274	9.130487153	8.453126902	7.517812181	7.019394335	6.234229617	5.681523539	5.267236198	4.480357283	4.058762614	3.501812773	2.992135213	2.643209422	2.349299077	1.965146726	1.729795531	1.478134328	1.266287273	1.014340243	0.819322615
1	2	40	2	0	2	3		Neutral3.png	0	0	0	0	0	0	0	0	0	0	0	0	0	0	0	0	0	0	0	0	0	0	0	0	0	0	0	0	0	0	0	0	0	0	0	0	0	0	0	0	0
1	2	40	2	1	2	4		Negative6.png	276.4005782	111.7145664	0	42.69829549	65.48990608	77.33251082	82.16419131	83.92195437	82.24625361	79.01811009	74.39687138	71.39137824	67.64193357	62.92473433	57.44885382	51.92890442	46.42476692	41.89125786	39.05608575	35.41215804	31.48839576	28.35796454	26.91431099	24.91762844	22.16056292	20.69135622	18.37689402	16.74765967	15.5264479	13.20693269	11.96418082	10.32243696	8.820039535	7.791496687	6.925125125	5.792743504	5.098989144	4.357157107	3.732686866	2.990012286	2.415150834
1	2	40	2	1	2	5		Negative8.png	130.5936697	167.0318948	0	20.17407899	30.94265293	36.53804359	38.82091467	39.65142208	38.85968744	37.33445507	35.15101347	33.73097889	31.9594423	29.73066129	27.14341876	24.53535458	21.93476119	19.79277007	18.45320873	16.73152676	14.87762863	13.39856334	12.71646631	11.77307428	10.47041672	9.776246334	8.682709865	7.912929666	7.335931864	6.240007951	5.652832884	4.877142194	4.16728987	3.681324226	3.271981228	2.736953868	2.409168998	2.0586684	1.763618871	1.412720188	1.141109806
1	2	40	2	0	2	6		Neutral4.png	0	0	0	0	0	0	0	0	0	0	0	0	0	0	0	0	0	0	0	0	0	0	0	0	0	0	0	0	0	0	0	0	0	0	0	0	0	0	0	0	0
1	2	40	2	0	2	7		Neutral6.png	0	0	0	0	0	0	0	0	0	0	0	0	0	0	0	0	0	0	0	0	0	0	0	0	0	0	0	0	0	0	0	0	0	0	0	0	0	0	0	0	0
1	2	40	2	1	2	8		Negative7.png	82.95857316	171.2466522	0	12.81542063	19.65607019	23.21049688	24.66067228	25.1882454	24.68530237	23.71641084	22.3293972	21.42733172	20.30197741	18.88616229	17.24263739	15.58588569	13.93387976	12.57319722	11.7222517	10.62856714	9.450893341	8.511329071	8.078032443	7.478750281	6.651247593	6.210281469	5.515621265	5.026624615	4.660091425	3.963914617	3.590916402	3.09816516	2.647237209	2.338531461	2.07849963	1.738627824	1.530405134	1.307752462	1.120324634	0.897419081	0.724880782
1	2	40	2	1	2	9		Negative11.png	469.2172918	88.77036592	0	72.4845755	111.1755864	131.2795781	139.4818332	142.4658096	139.621142	134.1410494	126.2960401	121.1939185	114.8288658	106.8209539	97.52510573	88.15444621	78.81062895	71.11454937	66.30156459	60.11563726	53.45466309	48.14044678	45.68970224	42.30013631	37.61974518	35.12562164	31.19659336	28.43080708	26.35767944	22.42007318	20.31037908	17.52335667	14.9728886	13.22683548	11.75608415	9.833754463	8.656037889	7.396704707	6.336604772	5.07584129	4.099957175
1	2	40	2	0	2	10		Neutral8.png	0	0	0	0	0	0	0	0	0	0	0	0	0	0	0	0	0	0	0	0	0	0	0	0	0	0	0	0	0	0	0	0	0	0	0	0	0	0	0	0	0
0	1	41	1	1	1		1	Negative2.png	375.648619	781.1831783	0	58.0301092	89.00557639	105.1005431	111.6671506	114.0560793	111.7786793	107.3913959	101.1107942	97.02610906	91.93033929	85.51932021	78.07719775	70.57518244	63.09465666	56.93328598	53.08007954	48.12771504	42.79503487	38.54054969	36.57851884	33.86488108	30.11782722	28.12106776	24.9755442	22.76129546	21.10157928	17.94918831	16.26019754	14.02894745	11.98707938	10.58921435	9.411751982	7.872762465	6.929899506	5.921695463	5.072994693	4.063645573	3.282366778
0	1	41	1	1	1		2	Negative10.png	682.0453084	537.9247438	0	105.3621968	161.6027126	190.8254915	202.7481331	207.0855844	202.9506298	194.9848717	183.5815157	176.1651691	166.9130497	155.2729018	141.7606341	128.1396221	114.5576275	103.370753	96.37469006	87.38294404	77.700679	69.97603551	66.41367997	61.48667157	54.68334427	51.05793384	45.34677326	41.32647905	38.31302025	32.58939088	29.52277976	25.47161712	21.76430536	19.22627585	17.08841976	14.29415798	12.58225162	10.75170892	9.210767871	7.378146113	5.959619572
0	1	41	1	0	1		3	Neutral5.png	0	0	0	0	0	0	0	0	0	0	0	0	0	0	0	0	0	0	0	0	0	0	0	0	0	0	0	0	0	0	0	0	0	0	0	0	0	0	0	0	0
0	1	41	1	0	1		4	Neutral1.png	0	0	0	0	0	0	0	0	0	0	0	0	0	0	0	0	0	0	0	0	0	0	0	0	0	0	0	0	0	0	0	0	0	0	0	0	0	0	0	0	0
0	1	41	1	1	1		5	Negative3.png	426.2036087	578.7415251	0	65.83983198	100.9839939	119.2450298	126.6953748	129.4058068	126.8219131	121.8441868	114.7183384	110.0839341	104.302373	97.02855554	88.58486831	80.07322781	71.58596891	64.59539771	60.22362472	54.60476838	48.55441329	43.72735724	41.50127525	38.42243468	34.17110033	31.90561593	28.33676615	25.82452264	23.94144097	20.36479956	18.44850352	15.91697062	13.60030686	12.01431642	10.67839054	8.932283001	7.862529046	6.71864037	5.755721002	4.610533143	3.724109435
0	1	41	1	1	1		6	Negative4.png	0	825.9887902	0	0	0	0	0	0	0	0	0	0	0	0	0	0	0	0	0	0	0	0	0	0	0	0	0	0	0	0	0	0	0	0	0	0	0	0	0	0	0
0	1	41	1	0	1		7	Neutral2.png	0	0	0	0	0	0	0	0	0	0	0	0	0	0	0	0	0	0	0	0	0	0	0	0	0	0	0	0	0	0	0	0	0	0	0	0	0	0	0	0	0
0	1	41	1	1	1		8	Negative1.png	756.719167	684.1861855	0	116.8977967	179.2958159	211.7180563	224.9460505	229.7583885	225.1707176	216.332827	203.6809724	195.4526457	185.1875563	172.2729846	157.2813237	142.1690127	127.0999908	114.6883193	106.9262911	96.95008207	86.20775242	77.63737489	73.68499419	68.21855135	60.67036048	56.64802131	50.31157324	45.85111637	42.50772846	36.15744646	32.75508684	28.2603819	24.14717442	21.33126827	18.95934861	15.85915655	13.9598218	11.92886179	10.21921052	8.185943826	6.61210964
0	1	41	1	1	1		9	Negative12.png	557.8644059	228.9137322	0	86.17876058	132.1794903	156.0816388	165.833509	169.3812348	165.9991369	159.483715	150.1565834	144.0905409	136.5229673	127.0021567	115.9500856	104.8090695	93.69996688	84.54990157	78.8276212	71.47301442	63.55361234	57.23540503	54.32165234	50.29171095	44.72707456	41.76174746	37.09042554	33.80211168	31.33731736	26.65579685	24.14752772	20.83396568	17.80164914	15.72572206	13.9771083	11.6916015	10.29138422	8.794130884	7.533751032	6.034797172	4.874543657
0	1	41	1	0	1		10	Neutral7.png	0	0	0	0	0	0	0	0	0	0	0	0	0	0	0	0	0	0	0	0	0	0	0	0	0	0	0	0	0	0	0	0	0	0	0	0	0	0	0	0	0
1	2	41	2	1	2	1		Negative5.png	87.56834678	134.995591	0	13.52753736	20.7483025	24.50023864	26.03099619	26.58788506	26.05699491	25.03426481	23.57017874	22.61798802	21.43010096	19.93561299	18.20076205	16.45194934	14.70814611	13.27185428	12.37362412	11.2191666	9.976052793	8.98427959	8.526905892	7.894323313	7.020838638	6.555369271	5.822108762	5.305939949	4.919039545	4.184178157	3.790453485	3.270321448	2.794336704	2.46847705	2.193995984	1.835238462	1.615445425	1.380420573	1.18257791	0.947286125	0.765160359
1	2	41	2	1	2	2		Negative9.png	143.2097285	159.6339518	0	22.12300476	33.93188152	40.06781735	42.57122619	43.48196514	42.61374463	40.94116651	38.54679257	36.98957493	35.04689827	32.60280489	29.76562066	26.90560329	24.05377844	21.70485932	20.23588907	18.34788326	16.31488848	14.69293744	13.94494612	12.91041729	11.48191592	10.72068491	9.521506868	8.677361714	8.044622786	6.842826661	6.198927289	5.348300659	4.56987274	4.036960171	3.588072412	3.0013585	2.641907828	2.257546965	1.933994047	1.549196643	1.251347221
1	2	41	2	0	2	3		Neutral3.png	0	0	0	0	0	0	0	0	0	0	0	0	0	0	0	0	0	0	0	0	0	0	0	0	0	0	0	0	0	0	0	0	0	0	0	0	0	0	0	0	0
1	2	41	2	1	2	4		Negative6.png	257.4366651	301.4909412	0	39.76875473	60.99662719	72.02670785	76.52688553	78.16404802	76.60331752	73.59665773	69.29248337	66.49319786	63.00100354	58.60745252	53.50727354	48.36604926	43.23955201	39.01708814	36.37643791	32.98252099	29.32796903	26.41231748	25.06771336	23.2080237	20.64012114	19.27171708	17.11605071	15.59859854	14.46117442	12.30080173	11.14331537	9.614211967	8.21489441	7.256920144	6.449990553	5.395301918	4.749146219	4.058211464	3.476586284	2.784866792	2.249446729
1	2	41	2	1	2	5		Negative8.png	170.8392109	179.5865323	0	26.39120061	40.47836639	47.79810957	50.7845016	51.8709496	50.83522313	48.83995417	45.98363318	44.12598122	41.80850355	38.89287073	35.50830797	32.09650686	28.69447885	25.89238229	24.1400033	21.88774414	19.46252327	17.52764888	16.63534744	15.40122675	13.69712432	12.78902885	11.35849314	10.35148689	9.596673512	8.163014614	7.394887604	6.380149403	5.451539226	4.815811726	4.280319959	3.580411211	3.151611648	2.693095965	2.307119916	1.848083469	1.492769897
1	2	41	2	0	2	6		Neutral4.png	0	0	0	0	0	0	0	0	0	0	0	0	0	0	0	0	0	0	0	0	0	0	0	0	0	0	0	0	0	0	0	0	0	0	0	0	0	0	0	0	0
1	2	41	2	0	2	7		Neutral6.png	0	0	0	0	0	0	0	0	0	0	0	0	0	0	0	0	0	0	0	0	0	0	0	0	0	0	0	0	0	0	0	0	0	0	0	0	0	0	0	0	0
1	2	41	2	1	2	8		Negative7.png	198.2820885	123.7334278	0	30.63056982	46.98063745	55.47619277	58.942306	60.20327634	59.00117521	56.68539482	53.37024668	51.21418947	48.52444214	45.14045458	41.21221017	37.25235198	33.30383679	30.05162346	28.01774983	25.40369743	22.58889948	20.34321517	19.30757827	17.87521372	15.89737159	14.84340356	13.18307274	12.01430532	11.13824196	9.47428625	8.582770614	7.405029223	6.327251092	5.589403055	4.967892189	4.155553103	3.657873018	3.125703343	2.677725758	2.144951666	1.732562047
1	2	41	2	1	2	9		Negative11.png	270.0265361	282.5716178	0	41.71363499	63.97965085	75.54915464	80.2694123	81.98663979	80.34958217	77.1958825	72.68121365	69.74502984	66.08205069	61.47363424	56.12403238	50.7313779	45.35417068	40.92520836	38.15541783	34.59552232	30.76224547	27.70400477	26.29364315	24.34300586	21.64952072	20.21419522	17.95310657	16.36144381	15.16839426	12.90236913	11.68827621	10.08439242	8.616641613	7.611817873	6.765425608	5.659157709	4.981401939	4.256677205	3.646607802	2.921059955	2.359455317
1	2	41	2	0	2	10		Neutral8.png	0	0	0	0	0	0	0	0	0	0	0	0	0	0	0	0	0	0	0	0	0	0	0	0	0	0	0	0	0	0	0	0	0	0	0	0	0	0	0	0	0
1	1	42	1	1	1	1		Negative2.png	91.89526249	262.0520775	0	14.19595827	21.77351491	25.71084123	27.31723637	27.90164216	27.34451974	26.27125463	24.73482534	23.73558509	22.48900231	20.9206689	19.10009573	17.26487091	15.43490311	13.92764141	12.98502802	11.7735266	10.46898821	9.428209639	8.948236252	8.284396585	7.367751399	6.879282321	6.109790039	5.568116361	5.162098484	4.390926222	3.977746877	3.431914144	2.932410104	2.590449115	2.302405427	1.925921025	1.695267604	1.448629734	1.241011295	0.994093304	0.802968363
1	1	42	1	1	1	2		Negative10.png	144.2741888	376.3242897	0	22.28744232	34.18409301	40.36563649	42.88765286	43.80516121	42.93048733	41.24547715	38.83330612	37.26451387	35.30739754	32.84513751	29.98686484	27.10558932	24.2325672	21.86618886	20.38629993	18.48426081	16.43615503	14.80214823	14.04859719	13.00637883	11.56725959	10.80037043	9.592279052	8.741859472	8.104417474	6.893688547	6.24500315	5.388053917	4.60384004	4.066966398	3.614742111	3.023667227	2.661544803	2.274327033	1.948369186	1.56071163	1.26064833
1	1	42	1	0	1	3		Neutral5.png	0	0	0	0	0	0	0	0	0	0	0	0	0	0	0	0	0	0	0	0	0	0	0	0	0	0	0	0	0	0	0	0	0	0	0	0	0	0	0	0	0
1	1	42	1	0	1	4		Neutral1.png	0	0	0	0	0	0	0	0	0	0	0	0	0	0	0	0	0	0	0	0	0	0	0	0	0	0	0	0	0	0	0	0	0	0	0	0	0	0	0	0	0
1	1	42	1	1	1	5		Negative3.png	123.8377454	100.5557406	0	19.13042542	29.34191516	34.64784281	36.81261548	37.60015875	36.84938245	35.40305402	33.33256709	31.98599431	30.30610357	28.19262275	25.7392245	23.26608174	20.8000233	18.76884252	17.49857991	15.86596468	14.10797316	12.70542347	12.05861295	11.16402486	9.928756903	9.270497623	8.233532423	7.503574803	6.956426484	5.917197348	5.360398258	4.624835911	3.951705954	3.49088048	3.102713778	2.595364669	2.284536898	1.952168537	1.67238263	1.339636779	1.082077454
1	1	42	1	1	1	6		Negative4.png	101.6346809	165.5506911	0	15.7005013	24.08115695	28.43577647	30.21242364	30.85876704	30.2425986	29.05558467	27.35631861	26.25117499	24.8724745	23.13792299	21.12439838	19.09466928	17.07075434	15.40374717	14.36123194	13.02133087	11.57853242	10.42744807	9.896605235	9.16240925	8.148614432	7.608375496	6.757329421	6.158247052	5.709197818	4.856293711	4.399324007	3.795641792	3.243198366	2.864995017	2.546423335	2.130037648	1.874938677	1.602161164	1.372538513	1.09945119	0.888070083
1	1	42	1	0	1	7		Neutral2.png	0	0	0	0	0	0	0	0	0	0	0	0	0	0	0	0	0	0	0	0	0	0	0	0	0	0	0	0	0	0	0	0	0	0	0	0	0	0	0	0	0
1	1	42	1	1	1	8		Negative1.png	124.7491997	87.3291506	0	19.27122666	29.55787367	34.90285331	37.08355886	37.8768985	37.12059643	35.66362292	33.57789707	32.22141343	30.52915857	28.40012239	25.92866696	23.4373217	20.9531129	18.90698249	17.62737066	15.98273927	14.21180881	12.79893626	12.14736517	11.24619285	10.00183324	9.338729123	8.294131787	7.558801629	7.007626261	5.960748326	5.399851157	4.658875021	3.980790781	3.5165736	3.125549964	2.614466731	2.301351246	1.966536632	1.684691481	1.349496597	1.090041619
1	1	42	1	1	1	9		Negative12.png	116.3854725	136.9673733	0	17.97920008	27.57618568	32.56281471	34.59731631	35.33746702	34.63187072	33.27257903	31.32668928	30.06115018	28.48235143	26.49605506	24.19029671	21.86598204	19.54832537	17.63937642	16.44555531	14.91118714	13.25898753	11.94084008	11.33295315	10.49219933	9.331266975	8.712620236	7.738057235	7.052026798	6.537804616	5.561113917	5.037821726	4.346523842	3.713901309	3.28080726	2.915999544	2.439181547	2.147058682	1.83469149	1.57174246	1.259020495	1.016960503
1	1	42	1	0	1	10		Neutral7.png	0	0	0	0	0	0	0	0	0	0	0	0	0	0	0	0	0	0	0	0	0	0	0	0	0	0	0	0	0	0	0	0	0	0	0	0	0	0	0	0	0
0	2	42	2	1	2		1	Negative5.png	218.0341116	192.7412777	0	33.68185763	51.66064985	61.00249646	64.81388922	66.2004721	64.87862274	62.3321541	58.68676492	56.31593042	53.35824183	49.63715574	45.31759625	40.96327372	36.62142416	33.04523909	30.80875957	27.93430632	24.83911011	22.36972023	21.23091755	19.65586691	17.48100051	16.32204064	14.49631468	13.2111196	12.24778652	10.41807457	9.437749921	8.142686915	6.957545085	6.146195746	5.462772597	4.569511727	4.022254857	3.43707269	2.944469473	2.358622679	1.90515255
0	2	42	2	1	2		2	Negative9.png	171.2959246	112.9974103	0	26.46175364	40.58657941	47.92589087	50.92026658	52.00961903	50.9711237	48.97052069	46.10656373	44.24394561	41.9202725	38.99684516	35.60323426	32.1823122	28.77118937	25.9616018	24.20453809	21.94625784	19.51455349	17.5745065	16.67981962	15.44239969	13.73374159	12.82321846	11.38885842	10.37916008	9.622328822	8.184837246	7.41465676	6.397205804	5.466113123	4.828686098	4.291762772	3.58998292	3.160037023	2.700295565	2.313287665	1.853024051	1.4967606
0	2	42	2	0	2		3	Neutral3.png	0	0	0	0	0	0	0	0	0	0	0	0	0	0	0	0	0	0	0	0	0	0	0	0	0	0	0	0	0	0	0	0	0	0	0	0	0	0	0	0	0
0	2	42	2	1	2		4	Negative6.png	178.2966414	180.4012592	0	27.54322271	42.24531793	49.88458072	53.00133399	54.13520734	53.0542696	50.97190366	47.99089926	46.05215753	43.63351791	40.59061262	37.05830776	33.49757556	29.94704308	27.0226301	25.1937567	22.84318248	20.31209647	18.29276143	17.36150948	16.07351726	14.29502777	13.34729234	11.85431125	10.80334741	10.01558511	8.51934449	7.717687392	6.658654092	5.689508455	5.026030337	4.467163418	3.736702428	3.289185013	2.810654317	2.407829738	1.928755547	1.557931916
0	2	42	2	1	2		5	Negative8.png	250.7697552	93.82697614	0	38.73885206	59.41698032	70.16141187	74.54504718	76.13981162	74.61949979	71.69070432	67.49799637	64.77120476	61.36944877	57.08967879	52.12158059	47.11350004	42.11976513	38.0066516	35.43438703	32.12836334	28.56845434	25.72831024	24.41852772	22.60699896	20.1055981	18.77263198	16.67279151	15.19463723	14.0866693	11.98224439	10.85473379	9.365230007	8.002150971	7.068985636	6.282953328	5.255578262	4.62615624	3.953114817	3.386552148	2.712746311	2.191192173
0	2	42	2	0	2		6	Neutral4.png	0	0	0	0	0	0	0	0	0	0	0	0	0	0	0	0	0	0	0	0	0	0	0	0	0	0	0	0	0	0	0	0	0	0	0	0	0	0	0	0	0
0	2	42	2	0	2		7	Neutral6.png	0	0	0	0	0	0	0	0	0	0	0	0	0	0	0	0	0	0	0	0	0	0	0	0	0	0	0	0	0	0	0	0	0	0	0	0	0	0	0	0	0
0	2	42	2	1	2		8	Negative7.png	119.8322682	212.8904289	0	18.51166025	28.39286387	33.52717363	35.62192769	36.38399822	35.65750545	34.25795787	32.25443993	30.95142145	29.32586603	27.28074482	24.90670065	22.5135506	20.12725573	18.1617726	16.93259607	15.35278706	13.65165699	12.29447216	11.66858244	10.80292941	9.607615645	8.970647471	7.967222453	7.260874989	6.731423941	5.725808212	5.187018543	4.475247635	3.823889769	3.377969492	3.002357871	2.511418745	2.210644561	1.889026508	1.618290152	1.296306819	1.047078137
0	2	42	2	1	2		9	Negative11.png	129.7532704	194.4320148	0	20.04425431	30.74353008	36.30291315	38.57109345	39.39625636	38.60961671	37.09419955	34.92480888	33.51391254	31.75377618	29.53933787	26.96874482	24.37746411	21.79360613	19.66539919	18.33445823	16.62385566	14.78188778	13.31234061	12.63463302	11.69731193	10.40303725	9.713334014	8.626834696	7.862008203	7.288723511	6.199852111	5.616455647	4.845756699	4.140472433	3.657634086	3.250925301	2.719340961	2.39366546	2.045420411	1.752269591	1.403629019	1.133766511
0	2	42	2	0	2		10	Neutral8.png	0	0	0	0	0	0	0	0	0	0	0	0	0	0	0	0	0	0	0	0	0	0	0	0	0	0	0	0	0	0	0	0	0	0	0	0	0	0	0	0	0
[truncated: 5 more columns]
