# Supplementary material for: The impact of self-distancing on emotion explosiveness and accumulation: An fMRI study
Source: PLoS One. 2018 Nov 6;13(11):e0206889. doi: 10.1371/journal.pone.0206889 (PMC6219793; doi:10.1371/journal.pone.0206889)
Supplement: S3 Dataset — (CSV) [file pone.0206889.s005.csv]

ERStrat	Order	Participant	Session	Feedback	OrderFb	Blockdst	BlockImm	Target1	ScoreExpl	ScoreAccu	Drawing_1	Drawing_2	Drawing_3	Drawing_4	Drawing_5	Drawing_6	Drawing_7	Drawing_8	Drawing_9	Drawing_10	Drawing_11	Drawing_12	Drawing_13	Drawing_14	Drawing_15	Drawing_16	Drawing_17	Drawing_18	Drawing_19	Drawing_20	Drawing_21	Drawing_22	Drawing_23	Drawing_24	Drawing_25	Drawing_26	Drawing_27	Drawing_28	Drawing_29	Drawing_30	Drawing_31	Drawing_32	Drawing_33	Drawing_34	Drawing_35	Drawing_36	Drawing_37	Drawing_38	Drawing_39
1	1	4	1	1	1	1		Negative2.png	800.590957	210.1376122	0	0	0	0.714103247	2.859837066	5.447365067	9.56455797	12.82505354	16.07064817	18.20998313	20.30414543	22.26525512	24.35639879	26.6422556	28.34592206	29.7215002	30.82149419	32.25421147	33.94156518	35.1206753	35.77948037	36.53509151	37.41475951	38.02510134	38.71055506	38.96506358	39.15458054	39.55882563	39.8731095	40.16061674	40.20586101	40.12940536	39.89392708	39.88943678	39.6322921	39.3322605	38.66973294	38.16545424	37.57487973
1	1	4	1	1	1	2		Negative10.png	547.4699381	0	0	0	0	0	0	0	0	0	0	0	0	0	0	0	0	0	0	0	0	0	0	0	0	0	0	0	0	0	0	0	0	0	0	0	0	0	0	0	0
1	1	4	1	0	1	3		Neutral5.png	0	0	0	0	0	0	0	0	0	0	0	0	0	0	0	0	0	0	0	0	0	0	0	0	0	0	0	0	0	0	0	0	0	0	0	0	0	0	0	0	0
1	1	4	1	0	1	4		Neutral1.png	0	0	0	0	0	0	0	0	0	0	0	0	0	0	0	0	0	0	0	0	0	0	0	0	0	0	0	0	0	0	0	0	0	0	0	0	0	0	0	0	0
1	1	4	1	1	1	5		Negative3.png	460.3793641	175.7058958	0	0	0	0.597095158	2.391243663	4.554796967	7.997374712	10.7236277	13.43742133	15.22621945	16.97724659	18.61702222	20.36552535	22.27683725	23.70135253	24.85153782	25.77129429	26.96925628	28.38013172	29.3660409	29.91689866	30.54870051	31.28423211	31.79456749	32.36770744	32.58051392	32.73897793	33.07698617	33.33977363	33.5801719	33.61800275	33.5540746	33.35718018	33.35342563	33.13841493	32.88754446	32.33357415	31.91192312	31.41811612
1	1	4	1	1	1	6		Negative4.png	0	255.6155281	0	0	0	0.868649247	3.478762103	6.626282098	11.63451659	15.60064758	19.54865278	22.15098194	24.69836218	27.08389461	29.62760294	32.40816417	34.48053758	36.15381791	37.49187225	39.23465775	41.28718802	42.72148078	43.52286423	44.4420045	45.51204997	46.25448179	47.08828119	47.39787036	47.62840252	48.1201342	48.5024353	48.85216476	48.90720078	48.81419862	48.5277582	48.52229612	48.20950027	47.84453593	47.03862435	46.42520982	45.70682336
1	1	4	1	0	1	7		Neutral2.png	0	0	0	0	0	0	0	0	0	0	0	0	0	0	0	0	0	0	0	0	0	0	0	0	0	0	0	0	0	0	0	0	0	0	0	0	0	0	0	0	0
1	1	4	1	1	1	8		Negative1.png	600.2175123	11.76874486	0	0	0	0.039993311	0.16016501	0.305079367	0.535662518	0.718266384	0.900035724	1.019849055	1.137132494	1.246964329	1.36407871	1.492097989	1.587511731	1.664550905	1.726156005	1.806395254	1.900895401	1.966931396	2.003827735	2.046145694	2.095411449	2.129593608	2.167982405	2.182236139	2.192850026	2.215489749	2.233091199	2.249193025	2.251726928	2.247445034	2.234257086	2.234005607	2.219604234	2.202800982	2.165696164	2.137454065	2.104378973
1	1	4	1	1	1	9		Negative12.png	155.4400862	33.21283719	0	0	0	0.112866015	0.452005245	0.86097128	1.511705131	2.027035572	2.540010878	2.878138751	3.209126958	3.519085827	3.849596933	4.210882993	4.48015224	4.697566212	4.871423337	5.097868309	5.364559282	5.550920934	5.655046916	5.77447337	5.913507356	6.009973589	6.118311467	6.15853725	6.188490935	6.252383002	6.302056447	6.347497771	6.354648753	6.342564724	6.305346723	6.304637019	6.263994583	6.216573751	6.111859416	6.032156759	5.938814806
1	1	4	1	0	1	10		Neutral7.png	0	0	0	0	0	0	0	0	0	0	0	0	0	0	0	0	0	0	0	0	0	0	0	0	0	0	0	0	0	0	0	0	0	0	0	0	0	0	0	0	0
0	2	4	2	1	2		1	Negative5.png	783.2428377	347.5195057	0	0	0	1.180963297	4.72951583	9.008694803	15.81758935	21.20970262	26.57717315	30.11514344	33.57840849	36.82163497	40.2799079	44.06019179	46.8776661	49.15255745	50.97169569	53.34108209	56.13157887	58.08155708	59.17106985	60.4206777	61.87544719	62.88481286	64.01839641	64.43929523	64.7527129	65.42124173	65.94099532	66.41646648	66.49129013	66.36484999	65.97542282	65.9679969	65.54273846	65.04655488	63.95088595	63.11692444	62.14024939
0	2	4	2	1	2		2	Negative9.png	451.6993023	290.7334285	0	0	0	0.987989171	3.956694027	7.536638041	13.23293199	17.74395238	22.23435676	25.19420856	28.09156224	30.80483255	33.69800985	36.86058023	39.21766797	41.12083298	42.64271675	44.62493594	46.95945438	48.59079836	49.50228038	50.54769731	51.76475164	52.60918293	53.55753439	53.90965666	54.17186063	54.73114918	55.16597295	55.56375022	55.62634739	55.52056807	55.19477486	55.18856236	54.83279285	54.41768766	53.50105541	52.80336654	51.98628411
0	2	4	2	0	2		3	Neutral3.png	0	0	0	0	0	0	0	0	0	0	0	0	0	0	0	0	0	0	0	0	0	0	0	0	0	0	0	0	0	0	0	0	0	0	0	0	0	0	0	0	0
0	2	4	2	1	2		4	Negative6.png	323.2128503	205.5938895	0	0	0	0.698662474	2.797999937	5.329578841	9.357747306	12.54774246	15.72315888	17.81623585	19.8651169	21.78382229	23.82974999	26.06618062	27.73300937	29.07884393	30.15505318	31.55679137	33.20766011	34.36127479	35.00583478	35.74510764	36.60575492	37.20289957	37.873532	38.12253738	38.30795649	38.70346075	39.01094898	39.29223957	39.33650554	39.26170306	39.03131643	39.02692322	38.77533868	38.48179455	37.83359255	37.34021768	36.76241293
0	2	4	2	1	2		5	Negative8.png	292.8038625	413.596445	0	0	0	1.405510233	5.628780261	10.72159716	18.8251267	25.24248988	31.63052477	35.84120046	39.96296655	43.8228562	47.93868097	52.43774347	55.79092895	58.4983654	60.66339238	63.48329105	66.80436951	69.12511424	70.42178564	71.90899242	73.64037003	74.84165527	76.19077702	76.69170504	77.06471556	77.86035767	78.47893657	79.04481324	79.13386378	78.98338246	78.51991007	78.5110722	78.00495563	77.41442831	76.11043021	75.11790026	73.9555214
0	2	4	2	0	2		6	Neutral4.png	0	0	0	0	0	0	0	0	0	0	0	0	0	0	0	0	0	0	0	0	0	0	0	0	0	0	0	0	0	0	0	0	0	0	0	0	0	0	0	0	0
0	2	4	2	0	2		7	Neutral6.png	0	0	0	0	0	0	0	0	0	0	0	0	0	0	0	0	0	0	0	0	0	0	0	0	0	0	0	0	0	0	0	0	0	0	0	0	0	0	0	0	0
0	2	4	2	1	2		8	Negative7.png	274.2994573	356.5192386	0	0	0	1.211546773	4.851996377	9.241993498	16.22721839	21.75897153	27.26544376	30.89503707	34.44799049	37.775207	41.32303903	45.20122115	48.09165976	50.4254641	52.29171267	54.7224592	57.58522164	59.58569855	60.70342649	61.98539551	63.47783925	64.51334452	65.67628455	66.10808342	66.42961768	67.11545945	67.64867312	68.13645758	68.21321895	68.08350438	67.68399219	67.67637396	67.24010258	66.73106931	65.60702578	64.75146711	63.74949905
0	2	4	2	1	2		9	Negative11.png	387.6050331	166.4956589	0	0	0	0.565796334	2.265898292	4.316041409	7.578164443	10.16151138	12.73305205	14.42808409	16.08732504	17.64114611	19.29799535	21.10911918	22.45896353	23.54885785	24.42040208	25.55556872	26.8924882	27.82671751	28.34870014	28.9473839	29.64436004	30.12794441	30.67104124	30.87269273	31.02285029	31.34314066	31.5921532	31.81995015	31.85579796	31.79522083	31.60864732	31.60508958	31.40134941	31.16362919	30.63869716	30.23914845	29.77122606
0	2	4	2	0	2		10	Neutral8.png	0	0	0	0	0	0	0	0	0	0	0	0	0	0	0	0	0	0	0	0	0	0	0	0	0	0	0	0	0	0	0	0	0	0	0	0	0	0	0	0	0
1	1	5	1	1	1	1		Negative2.png	359.3857185	444.9492673	0	0	0	1.512055425	6.055471906	11.53435156	20.25217197	27.1560056	34.0282877	38.55815512	42.99237312	47.14486305	51.57268935	56.41280485	60.02017972	62.93285432	65.26200193	68.295664	71.86849797	74.36516755	75.76013359	77.36007859	79.22270388	80.51505297	81.96644536	82.50534641	82.90663312	83.76258915	84.42805964	85.03683279	85.13263383	84.97074523	84.47213916	84.46263132	83.91814842	83.28285596	81.88000784	80.81223881	79.56174541
1	1	5	1	1	1	2		Negative10.png	188.2682253	244.3521417	0	0	0	0.830373278	3.325474696	6.334303063	11.12185582	14.91322408	18.68726525	21.17492595	23.61005899	25.89047584	28.32209877	30.98013796	32.96119477	34.56074404	35.83983864	37.50583043	39.46791846	40.83901086	41.60508233	42.4837218	43.50661702	44.21633449	45.01339354	45.30934104	45.52971508	45.99977921	46.36523467	46.69955373	46.75216465	46.66326052	46.38944175	46.38422035	46.08520746	45.73632483	44.96592477	44.3795396	43.69280796
1	1	5	1	0	1	3		Neutral5.png	0	0	0	0	0	0	0	0	0	0	0	0	0	0	0	0	0	0	0	0	0	0	0	0	0	0	0	0	0	0	0	0	0	0	0	0	0	0	0	0	0
1	1	5	1	0	1	4		Neutral1.png	0	0	0	0	0	0	0	0	0	0	0	0	0	0	0	0	0	0	0	0	0	0	0	0	0	0	0	0	0	0	0	0	0	0	0	0	0	0	0	0	0
1	1	5	1	1	1	5		Negative3.png	46.80551508	143.7699835	0	0	0	0.488568472	1.95661654	3.726927214	6.543789694	8.774525014	10.99506555	12.45873571	13.89150006	15.23323372	16.66393281	18.22784892	19.39344748	20.33457765	21.08716123	22.06738432	23.22182218	24.0285347	24.47926978	24.99623674	25.59807975	26.01565771	26.48462502	26.65875227	26.78841421	27.06498683	27.28001063	27.47671464	27.50766943	27.45536072	27.2942534	27.29118127	27.11525043	26.90997762	26.45669572	26.11168304	25.70762931
1	1	5	1	1	1	6		Negative4.png	398.3559751	217.849249	0	0	0	0.740309431	2.964787458	5.647272643	9.915558423	13.29570776	16.66040932	18.87825367	21.0492676	23.08234616	25.25023069	27.61997395	29.38616161	30.81222076	31.95258236	33.43787754	35.18715382	36.40953496	37.09251688	37.87585746	38.78780754	39.42054772	40.13115625	40.39500472	40.59147658	41.01055667	41.33637414	41.63443234	41.68133698	41.60207555	41.35795568	41.3533006	41.08671922	40.77567705	40.08883603	39.5660513	38.95380386
1	1	5	1	0	1	7		Neutral2.png	0	0	0	0	0	0	0	0	0	0	0	0	0	0	0	0	0	0	0	0	0	0	0	0	0	0	0	0	0	0	0	0	0	0	0	0	0	0	0	0	0
1	1	5	1	1	1	8		Negative1.png	0	590.4038956	0	0	0	2.006348765	8.035015372	15.30494956	26.87263943	36.03334733	45.15218946	51.1628778	57.04664876	62.5565943	68.43188411	74.85424112	79.64087261	83.50570522	86.59625491	90.62162596	95.36242508	98.67525995	100.5262426	102.6492122	105.1207327	106.8355528	108.7614077	109.4764763	110.0089443	111.1447137	112.0277276	112.8355097	112.9626282	112.747818	112.0862168	112.0736008	111.3511256	110.508155	108.6467136	107.2298891	105.5706074
1	1	5	1	1	1	9		Negative12.png	158.4621538	273.4447389	0	0	0	0.929237626	3.721406137	7.088465994	12.44602539	16.68879444	20.91217343	23.69601533	26.42107563	28.9729992	31.69413146	34.66863713	36.88555882	38.67555064	40.10693441	41.97127938	44.16697387	45.70130871	46.55858874	47.54183914	48.68652039	49.48073691	50.37269392	50.70387696	50.95048877	51.47651879	51.88548542	52.25960856	52.31848334	52.21899427	51.91257461	51.90673154	51.57211814	51.1816975	50.31957351	49.66337325	48.89487925
1	1	5	1	0	1	10		Neutral7.png	0	0	0	0	0	0	0	0	0	0	0	0	0	0	0	0	0	0	0	0	0	0	0	0	0	0	0	0	0	0	0	0	0	0	0	0	0	0	0	0	0
0	2	5	2	1	2		1	Negative5.png	102.2735354	30.86730673	0	0	0	0.104895281	0.420084091	0.800168454	1.404946699	1.883883885	2.360632259	2.674881135	2.982494557	3.270563759	3.577733773	3.913505378	4.163758508	4.365818444	4.527397569	4.737850725	4.985707661	5.158908229	5.25568071	5.366673124	5.495888363	5.585542035	5.686228962	5.723613952	5.751452272	5.810832204	5.856997651	5.899229853	5.905875825	5.894645184	5.860055563	5.859395979	5.821623761	5.777551845	5.680232562	5.606158602	5.51940857
0	2	5	2	1	2		2	Negative9.png	55.24325067	138.6971682	0	0	0	0.471329702	1.887578803	3.595425402	6.312897017	8.464922526	10.60711297	12.01913863	13.40134897	14.69574057	16.07595853	17.58469304	18.70916433	19.61708743	20.34311667	21.28875333	22.40245772	23.180706	23.61553724	24.1142634	24.69487084	25.09771487	25.55013502	25.71811833	25.84320524	26.11001921	26.31745605	26.50721951	26.53708209	26.48661905	26.33119628	26.32823255	26.1585093	25.96047938	25.52319119	25.19035203	24.80055502
0	2	5	2	0	2		3	Neutral3.png	0	0	0	0	0	0	0	0	0	0	0	0	0	0	0	0	0	0	0	0	0	0	0	0	0	0	0	0	0	0	0	0	0	0	0	0	0	0	0	0	0
0	2	5	2	1	2		4	Negative6.png	1.630780387	106.8352953	0	0	0	0.363054622	1.453959309	2.769474962	4.862681956	6.520338588	8.17041949	9.258070958	10.32275636	11.31979697	12.38294768	13.54509179	14.41124662	15.11059928	15.6698432	16.39824575	17.25610709	17.85557415	18.19051483	18.57467233	19.02190112	19.33220278	19.6806918	19.81008554	19.90643717	20.11195794	20.27174185	20.41791236	20.44091483	20.40204429	20.28232564	20.28004274	20.14930876	19.99677079	19.65993757	19.40355908	19.10330726
0	2	5	2	1	2		5	Negative8.png	32.37825792	73.79091389	0	0	0	0.250761064	1.004246638	1.912870534	3.358644205	4.503584156	5.643291566	6.394530149	7.129906117	7.818559968	8.55287593	9.355566422	9.953817746	10.43685915	10.82312775	11.32623387	11.91875689	12.33280753	12.56415035	12.82948713	13.13838711	13.35271182	13.59341245	13.68278444	13.74933431	13.89128707	14.00164948	14.10260914	14.1184969	14.0916491	14.00895968	14.00738289	13.9170852	13.81172755	13.57907755	13.40199747	13.19461416
0	2	5	2	0	2		6	Neutral4.png	0	0	0	0	0	0	0	0	0	0	0	0	0	0	0	0	0	0	0	0	0	0	0	0	0	0	0	0	0	0	0	0	0	0	0	0	0	0	0	0	0
0	2	5	2	0	2		7	Neutral6.png	0	0	0	0	0	0	0	0	0	0	0	0	0	0	0	0	0	0	0	0	0	0	0	0	0	0	0	0	0	0	0	0	0	0	0	0	0	0	0	0	0
0	2	5	2	1	2		8	Negative7.png	78.97577247	58.34274355	0	0	0	0.198264091	0.794007026	1.512409986	2.655510106	3.560756218	4.461865226	5.055831578	5.637256164	6.181739934	6.762326427	7.396973201	7.869980266	8.251896678	8.557299724	8.955080283	9.423558268	9.75092717	9.933838237	10.14362661	10.3878582	10.55731391	10.74762373	10.81828564	10.87090325	10.98313812	11.0703961	11.15021979	11.16278144	11.14155425	11.0761759	11.07492921	11.0035354	10.92023443	10.73628984	10.59628158	10.43231409
0	2	5	2	1	2		9	Negative11.png	10.00099389	80.89593394	0	0	0	0.274905803	1.100941369	2.097052878	3.68203408	4.937215535	6.186660629	7.010232849	7.816415109	8.571376575	9.376396766	10.25637498	10.91222944	11.4417809	11.86524169	12.4167898	13.0663644	13.52028225	13.77390011	14.06478506	14.40342774	14.63838888	14.90226558	15.00024282	15.0732005	15.2288213	15.34981005	15.4604907	15.47790822	15.44847536	15.35782412	15.35609551	15.25710343	15.14160132	14.88655043	14.69242004	14.46506866
0	2	5	2	0	2		10	Neutral8.png	0	0	0	0	0	0	0	0	0	0	0	0	0	0	0	0	0	0	0	0	0	0	0	0	0	0	0	0	0	0	0	0	0	0	0	0	0	0	0	0	0
0	2	8	1	1	2		1	Negative5.png	630.0822112	568.0624234	0	0	0	1.930426527	7.730962378	14.72579501	25.85575196	34.66980953	43.44358559	49.22682349	54.88794669	60.18939039	65.84235338	72.02168199	76.62718258	80.34576606	83.31936627	87.19241327	91.75381583	94.94128972	96.72222935	98.76486366	101.1428593	102.7927889	104.6457675	105.3337773	105.8460961	106.9388869	107.7884867	108.5657014	108.6880097	108.4813281	107.8447626	107.832624	107.1374879	106.3264162	104.5354136	103.1722032	101.5757104
0	2	8	1	1	2		2	Negative9.png	639.8925132	1148.025404	0	0	0	3.9012943	15.62388365	29.76008634	52.25316598	70.0659302	87.79728751	99.48491857	110.925762	121.6397114	133.0640635	145.5521738	154.8596574	162.3747264	168.3842219	176.2114538	185.4298175	191.8715409	195.4707298	199.5987903	204.4045992	207.7390234	211.4837994	212.8742322	213.9096027	216.1180776	217.8350757	219.4057874	219.6529662	219.2352731	217.9488064	217.924275	216.5194402	214.8803053	211.2607796	208.5058004	205.2793693
0	2	8	1	0	2		3	Neutral3.png	0	0	0	0	0	0	0	0	0	0	0	0	0	0	0	0	0	0	0	0	0	0	0	0	0	0	0	0	0	0	0	0	0	0	0	0	0	0	0	0	0
0	2	8	1	1	2		4	Negative6.png	778.9542063	1381.741929	0	0	0	4.695524934	18.80461447	35.81868392	62.89093435	84.33004457	105.671175	119.7381894	133.5081748	146.4032841	160.1534208	175.1838771	186.3861904	195.4311871	202.6641036	212.0848138	223.1798641	230.933002	235.2649185	240.233375	246.0175568	250.0308074	254.5379499	256.2114489	257.4576015	260.1156805	262.1822273	264.0727066	264.3702064	263.8674788	262.3191115	262.2895859	260.5987531	258.6259209	254.2695274	250.953686	247.0704137
0	2	8	1	1	2		5	Negative8.png	446.2350637	1192.150856	0	0	0	4.051244267	16.22440252	30.90394364	54.26156625	72.75898105	91.17185998	103.3087163	115.1892995	126.3150497	138.1785076	151.1466104	160.811836	168.6157538	174.85623	182.9843091	192.5569894	199.2463066	202.9838337	207.2705602	212.2610849	215.7236708	219.6123809	221.0562564	222.1314223	224.424782	226.2077745	227.8388581	228.0955374	227.6617899	226.3258766	226.3004023	224.8415714	223.1394347	219.3807892	216.5199197	213.1694776
0	2	8	1	0	2		6	Neutral4.png	0	0	0	0	0	0	0	0	0	0	0	0	0	0	0	0	0	0	0	0	0	0	0	0	0	0	0	0	0	0	0	0	0	0	0	0	0	0	0	0	0
0	2	8	1	0	2		7	Neutral6.png	0	0	0	0	0	0	0	0	0	0	0	0	0	0	0	0	0	0	0	0	0	0	0	0	0	0	0	0	0	0	0	0	0	0	0	0	0	0	0	0	0
0	2	8	1	1	2		8	Negative7.png	544.2793696	532.5669248	0	0	0	1.809803425	7.247891587	13.80565065	24.24014992	32.50345928	40.72900411	46.15087519	51.45826193	56.42844382	61.72818024	67.52139222	71.83911715	75.32534417	78.11313835	81.74417721	86.02055957	89.0088635	90.67852075	92.59352062	94.82292675	96.36976013	98.106955	98.75197431	99.23228083	100.2567883	101.0533007	101.781951	101.8966168	101.7028498	101.1060601	101.0946801	100.4429797	99.68258799	98.00349653	96.72546663	95.228731
0	2	8	1	1	2		9	Negative11.png	939.3995652	580.1017103	0	0	0	1.971339212	7.89480929	15.03788759	26.40372838	35.40458756	44.3643115	50.27011702	56.05121979	61.46502016	67.23778978	73.5480806	78.25118832	82.04858196	85.08520346	89.04033427	93.69840935	96.95343729	98.77212144	100.8580465	103.2864405	104.971338	106.8635879	107.5661791	108.0893558	109.2053068	110.0729126	110.8665993	110.9914997	110.7804378	110.1303811	110.1179853	109.4081168	108.5798556	106.7508952	105.3587934	103.7284652
0	2	8	1	0	2		10	Neutral8.png	0	0	0	0	0	0	0	0	0	0	0	0	0	0	0	0	0	0	0	0	0	0	0	0	0	0	0	0	0	0	0	0	0	0	0	0	0	0	0	0	0
1	1	8	2	1	1	1		Negative2.png	510.2480168	805.8460036	0	0	0	2.738478094	10.9670432	20.88982226	36.67863518	49.1821432	61.62850839	69.83253484	77.86333096	85.3838904	93.40311055	102.1690262	108.7023297	113.9774641	118.1957749	123.6900293	130.1607759	134.6824851	137.208903	140.1065576	143.4799515	145.8205203	148.4491318	149.4251335	150.1519024	151.7021213	152.9073525	154.0098993	154.1834042	153.8902084	152.9871847	152.9699651	151.9838541	150.8332783	148.2925851	146.3587525	144.0939884
1	1	8	2	1	1	2		Negative10.png	885.0947548	987.5454787	0	0	0	3.355941021	13.4398556	25.59998986	44.94881178	60.27156918	75.52429937	85.57814241	95.41969571	104.6359659	114.4633331	125.2057582	133.2121693	139.6767234	144.8461649	151.5792454	159.5089945	165.0502437	168.1463099	171.697318	175.8313335	178.6996459	181.920948	183.1170154	184.0076537	185.9074108	187.3843935	188.7355389	188.9481651	188.5888604	187.482226	187.4611238	186.2526678	184.8426639	181.7291037	179.3592369	176.5838214
1	1	8	2	0	1	3		Neutral5.png	0	0	0	0	0	0	0	0	0	0	0	0	0	0	0	0	0	0	0	0	0	0	0	0	0	0	0	0	0	0	0	0	0	0	0	0	0	0	0	0	0
1	1	8	2	0	1	4		Neutral1.png	0	0	0	0	0	0	0	0	0	0	0	0	0	0	0	0	0	0	0	0	0	0	0	0	0	0	0	0	0	0	0	0	0	0	0	0	0	0	0	0	0
1	1	8	2	1	1	5		Negative3.png	1027.240672	956.0131119	0	0	0	3.248785689	13.01072047	24.78258116	43.51359441	58.34709556	73.11280546	82.84562888	92.37294099	101.2949353	110.8085143	121.2079333	128.9586993	135.21684	140.221221	146.739314	154.4158659	159.7801828	162.7773915	166.2150157	170.217032	172.9937591	176.1122048	177.2700817	178.1322819	179.9713797	181.4012022	182.7092056	182.9150426	182.5672105	181.495911	181.4754826	180.3056126	178.9406302	175.9264861	173.6322893	170.9454929
1	1	8	2	1	1	6		Negative4.png	684.1392396	1924.386041	0	0	0	6.539573312	26.18965007	49.88556397	87.58975442	117.4485317	147.17085	166.7623277	185.9401258	203.8994623	223.0496167	243.9829036	259.5846415	272.1818313	282.2552924	295.3757476	310.8280977	321.626084	327.6592508	334.5789427	342.6347153	348.2240683	354.5012767	356.832	358.5675474	362.2695197	365.1476503	367.7805675	368.1949028	367.4947417	365.3382923	365.2971713	362.9423067	360.1946947	354.1274382	349.509384	344.101055
1	1	8	2	0	1	7		Neutral2.png	0	0	0	0	0	0	0	0	0	0	0	0	0	0	0	0	0	0	0	0	0	0	0	0	0	0	0	0	0	0	0	0	0	0	0	0	0	0	0	0	0
1	1	8	2	1	1	8		Negative1.png	847.7710031	677.3060475	0	0	0	2.301665288	9.217697485	17.55770071	30.82805066	41.33713249	51.79818631	58.693594	65.44340321	71.76436325	78.50444297	85.87211326	91.36329393	95.79699519	99.34244604	103.9603156	109.3989178	113.1993722	115.3228029	117.7582545	120.5935606	122.5607868	124.7701102	125.5904306	126.2012731	127.5042176	128.5172031	129.4438835	129.5897127	129.3432843	128.5843014	128.5698285	127.7410114	126.7739631	124.6385342	123.0131659	121.1096529
1	1	8	2	1	1	9		Negative12.png	91.93847169	119.1260842	0	0	0	0.404821976	1.621229	3.088087195	5.422105665	7.270466199	9.110379458	10.323159	11.51033036	12.62207478	13.80753489	15.10337702	16.06917801	16.84898718	17.47256891	18.28477001	19.24132338	19.9097557	20.28322938	20.711582	21.2102619	21.55626199	21.94484268	22.08912243	22.19655876	22.42572351	22.60388965	22.76687624	22.79252501	22.74918264	22.61569104	22.61314551	22.46737133	22.29728474	21.92170079	21.63582743	21.30103335
1	1	8	2	0	1	10		Neutral7.png	0	0	0	0	0	0	0	0	0	0	0	0	0	0	0	0	0	0	0	0	0	0	0	0	0	0	0	0	0	0	0	0	0	0	0	0	0	0	0	0	0
0	2	9	1	1	2		1	Negative5.png	1256.121108	1455.108801	0	0	0	4.944844994	19.80309018	37.7205621	66.23027803	88.80774879	111.2820372	126.0959732	140.5971087	154.1769145	168.6571474	184.4856816	196.2828084	205.8080706	213.425036	223.3459612	235.0301295	243.1949388	247.7568686	252.9891372	259.0804439	263.3067876	268.0532475	269.8156049	271.1279249	273.927141	276.103416	278.0942748	278.4075711	277.87815	276.2475684	276.2164751	274.4358634	272.3582791	267.7705725	264.2786686	260.1892047
0	2	9	1	1	2		2	Negative9.png	977.8955928	870.5159349	0	0	0	2.958243644	11.84715916	22.56625096	39.62213158	53.12905838	66.57425656	75.43666418	84.11193956	92.23603126	100.8988017	110.3681906	117.4257982	123.1242673	127.6811016	133.6162753	140.6063057	145.4908865	148.2200519	151.3502462	154.9943582	157.5227599	160.3623201	161.4166469	162.2017397	163.8763651	165.1783173	166.3693446	166.5567735	166.2400484	165.2645562	165.2459547	164.1807073	162.9377966	160.1932103	158.1041858	155.6576722
0	2	9	1	0	2		3	Neutral3.png	0	0	0	0	0	0	0	0	0	0	0	0	0	0	0	0	0	0	0	0	0	0	0	0	0	0	0	0	0	0	0	0	0	0	0	0	0	0	0	0	0
0	2	9	1	1	2		4	Negative6.png	912.9863344	1152.281635	0	0	0	3.9157581	15.6818082	29.87041996	52.44689126	70.32569516	88.12279035	99.85375256	111.3370122	122.0906829	133.55739	146.0917992	155.4337897	162.9767203	169.0084956	176.8647466	186.1172867	192.5828924	196.195425	200.3387901	205.1624162	208.5092025	212.2678621	213.6634499	214.7026589	216.9193216	218.6426853	220.2192204	220.4673156	220.0480739	218.7568377	218.7322153	217.3221722	215.6769603	212.0440155	209.2788224	206.0404294
0	2	9	1	1	2		5	Negative8.png	1062.703782	608.195569	0	0	0	2.066809583	8.277148546	15.76616038	27.68243969	37.11920322	46.51283938	52.7046583	58.76573523	64.44172159	70.49406179	77.10995492	82.04083035	86.02212871	89.20581135	93.35248595	98.23614787	101.6488142	103.5555757	105.7425205	108.2885196	110.0550154	112.0389054	112.7755225	113.3240363	114.4940318	115.4036551	116.2357795	116.3667287	116.1454452	115.4639068	115.4509107	114.7066638	113.8382905	111.920755	110.461235	108.7519512
0	2	9	1	0	2		6	Neutral4.png	0	0	0	0	0	0	0	0	0	0	0	0	0	0	0	0	0	0	0	0	0	0	0	0	0	0	0	0	0	0	0	0	0	0	0	0	0	0	0	0	0
0	2	9	1	0	2		7	Neutral6.png	0	0	0	0	0	0	0	0	0	0	0	0	0	0	0	0	0	0	0	0	0	0	0	0	0	0	0	0	0	0	0	0	0	0	0	0	0	0	0	0	0
0	2	9	1	1	2		8	Negative7.png	1103.146599	51.86101756	0	0	0	0.17623747	0.705794925	1.344385198	2.360489888	3.165165529	3.966163686	4.494141932	5.010971769	5.494964819	6.011049673	6.575188853	6.995646072	7.335132571	7.606606139	7.960194319	8.376625627	8.667624702	8.830214829	9.01669626	9.233794365	9.384423984	9.55359088	9.616402438	9.66317437	9.76294024	9.840504087	9.911459581	9.922625662	9.903756751	9.845641771	9.844533586	9.781071435	9.707024987	9.543516163	9.41906245	9.273311317
0	2	9	1	1	2		9	Negative11.png	1134.551425	391.3251664	0	0	0	1.329826531	5.325682556	10.14426222	17.81143413	23.88323611	29.92728908	33.91122894	37.81104679	41.46308969	45.35728616	49.61408382	52.78670748	55.3483543	57.39679924	60.06485243	63.20709797	65.40287558	66.62972402	68.03684792	69.67499457	70.81159318	72.08806763	72.56202175	72.91494646	73.66774495	74.25301471	74.78842014	74.8726755	74.73029727	74.29178188	74.2834199	73.80455663	73.24582793	72.01204732	71.07296297	69.97317571
0	2	9	1	0	2		10	Neutral8.png	0	0	0	0	0	0	0	0	0	0	0	0	0	0	0	0	0	0	0	0	0	0	0	0	0	0	0	0	0	0	0	0	0	0	0	0	0	0	0	0	0
1	1	9	2	1	1	1		Negative2.png	466.4805647	15.64597328	0	0	0	0.05316916	0.212931583	0.405588164	0.712137237	0.954900186	1.196553673	1.355839664	1.511762285	1.657778362	1.81347623	1.983671628	2.110519552	2.212939384	2.294840364	2.401514538	2.527147884	2.614939523	2.66399141	2.720251075	2.785747498	2.831191015	2.88222705	2.901176697	2.915287342	2.945385751	2.968786022	2.990192617	2.993561317	2.987868747	2.970336013	2.970001684	2.950855759	2.928516654	2.879187604	2.841641109	2.797669385
1	1	9	2	1	1	2		Negative10.png	560.3024474	115.424262	0	0	0	0.392242205	1.570849594	2.992125428	5.253614685	7.044537741	8.827276018	10.00236865	11.15264886	12.22984602	13.37846817	14.63404223	15.56983113	16.32540787	16.9296119	17.71657399	18.64340264	19.29106354	19.65293159	20.06797323	20.55115674	20.88640493	21.26291055	21.40270683	21.50680459	21.7288481	21.90147775	22.05939956	22.0842513	22.04225579	21.91291242	21.91044599	21.76920172	21.60440054	21.24048779	20.96349789	20.63910748
1	1	9	2	0	1	3		Neutral5.png	0	0	0	0	0	0	0	0	0	0	0	0	0	0	0	0	0	0	0	0	0	0	0	0	0	0	0	0	0	0	0	0	0	0	0	0	0	0	0	0	0
1	1	9	2	0	1	4		Neutral1.png	0	0	0	0	0	0	0	0	0	0	0	0	0	0	0	0	0	0	0	0	0	0	0	0	0	0	0	0	0	0	0	0	0	0	0	0	0	0	0	0	0
1	1	9	2	1	1	5		Negative3.png	1150.739886	58.7847365	0	0	0	0.1997661	0.800022264	1.523867701	2.675627719	3.587731795	4.495667424	5.094133546	5.679962888	6.228571559	6.813556459	7.45301119	7.929601662	8.314411396	8.622128115	9.022922179	9.494949259	9.824798243	10.00909501	10.22047269	10.46655454	10.637294	10.82904557	10.9002428	10.95325904	11.06634417	11.1542632	11.23469163	11.24734844	11.22596043	11.16008679	11.15883066	11.08689598	11.00296394	10.81762583	10.67655689	10.51134721
1	1	9	2	1	1	6		Negative4.png	1123.389158	595.7968647	0	0	0	2.024675503	8.108410196	15.44475067	27.11810413	36.36248935	45.56462638	51.63021859	57.56773411	63.12800954	69.05696644	75.53798765	80.36834202	84.26847744	87.38725736	91.44939766	96.23350101	99.57659654	101.4444868	103.5868484	106.0809446	107.8114285	109.7548749	110.4764752	111.013807	112.1599509	113.0510306	113.8661912	113.9944709	113.7776985	113.110054	113.0973228	112.3682482	111.5175777	109.6391331	108.2093669	106.5349287
1	1	9	2	0	1	7		Neutral2.png	0	0	0	0	0	0	0	0	0	0	0	0	0	0	0	0	0	0	0	0	0	0	0	0	0	0	0	0	0	0	0	0	0	0	0	0	0	0	0	0	0
1	1	9	2	1	1	8		Negative1.png	472.5752965	0	0	0	0	0	0	0	0	0	0	0	0	0	0	0	0	0	0	0	0	0	0	0	0	0	0	0	0	0	0	0	0	0	0	0	0	0	0	0	0
1	1	9	2	1	1	9		Negative12.png	273.8802748	15.5319036	0	0	0	0.052781521	0.211379168	0.402631153	0.706945276	0.94793832	1.187829991	1.345954679	1.50074052	1.645692042	1.800254767	1.969209326	2.095132443	2.196805565	2.278109432	2.38400588	2.508723273	2.595874853	2.644569119	2.700418613	2.765437523	2.810549725	2.861213674	2.880025165	2.894032934	2.923911905	2.947141573	2.968392099	2.971736239	2.966085171	2.948680263	2.948348371	2.929342034	2.907165795	2.858196388	2.820923631	2.777272491
1	1	9	2	0	1	10		Neutral7.png	0	0	0	0	0	0	0	0	0	0	0	0	0	0	0	0	0	0	0	0	0	0	0	0	0	0	0	0	0	0	0	0	0	0	0	0	0	0	0	0	0
0	1	10	1	1	1		1	Negative2.png	42.20082246	1705.753241	0	0	0	5.796601165	23.21419898	44.21797943	77.6385321	104.1050024	130.4505171	147.8161734	164.815149	180.7340945	197.7085669	216.2635872	230.0927849	241.2587863	250.1877842	261.817602	275.5143841	285.0855926	290.433321	296.5668548	303.7073973	308.6617343	314.2257783	316.2917041	317.830073	321.1114578	323.6625991	325.996386	326.363648	325.7430334	323.8315819	323.7951328	321.7078084	319.2723573	313.8944122	309.8010231	305.0071436
0	1	10	1	1	1		2	Negative10.png	20.80299536	1347.990599	0	0	0	4.580828979	18.34528069	34.94375339	61.35471936	82.2701439	103.0899819	116.8133862	130.247017	142.827142	156.2414089	170.9047215	181.8333998	190.6574574	197.713698	206.9042918	217.7283271	225.2920819	229.5181841	234.3652779	240.0081715	243.9233918	248.3204399	249.9530609	251.1687742	253.7619253	255.7779932	257.6222945	257.9125273	257.4220797	255.9115338	255.8827294	254.2331979	252.3085555	248.0585741	244.8237275	241.0353106
0	1	10	1	0	1		3	Neutral5.png	0	0	0	0	0	0	0	0	0	0	0	0	0	0	0	0	0	0	0	0	0	0	0	0	0	0	0	0	0	0	0	0	0	0	0	0	0	0	0	0	0
0	1	10	1	0	1		4	Neutral1.png	0	0	0	0	0	0	0	0	0	0	0	0	0	0	0	0	0	0	0	0	0	0	0	0	0	0	0	0	0	0	0	0	0	0	0	0	0	0	0	0	0
0	1	10	1	1	1		5	Negative3.png	140.2509227	1872.971554	0	0	0	6.364853268	25.48993212	48.55275409	85.24958864	114.3106186	143.2388354	162.3068808	180.9722991	198.4518098	217.0903228	237.4643279	252.6492288	264.9098551	274.7141801	287.4840916	302.5235958	313.0330886	318.9050652	325.6398813	333.480425	338.9204453	345.0299434	347.298396	348.9875742	352.5906395	355.3918742	357.9544468	358.3577121	357.6762575	355.5774227	355.5374004	353.2454515	350.5712484	344.6660928	340.1714208	334.907588
0	1	10	1	1	1		6	Negative4.png	376.6510337	2098.128522	0	0	0	7.129996264	28.55417292	54.38946362	95.49776293	128.0523288	160.4581156	181.8184026	202.7276611	222.3084497	243.1875686	266.0108097	283.0211447	296.755667	307.7386069	322.0436375	338.8910972	350.6639758	357.2418448	364.7862785	373.5693635	379.6633492	386.5072931	389.0484449	390.9406856	394.976889	398.1148706	400.9854997	401.4372431	400.6738682	398.3227246	398.277891	395.7104183	392.7147392	386.0997027	381.0647092	375.1680912
0	1	10	1	0	1		7	Neutral2.png	0	0	0	0	0	0	0	0	0	0	0	0	0	0	0	0	0	0	0	0	0	0	0	0	0	0	0	0	0	0	0	0	0	0	0	0	0	0	0	0	0
0	1	10	1	1	1		8	Negative1.png	37.71400007	1034.329021	0	0	0	3.514923884	14.07654936	26.81275244	47.07819686	63.12684779	79.10215406	89.6322834	99.94006609	109.5929437	119.8858683	131.1372003	139.5229035	146.2937066	151.7080429	158.7600934	167.0655029	172.8692608	176.1119987	179.8312307	184.1610892	187.1652838	190.5391904	191.7919197	192.7247507	194.714506	196.2614587	197.6766127	197.8993118	197.5229855	196.3639259	196.341824	195.0761191	193.5993183	190.3382577	187.8561219	184.9492251
0	1	10	1	1	1		9	Negative12.png	247.3128876	1161.93998	0	0	0	3.948579713	15.81325203	30.12079175	52.88649746	70.91516026	88.86142946	100.6907198	112.2702313	123.1140385	134.6768588	147.3163305	156.7366249	164.3427799	170.4251131	178.3472146	187.6773089	194.1971089	197.8399215	202.0180159	206.8820734	210.2569122	214.0470766	215.4543621	216.5022817	218.7375243	220.4753331	222.0650826	222.3152573	221.8925016	220.5904423	220.5656136	219.1437516	217.4847496	213.8213537	211.0329829	207.767446
0	1	10	1	0	1		10	Neutral7.png	0	0	0	0	0	0	0	0	0	0	0	0	0	0	0	0	0	0	0	0	0	0	0	0	0	0	0	0	0	0	0	0	0	0	0	0	0	0	0	0	0
1	2	10	2	1	2	1		Negative5.png	173.6219654	1143.399905	0	0	0	3.885575628	15.56093359	29.64018023	52.04263319	69.78362815	87.44354419	99.08408472	110.478832	121.1496139	132.5279362	144.9657308	154.2357136	161.7205037	167.7057864	175.5014817	184.6827038	191.0984729	194.6831603	198.7945885	203.5810344	206.9020238	210.6317118	212.0165425	213.0477414	215.2473181	216.9573982	218.5217814	218.7679643	218.3519541	217.0706707	217.0462381	215.6470635	214.0145328	210.4095906	207.6657115	204.4522799
1	2	10	2	1	2	2		Negative9.png	255.0388262	977.7626875	0	0	0	3.322696506	13.30671813	25.34639206	44.5035413	59.6745089	74.77614298	84.73039096	94.47445219	103.5994244	113.3294401	123.9654489	131.8925472	138.2930624	143.4112945	150.077676	157.9288716	163.4152283	166.4806243	169.9964556	174.0895188	176.9294172	180.1188086	181.3030275	182.184843	184.0657807	185.5281322	186.865893	187.0764129	186.7206675	185.6249956	185.6041024	184.4076176	183.0115814	179.9288647	177.5824742	174.8345524
1	2	10	2	0	2	3		Neutral3.png	0	0	0	0	0	0	0	0	0	0	0	0	0	0	0	0	0	0	0	0	0	0	0	0	0	0	0	0	0	0	0	0	0	0	0	0	0	0	0	0	0
1	2	10	2	1	2	4		Negative6.png	76.95910558	587.7111607	0	0	0	1.997198139	7.99836899	15.23514621	26.75007775	35.86900517	44.94625776	50.92953234	56.7864684	62.27128398	68.11977756	74.51284326	79.27764371	83.12484945	86.20130365	90.20831566	94.92749277	98.22521835	100.067759	102.1810461	104.6412943	106.3482934	108.2653648	108.9771721	109.5072116	110.637801	111.5167876	112.3208855	112.4474243	112.2335937	111.57501	111.5624516	110.8432714	110.0041455	108.1511938	106.7408313	105.0891173
1	2	10	2	1	2	5		Negative8.png	0	765.22403	0	0	0	2.600433872	10.4142044	19.83678507	34.82969811	46.70291552	58.52187061	66.31233946	73.93831036	81.07976515	88.69474361	97.01877729	103.2227429	108.2319625	112.237632	117.4549259	123.5994881	127.893262	130.2923254	133.0439119	136.247256	138.4698388	140.9659443	141.8927467	142.5828798	144.0549536	145.1994301	146.2463986	146.4111573	146.1327411	145.2752381	145.2588865	144.3224845	143.2299081	140.817289	138.9809392	136.8303398
1	2	10	2	0	2	6		Neutral4.png	0	0	0	0	0	0	0	0	0	0	0	0	0	0	0	0	0	0	0	0	0	0	0	0	0	0	0	0	0	0	0	0	0	0	0	0	0	0	0	0	0
1	2	10	2	0	2	7		Neutral6.png	0	0	0	0	0	0	0	0	0	0	0	0	0	0	0	0	0	0	0	0	0	0	0	0	0	0	0	0	0	0	0	0	0	0	0	0	0	0	0	0	0
1	2	10	2	1	2	8		Negative7.png	0	1168.39662	0	0	0	3.970521084	15.90112272	30.28816623	53.18037586	71.30921989	89.35521248	101.2502355	112.8940918	123.7981556	135.4252278	148.1349343	157.6075752	165.2559958	171.3721272	179.33825	188.7201896	195.2762186	198.9392735	203.1405847	208.0316706	211.4252627	215.2364881	216.6515936	217.7053363	219.9529996	221.700465	223.2990484	223.5506133	223.1255084	221.8162139	221.7912472	220.3614842	218.6932635	215.009511	212.2056459	208.9219631
1	2	10	2	1	2	9		Negative11.png	15.47125335	1650.446684	0	0	0	5.60865484	22.46151249	42.78427605	75.12121612	100.7295498	126.2208497	143.0234499	159.4712585	174.8740555	191.2981555	209.2515564	222.6323625	233.4363226	242.0758109	253.3285488	266.5812327	275.8421088	281.0164449	286.9511078	293.8601286	298.6538285	304.0374665	306.0364077	307.5248972	310.6998879	313.1683122	315.4264295	315.7817835	315.1812914	313.331816	313.2965487	311.2769027	308.9204176	303.7168445	299.7561775	295.1177326
1	2	10	2	0	2	10		Neutral8.png	0	0	0	0	0	0	0	0	0	0	0	0	0	0	0	0	0	0	0	0	0	0	0	0	0	0	0	0	0	0	0	0	0	0	0	0	0	0	0	0	0
0	2	11	1	1	2		1	Negative5.png	428.3008539	68.91868539	0	0	0	0.234203941	0.937938758	1.786568503	3.136881373	4.206223819	5.270679214	5.972315402	6.659136344	7.302320113	7.988151039	8.737841896	9.296592189	9.747739589	10.10850384	10.57839113	11.13179134	11.51850326	11.7345711	11.98238835	12.27089245	12.47106583	12.69587361	12.77934459	12.84150033	12.97408031	13.07715578	13.17144932	13.18628805	13.16121295	13.0839833	13.08251062	12.99817506	12.89977391	12.68248521	12.51709728	12.32340697
0	2	11	1	1	2		2	Negative9.png	294.2062115	129.4461242	0	0	0	0.439892205	1.761678074	3.355612008	5.891829387	7.900315681	9.899622901	11.21746703	12.50748452	13.71554073	15.00369872	16.41180125	17.46127078	18.30863578	18.98623917	19.86880225	20.90822302	21.63456246	22.04039063	22.50585197	23.04773312	23.42370763	23.84595154	24.00273043	24.1194741	24.36849168	24.56209258	24.73919889	24.76706965	24.71997248	24.57491634	24.57215028	24.4137475	24.2289261	23.82080485	23.51016592	23.14636822
0	2	11	1	0	2		3	Neutral3.png	0	0	0	0	0	0	0	0	0	0	0	0	0	0	0	0	0	0	0	0	0	0	0	0	0	0	0	0	0	0	0	0	0	0	0	0	0	0	0	0	0
0	2	11	1	1	2		4	Negative6.png	864.8798042	487.0720361	0	0	0	1.655199746	6.628735559	12.62629363	22.16941877	29.72682935	37.24970146	42.20840555	47.0624052	51.60800595	56.45500881	61.75333175	65.70221211	68.89062584	71.44027082	74.76112573	78.67219525	81.4052213	82.93224695	84.68365667	86.72261427	88.13730837	89.7261022	90.3160203	90.75529631	91.69228458	92.4207543	93.08715921	93.19202961	93.01481522	92.46900676	92.45859883	91.86257044	91.16713568	89.63148174	88.4626284	87.09375243
0	2	11	1	1	2		5	Negative8.png	105.3833821	261.9292368	0	0	0	0.890104901	3.564687598	6.789951401	11.92188939	15.9859839	20.0315049	22.69811164	25.30841224	27.75286736	30.35940534	33.20864648	35.33220756	37.04681795	38.41792226	40.2037546	42.30698241	43.77670223	44.59787987	45.53972292	46.63619853	47.39696843	48.2513627	48.56859873	48.80482504	49.3087025	49.70044644	50.05881423	50.11520964	50.01991033	49.72639482	49.72079783	49.40027591	49.02629694	48.20047934	47.57191346	46.83578284
0	2	11	1	0	2		6	Neutral4.png	0	0	0	0	0	0	0	0	0	0	0	0	0	0	0	0	0	0	0	0	0	0	0	0	0	0	0	0	0	0	0	0	0	0	0	0	0	0	0	0	0
0	2	11	1	0	2		7	Neutral6.png	0	0	0	0	0	0	0	0	0	0	0	0	0	0	0	0	0	0	0	0	0	0	0	0	0	0	0	0	0	0	0	0	0	0	0	0	0	0	0	0	0
0	2	11	1	1	2		8	Negative7.png	483.421416	139.3499369	0	0	0	0.473547983	1.896462563	3.612347024	6.342608233	8.504762102	10.65703461	12.07570588	13.4644215	14.76490506	16.15161892	17.66745418	18.79721773	19.70941391	20.43886015	21.38894739	22.50789335	23.2898044	23.72668214	24.22775552	24.81109555	25.21583554	25.67038498	25.83915889	25.96483451	26.23290422	26.44131735	26.63197392	26.66197704	26.61127651	26.45512225	26.45214457	26.28162252	26.0826606	25.64331433	25.30890869	24.91727713
0	2	11	1	1	2		9	Negative11.png	116.5213152	165.6314253	0	0	0	0.562859439	2.254136631	4.293638014	7.538828257	10.10876575	12.66695825	14.35319183	16.00382012	17.54957573	19.19782472	20.9995475	22.34238517	23.42662215	24.29364243	25.42291673	26.75289663	27.68227661	28.20154977	28.79712592	29.49048425	29.97155847	30.51183622	30.712441	30.86181913	31.18044696	31.42816694	31.65478146	31.6904432	31.6301805	31.44457545	31.44103618	31.23835356	31.00186729	30.47966004	30.08218527	29.61669174
0	2	11	1	0	2		10	Neutral8.png	0	0	0	0	0	0	0	0	0	0	0	0	0	0	0	0	0	0	0	0	0	0	0	0	0	0	0	0	0	0	0	0	0	0	0	0	0	0	0	0	0
1	1	11	2	1	1	1		Negative2.png	35.18297719	21.44246716	0	0	0	0.072867181	0.291818117	0.555849785	0.975968642	1.308670001	1.639850866	1.858148862	2.071837435	2.271949302	2.485329854	2.718578957	2.892421287	3.032785445	3.145028963	3.291223606	3.463401382	3.58371792	3.650942468	3.728045119	3.817806547	3.880085901	3.950029681	3.975999761	3.995338094	4.036587312	4.068656876	4.097994149	4.102610879	4.094809336	4.070781104	4.070322913	4.044083839	4.013468579	3.945864187	3.894407528	3.834145234
1	1	11	2	1	1	2		Negative10.png	62.45891839	50.70628919	0	0	0	0.172313397	0.690079819	1.314451351	2.307931632	3.094690506	3.877853777	4.394076152	4.899398346	5.372614891	5.87720869	6.428786846	6.839882237	7.171809789	7.437238774	7.782954021	8.190113142	8.474632882	8.633602806	8.815932074	9.02819631	9.175472036	9.340872292	9.402285299	9.448015816	9.545560316	9.62139714	9.690772751	9.70169021	9.683241432	9.626420429	9.625336918	9.563287805	9.490890062	9.331021897	9.209339248	9.066833385
1	1	11	2	0	1	3		Neutral5.png	0	0	0	0	0	0	0	0	0	0	0	0	0	0	0	0	0	0	0	0	0	0	0	0	0	0	0	0	0	0	0	0	0	0	0	0	0	0	0	0	0
1	1	11	2	0	1	4		Neutral1.png	0	0	0	0	0	0	0	0	0	0	0	0	0	0	0	0	0	0	0	0	0	0	0	0	0	0	0	0	0	0	0	0	0	0	0	0	0	0	0	0	0
1	1	11	2	1	1	5		Negative3.png	27.92153845	112.6239674	0	0	0	0.382726062	1.532739394	2.919533819	5.126157347	6.873631025	8.613118496	9.759702339	10.88207574	11.93313914	13.0538947	14.27900743	15.19209325	15.92933904	16.51888455	17.28675424	18.1910972	18.82304528	19.17613409	19.58110645	20.0525675	20.37968228	20.74705353	20.88345824	20.9850305	21.20168703	21.37012854	21.52421902	21.54846784	21.50749117	21.38128579	21.3788792	21.24106163	21.08025868	20.72517478	20.4549049	20.13838448
1	1	11	2	1	1	6		Negative4.png	22.65947017	6.161480434	0	0	0	0.020938342	0.083853766	0.159723112	0.28044402	0.376045562	0.47121019	0.533937992	0.595341279	0.652843307	0.714158084	0.781182078	0.83113557	0.871469129	0.903722239	0.945731184	0.995206367	1.029779255	1.049096189	1.071251591	1.097044485	1.114940421	1.135038726	1.142501213	1.148058072	1.15991101	1.169126181	1.177556229	1.178882844	1.176641075	1.169736576	1.169604916	1.162065133	1.153267856	1.133841773	1.119055732	1.101739397
1	1	11	2	0	1	7		Neutral2.png	0	0	0	0	0	0	0	0	0	0	0	0	0	0	0	0	0	0	0	0	0	0	0	0	0	0	0	0	0	0	0	0	0	0	0	0	0	0	0	0	0
1	1	11	2	1	1	8		Negative1.png	41.22037568	48.86419596	0	0	0	0.166053476	0.66501012	1.266699051	2.224087492	2.982264443	3.736976416	4.234445107	4.721409606	5.177434812	5.663697378	6.19523742	6.591398253	6.91126731	7.167053607	7.500209471	7.892577033	8.166760543	8.319955297	8.495660781	8.700213735	8.842139126	9.001530607	9.060712559	9.104781746	9.198782582	9.271864353	9.338719639	9.349240481	9.331461923	9.276705153	9.275661005	9.215866055	9.146098427	8.992038063	8.874775987	8.737447175
1	1	11	2	1	1	9		Negative12.png	83.15130944	11.78885486	0	0	0	0.04006165	0.160438694	0.305600675	0.536577838	0.719493731	0.901573672	1.021591736	1.139075585	1.249095096	1.366409598	1.494647632	1.590224413	1.667395229	1.729105598	1.809481956	1.904143582	1.970292416	2.007251803	2.049642073	2.098992012	2.13323258	2.171686974	2.185965065	2.196597088	2.219275497	2.236907024	2.253036365	2.255574597	2.251285386	2.238074903	2.237822995	2.223397013	2.206565048	2.169396827	2.141106468	2.107974859
1	1	11	2	0	1	10		Neutral7.png	0	0	0	0	0	0	0	0	0	0	0	0	0	0	0	0	0	0	0	0	0	0	0	0	0	0	0	0	0	0	0	0	0	0	0	0	0	0	0	0	0
1	2	12	1	1	2	1		Negative5.png	1299.896034	682.7015804	0	0	0	2.320000737	9.2911272	17.69756828	31.07363205	41.66643099	52.2108193	59.16115696	65.96473627	72.33605014	79.12982246	86.55618484	92.09110916	96.56013002	100.1338245	104.7884808	110.2704078	114.1011372	116.2414835	118.6963364	121.554229	123.5371265	125.7640497	126.5909049	127.2066135	128.5199374	129.5409926	130.475055	130.622046	130.3736545	129.6086254	129.5940372	128.7586176	127.7838656	125.6314256	123.9931093	122.0744326
1	2	12	1	1	2	2		Negative9.png	830.2498877	941.7301424	0	0	0	3.200248377	12.81633849	24.41232593	42.86349523	57.4753818	72.02048993	81.60790361	90.99287635	99.78157478	109.1530196	119.3970698	127.0320384	133.1966816	138.1262964	144.5470082	152.1088713	157.3930445	160.3454745	163.7317402	167.6739658	170.4092081	173.4810639	174.6216419	175.4709607	177.2825821	178.6910429	179.9795045	180.1822663	179.8396309	178.7843367	178.7642135	177.6118215	176.2672322	173.2981198	171.0381986	168.3915434
1	2	12	1	0	2	3		Neutral3.png	0	0	0	0	0	0	0	0	0	0	0	0	0	0	0	0	0	0	0	0	0	0	0	0	0	0	0	0	0	0	0	0	0	0	0	0	0	0	0	0	0
1	2	12	1	1	2	4		Negative6.png	401.3428885	2321.371944	0	0	0	7.888636523	31.59237159	60.17656858	105.6588409	141.6772521	177.5310539	201.1641014	224.2981304	245.9623387	269.0630212	294.3146828	313.1349381	328.3308303	340.4823683	356.3094716	374.9495215	387.9750485	395.2528108	403.5999814	413.3175974	420.0599906	427.6321383	430.4436718	432.5372492	437.0029095	440.4747762	443.6508437	444.1506532	443.3060542	440.7047461	440.6551422	437.8144873	434.5000643	427.1811798	421.6104569	415.0864316
1	2	12	1	1	2	5		Negative8.png	679.2800089	1632.400156	0	0	0	5.547327961	22.21591091	42.31645868	74.299816	99.62813973	124.8407094	141.4595844	157.7275473	172.961925	189.2064384	206.9635309	220.1980269	230.883853	239.4288742	250.558571	263.6663456	272.8259603	277.9437185	283.8134899	290.6469651	295.3882491	300.7130207	302.6901048	304.1623187	307.302593	309.7440267	311.977453	312.3289214	311.7349953	309.9057427	309.870861	307.8732985	305.5425799	300.3959044	296.4785447	291.8908181
1	2	12	1	0	2	6		Neutral4.png	0	0	0	0	0	0	0	0	0	0	0	0	0	0	0	0	0	0	0	0	0	0	0	0	0	0	0	0	0	0	0	0	0	0	0	0	0	0	0	0	0
1	2	12	1	0	2	7		Neutral6.png	0	0	0	0	0	0	0	0	0	0	0	0	0	0	0	0	0	0	0	0	0	0	0	0	0	0	0	0	0	0	0	0	0	0	0	0	0	0	0	0	0
1	2	12	1	1	2	8		Negative7.png	690.4086288	1093.612838	0	0	0	3.716385992	14.8833638	28.34955773	49.77654059	66.74503933	83.63598958	94.769666	105.6682517	115.8743957	126.7572717	138.6534873	147.5198273	154.6787072	160.4033727	167.85962	176.641064	182.7774713	186.2060706	190.1384749	194.7165045	197.8928881	201.4601743	202.7847053	203.7710027	205.8748032	207.5104213	209.0066865	209.2421499	208.8442541	207.6187615	207.5953928	206.2571425	204.6956971	201.2477249	198.6233225	195.5498134
1	2	12	1	1	2	9		Negative11.png	682.8432302	1383.488813	0	0	0	4.701461311	18.82838844	35.86396815	62.97044501	84.4366599	105.8047711	119.8895699	133.6769642	146.5883763	160.3558968	175.4053555	186.6218315	195.6782634	202.9203243	212.3529447	223.462022	231.224962	235.5623551	240.5370931	246.3285876	250.346912	254.8597527	256.5353675	257.7830955	260.4445351	262.5136945	264.4065639	264.7044398	264.2010766	262.6507518	262.6211889	260.9282183	258.952892	254.5909909	251.2709573	247.3827756
1	2	12	1	0	2	10		Neutral8.png	0	0	0	0	0	0	0	0	0	0	0	0	0	0	0	0	0	0	0	0	0	0	0	0	0	0	0	0	0	0	0	0	0	0	0	0	0	0	0	0	0
0	1	12	2	1	1		1	Negative2.png	1175.518563	1204.943889	0	0	0	4.094718381	16.39850743	31.23557547	54.84384995	73.53976147	92.15022997	104.4173275	116.4254019	127.6705431	139.6613084	152.7685726	162.5375162	170.4251783	176.7326214	184.9479233	194.6233285	201.3844291	205.1620638	209.4947914	214.5388697	218.0386128	221.9690528	223.4284226	224.5151262	226.8330961	228.635222	230.2838088	230.5432426	230.1048405	228.7545914	228.7288437	227.254358	225.5339557	221.7349759	218.8434063	215.4570104
0	1	12	2	1	1		2	Negative10.png	1079.998772	1010.884188	0	0	0	3.435252134	13.75748034	26.20499563	46.01108917	61.69597002	77.3091687	87.60061469	97.67475389	107.1088326	117.1684504	128.1647518	136.3603788	142.97771	148.2693211	155.1615249	163.2786781	168.9508839	172.1201196	175.7550488	179.9867638	182.9228631	186.2202944	187.4446284	188.3563153	190.3009694	191.8128577	193.1959348	193.413586	193.0457899	191.9130023	191.8914014	190.6543858	189.2110593	186.0239162	183.5980423	180.7570352
0	1	12	2	0	1		3	Neutral5.png	0	0	0	0	0	0	0	0	0	0	0	0	0	0	0	0	0	0	0	0	0	0	0	0	0	0	0	0	0	0	0	0	0	0	0	0	0	0	0	0	0
0	1	12	2	0	1		4	Neutral1.png	0	0	0	0	0	0	0	0	0	0	0	0	0	0	0	0	0	0	0	0	0	0	0	0	0	0	0	0	0	0	0	0	0	0	0	0	0	0	0	0	0
0	1	12	2	1	1		5	Negative3.png	1363.234018	1064.803024	0	0	0	3.618482616	14.49128085	27.60272535	48.46524209	64.9867277	81.43270774	92.27308188	102.8845585	112.8218348	123.4180155	135.0008408	143.6336085	150.6038969	156.1777535	163.4375757	171.987684	177.9624355	181.3007128	185.129523	189.5869504	192.6796562	196.1529669	197.4426048	198.4029195	200.4512981	202.0438279	203.500676	203.7299364	203.3425226	202.1493141	202.126561	200.8235652	199.3032541	195.9461142	193.3908483	190.3983068
0	1	12	2	1	1		6	Negative4.png	668.9661432	884.0192009	0	0	0	3.004131317	12.03092988	22.91629405	40.23674203	53.95318552	67.60694289	76.60682237	85.41666685	93.66677781	102.4639234	112.0801995	119.2472833	125.0341459	129.6616649	135.6889038	142.7873621	147.7477115	150.5192112	153.6979604	157.3985992	159.9662209	162.8498277	163.9205091	164.7177801	166.418382	167.7405298	168.9500321	169.1403683	168.8187302	167.8281064	167.8092163	166.727445	165.4652546	162.6780948	160.5566657	158.0722023
0	1	12	2	0	1		7	Neutral2.png	0	0	0	0	0	0	0	0	0	0	0	0	0	0	0	0	0	0	0	0	0	0	0	0	0	0	0	0	0	0	0	0	0	0	0	0	0	0	0	0	0
0	1	12	2	1	1		8	Negative1.png	859.9233113	1322.643823	0	0	0	4.494693923	18.00032745	34.2866928	60.20104342	80.72318734	101.1515421	114.6169001	127.7979332	140.1415093	153.3035427	167.6911355	178.4143178	187.0724533	193.9960128	203.0137923	213.6342992	221.0558298	225.2024671	229.9584191	235.4952073	239.3368082	243.6511769	245.2530992	246.4459529	248.990344	250.9685031	252.7781252	253.0629008	252.5816752	251.0995327	251.0712699	249.4527552	247.5643025	243.3942351	240.2202146	236.5030327
0	1	12	2	1	1		9	Negative12.png	645.7236147	556.0391064	0	0	0	1.889568113	7.567332805	14.4141164	25.30850241	33.93600618	42.524081	48.18491386	53.72621664	58.91545271	64.448768	70.49730812	75.00533105	78.6452089	81.55587142	85.3469435	89.81180176	92.93181122	94.6750564	96.67445736	99.0021216	100.6171296	102.430889	103.1043367	103.6058121	104.6754735	105.507091	106.2678557	106.3875752	106.1852681	105.5621758	105.5502941	104.869871	104.075966	102.3228708	100.9885134	99.42581114
0	1	12	2	0	1		10	Neutral7.png	0	0	0	0	0	0	0	0	0	0	0	0	0	0	0	0	0	0	0	0	0	0	0	0	0	0	0	0	0	0	0	0	0	0	0	0	0	0	0	0	0
1	2	13	1	1	2	1		Negative5.png	218.781355	1132.289637	0	0	0	3.847819997	15.40973003	29.35217046	51.53694171	69.10554974	86.59386668	98.1212976	109.4053236	119.9724189	131.2401795	143.5571177	152.7370253	160.1490867	166.0762112	173.7961567	182.8881661	189.241594	192.7914494	196.8629274	201.602864	204.8915838	208.5850309	209.9564054	210.9775842	213.1557879	214.8492514	216.3984337	216.6422245	216.2302567	214.9614233	214.9372281	213.5516491	211.9349815	208.365068	205.6478508	202.4656437
1	2	13	1	1	2	2		Negative9.png	720.2434346	1153.442251	0	0	0	3.919702179	15.69760343	29.90050642	52.49971747	70.39652949	88.21155049	99.95432851	111.4491545	122.2136566	133.6919133	146.2389476	155.5903477	163.1408758	169.1787265	177.0428905	186.3047501	192.7768682	196.3930394	200.5405778	205.3690625	208.7192198	212.4816652	213.8786587	214.9189144	217.1378098	218.8629093	220.4410323	220.6893774	220.2697135	218.9771767	218.9525295	217.5410662	215.8941972	212.2575931	209.4896148	206.24796
1	2	13	1	0	2	3		Neutral3.png	0	0	0	0	0	0	0	0	0	0	0	0	0	0	0	0	0	0	0	0	0	0	0	0	0	0	0	0	0	0	0	0	0	0	0	0	0	0	0	0	0
1	2	13	1	1	2	4		Negative6.png	188.592133	1355.888909	0	0	0	4.607669529	18.45277159	35.14850007	61.71421639	82.75219112	103.6940193	117.4978334	131.0101762	143.6640121	157.1568775	171.9061072	182.8988201	191.7745808	198.8721661	208.1166105	219.0040674	226.6121406	230.8630049	235.7384994	241.4144565	245.3526174	249.7754292	251.4176163	252.6404528	255.248798	257.2766787	259.1317863	259.4237198	258.9303984	257.4110017	257.3820286	255.722832	253.7869124	249.5120291	246.2582285	242.447614
1	2	13	1	1	2	5		Negative8.png	451.2008757	2060.460117	0	0	0	7.00198905	28.04153027	53.41299134	93.78325956	125.7533624	157.5773573	178.5541558	199.0880234	218.3172716	238.8215406	261.2350284	277.9399711	291.427913	302.2136724	316.2618801	332.8068717	344.3683878	350.8281621	358.2371481	366.8625475	372.8471258	379.568198	382.0637277	383.9219963	387.8857364	390.9673808	393.7864725	394.2301056	393.4804359	391.1715031	391.1274745	388.6060964	385.6641998	379.1679252	374.2233267	368.4325726
1	2	13	1	0	2	6		Neutral4.png	0	0	0	0	0	0	0	0	0	0	0	0	0	0	0	0	0	0	0	0	0	0	0	0	0	0	0	0	0	0	0	0	0	0	0	0	0	0	0	0	0
1	2	13	1	0	2	7		Neutral6.png	0	0	0	0	0	0	0	0	0	0	0	0	0	0	0	0	0	0	0	0	0	0	0	0	0	0	0	0	0	0	0	0	0	0	0	0	0	0	0	0	0
1	2	13	1	1	2	8		Negative7.png	823.1722588	317.822927	0	0	0	1.08004646	4.32536459	8.238874951	14.46592914	19.39727025	24.3060744	27.54171457	30.70903329	33.67511639	36.83786958	40.29511693	42.87182966	44.95232476	46.6160122	48.78292746	51.33496796	53.11831472	54.11472537	55.2575505	56.5880056	57.51111796	58.54783341	58.93276518	59.21940037	59.83080142	60.30614051	60.74098124	60.80941099	60.69377553	60.33762608	60.33083472	59.94191589	59.48813268	58.48609193	57.72339491	56.83017966
1	2	13	1	1	2	9		Negative11.png	184.2907409	374.484018	0	0	0	1.27259585	5.096485412	9.707691716	17.04489768	22.85539237	28.63933226	32.45181848	36.18380299	39.67867584	43.40528088	47.47888215	50.51496814	52.96637141	54.92665906	57.47988938	60.48690461	62.58818429	63.76223384	65.10880047	66.67644751	67.76413123	68.98567108	69.43922801	69.77696418	70.49736508	71.05744706	71.56981067	71.65044	71.51418919	71.09454584	71.08654372	70.62828891	70.09360577	68.91292239	68.01425267	66.96179607
1	2	13	1	0	2	10		Neutral8.png	0	0	0	0	0	0	0	0	0	0	0	0	0	0	0	0	0	0	0	0	0	0	0	0	0	0	0	0	0	0	0	0	0	0	0	0	0	0	0	0	0
0	1	13	2	1	1		1	Negative2.png	353.7268191	503.7777023	0	0	0	1.711970024	6.856088878	13.05935205	22.92978866	30.74640438	38.52729704	43.65607546	48.67655829	53.3780647	58.39131076	63.87135634	67.95567596	71.25344635	73.89053942	77.32529349	81.37050543	84.1972692	85.77666899	87.58814881	89.69703887	91.16025435	92.80354086	93.41369205	93.86803441	94.83715964	95.59061452	96.27987588	96.38834314	96.20505063	95.64052195	95.62975705	95.01328599	94.29399911	92.70567509	91.49673226	90.08090638
0	1	13	2	1	1		2	Negative10.png	394.7352576	359.9514191	0	0	0	1.223210231	4.898706135	9.330965386	16.38343644	21.9684433	27.52792587	31.19246097	34.77961838	38.13886572	41.72085242	45.63636947	48.55463409	50.91090577	52.79512056	55.24926768	58.13958969	60.15932503	61.28781324	62.58212366	64.08893504	65.13440903	66.30854458	66.74450034	67.06912998	67.76157429	68.29992116	68.79240149	68.86990183	68.73893851	68.33558025	68.32788868	67.88741735	67.37348366	66.23861906	65.374824	64.36321008
0	1	13	2	0	1		3	Neutral5.png	0	0	0	0	0	0	0	0	0	0	0	0	0	0	0	0	0	0	0	0	0	0	0	0	0	0	0	0	0	0	0	0	0	0	0	0	0	0	0	0	0
0	1	13	2	0	1		4	Neutral1.png	0	0	0	0	0	0	0	0	0	0	0	0	0	0	0	0	0	0	0	0	0	0	0	0	0	0	0	0	0	0	0	0	0	0	0	0	0	0	0	0	0
0	1	13	2	1	1		5	Negative3.png	157.1717967	380.994362	0	0	0	1.294719723	5.185086986	9.876458365	17.34122046	23.25272966	29.13722241	33.01598809	36.81285255	40.36848319	44.15987466	48.30429483	51.39316268	53.8871832	55.88155014	58.47916795	61.53845965	63.67626974	64.87072995	66.24070642	67.83560675	68.94219969	70.1849758	70.64641775	70.99002541	71.72295036	72.29276927	72.81404024	72.8960713	72.75745179	72.330513	72.32237178	71.85615028	71.31217176	70.11096239	69.19666944	68.12591605
0	1	13	2	1	1		6	Negative4.png	153.2233101	342.1788152	0	0	0	1.162814217	4.656832485	8.870248904	15.57450415	20.88375126	26.16873434	29.65233299	33.06237448	36.25575895	39.66088504	43.38307341	46.15724869	48.39717944	50.18836111	52.5213347	55.26894704	57.18895793	58.26172703	59.49213087	60.92454342	61.91839712	63.03455972	63.44899016	63.75759121	64.41584608	64.92761207	65.39577618	65.46944994	65.34495294	64.96151049	64.95419869	64.53547564	64.04691743	62.96808677	62.1469416	61.18527613
0	1	13	2	0	1		7	Neutral2.png	0	0	0	0	0	0	0	0	0	0	0	0	0	0	0	0	0	0	0	0	0	0	0	0	0	0	0	0	0	0	0	0	0	0	0	0	0	0	0	0	0
0	1	13	2	1	1		8	Negative1.png	0	1629.477204	0	0	0	5.537394994	22.17613142	42.24068743	74.16677581	99.449747	124.6171714	141.2062889	157.4451226	172.6522218	188.8676481	206.592945	219.8037435	230.4704357	239.0001563	250.1099244	263.1942284	272.337442	277.4460364	283.3052975	290.1265368	294.8593312	300.1745682	302.1481122	303.61769	306.7523414	309.1894035	311.4188306	311.7696697	311.1768071	309.3508299	309.3160106	307.3220249	304.9954798	299.8580198	295.9476745	291.3681625
0	1	13	2	1	1		9	Negative12.png	17.39553637	213.3067314	0	0	0	0.724872753	2.90296673	5.529517657	9.70880261	13.01847024	16.3130122	18.48461082	20.61035552	22.60104102	24.72372157	27.04405175	28.77341148	30.16973494	31.28631811	32.74064243	34.4534434	35.65033587	36.31907648	37.08608311	37.97901752	38.59856402	39.29435518	39.55270198	39.74507708	40.15541865	40.47444229	40.76628548	40.81221208	40.73460339	40.49557382	40.49101581	40.22999308	39.92543666	39.25291741	38.74103361	38.14155255
0	1	13	2	0	1		10	Neutral7.png	0	0	0	0	0	0	0	0	0	0	0	0	0	0	0	0	0	0	0	0	0	0	0	0	0	0	0	0	0	0	0	0	0	0	0	0	0	0	0	0	0
0	2	14	1	1	2		1	Negative5.png	221.0869719	1978.004378	0	0	0	6.721782615	26.91936097	51.27550387	90.03022988	120.7209493	151.2714077	171.4087543	191.1208951	209.5806249	229.2643517	250.7808938	266.8173362	279.765516	290.1196496	303.6056744	319.4885666	330.5874125	336.7886788	343.9011711	352.1813982	357.926485	364.3785925	366.7742558	368.55816	372.3632787	375.3216014	378.0278784	378.4537582	377.7340888	375.5175552	375.4752885	373.0548113	370.2306438	363.9943379	359.2476129	353.6885939
0	2	14	1	1	2		2	Negative9.png	86.76504149	1725.88689	0	0	0	5.865020634	23.48820493	44.73990092	78.55492898	105.333793	131.9902738	149.5609035	166.7605243	182.8673672	200.0421957	218.8162279	232.8086568	244.1064548	253.140845	264.9079339	278.7663842	288.4505654	293.861415	300.0673453	307.2921702	312.3049852	317.9347036	320.0250144	321.5815412	324.9016575	327.4829109	329.8442443	330.2158412	329.5879013	327.6538882	327.6170089	325.5050469	323.0408494	317.5994263	313.4577214	308.607258
0	2	14	1	0	2		3	Neutral3.png	0	0	0	0	0	0	0	0	0	0	0	0	0	0	0	0	0	0	0	0	0	0	0	0	0	0	0	0	0	0	0	0	0	0	0	0	0	0	0	0	0
0	2	14	1	1	2		4	Negative6.png	135.4138125	1353.112747	0	0	0	4.598235394	18.41498981	35.07653405	61.58785746	82.58275726	103.4817073	117.2572584	130.7419348	143.3698622	156.8351012	171.554132	182.5243375	191.3819252	198.4649784	207.6904949	218.5556599	226.1481556	230.3903164	235.2558284	240.9201641	244.8502616	249.2640177	250.9028425	252.1231752	254.7261799	256.7499086	258.6012179	258.8925536	258.4002423	256.8839566	256.8550428	255.1992433	253.2672875	249.0011569	245.7540185	241.9512061
0	2	14	1	1	2		5	Negative8.png	669.8954618	1723.238532	0	0	0	5.856020816	23.4521625	44.67124796	78.43438718	105.1721593	131.787736	149.3314037	166.5046319	182.5867589	199.7352328	218.4804565	232.4514141	243.7318757	252.7524028	264.5014352	278.3386199	288.0079407	293.4104875	299.6068947	306.8206333	311.8257561	317.4468358	319.533939	321.0880774	324.403099	326.9803914	329.3381014	329.7091281	329.0821517	327.1511064	327.1142836	325.0055625	322.5451462	317.112073	312.9767235	308.133703
0	2	14	1	0	2		6	Neutral4.png	0	0	0	0	0	0	0	0	0	0	0	0	0	0	0	0	0	0	0	0	0	0	0	0	0	0	0	0	0	0	0	0	0	0	0	0	0	0	0	0	0
0	2	14	1	0	2		7	Neutral6.png	0	0	0	0	0	0	0	0	0	0	0	0	0	0	0	0	0	0	0	0	0	0	0	0	0	0	0	0	0	0	0	0	0	0	0	0	0	0	0	0	0
0	2	14	1	1	2		8	Negative7.png	267.9657752	1140.481499	0	0	0	3.875658111	15.52121597	29.56452683	51.90979993	69.60551289	87.22035389	98.83118318	110.1968465	120.8403924	132.1896728	144.5957212	153.8420435	161.3077294	167.2777353	175.053533	184.2113209	190.6107145	194.1862523	198.2871865	203.0614155	206.3739285	210.0940968	211.4753929	212.5039597	214.6979223	216.4036376	217.9640279	218.2095824	217.7946341	216.516621	216.4922508	215.0966474	213.4682836	209.8725426	207.1356669	203.9304373
0	2	14	1	1	2		9	Negative11.png	599.2625882	1309.861357	0	0	0	4.451255718	17.82636635	33.9553349	59.61924068	79.94305183	100.1739802	113.5092045	126.5628518	138.7871356	151.8219667	166.0705131	176.6900629	185.2645234	192.1211713	201.0518	211.5696669	218.9194734	223.0260362	227.7360251	233.2193039	237.0237784	241.2964516	242.8828924	244.064218	246.5840192	248.5430607	250.3351941	250.6172174	250.1406426	248.672824	248.6448344	247.0419615	245.1717594	241.041993	237.8986472	234.2173894
0	2	14	1	0	2		10	Neutral8.png	0	0	0	0	0	0	0	0	0	0	0	0	0	0	0	0	0	0	0	0	0	0	0	0	0	0	0	0	0	0	0	0	0	0	0	0	0	0	0	0	0
1	1	14	2	1	1	1		Negative2.png	748.8256422	676.9062172	0	0	0	2.300306558	9.212256052	17.54733596	30.8098521	41.31273017	51.76760857	58.65894573	65.40477037	71.721999	78.45809988	85.82142085	91.30935994	95.74044388	99.28380177	103.8989453	109.3343369	113.1325478	115.254725	117.6887389	120.5223713	122.4884362	124.6964554	125.5162915	126.1267734	127.4289487	128.4413363	129.3674696	129.5132128	129.2669298	128.5083949	128.4939306	127.6656027	126.6991253	124.564957	122.9405483	121.0381589
1	1	14	2	1	1	2		Negative10.png	533.3805763	728.8050468	0	0	0	2.476672523	9.918565575	18.89270136	33.17206303	44.48020344	55.736664	63.15636436	70.41939566	77.22097021	84.47353223	92.4014037	98.31010656	103.0809245	106.8959539	111.8649434	117.7170699	121.8064921	124.091378	126.7120093	129.762898	131.8797024	134.2570118	135.1397053	135.7969932	137.1990071	138.2890151	139.2861556	139.443073	139.1779075	138.3612152	138.3456418	137.4538056	136.4132277	134.1154314	132.3664782	130.3182314
1	1	14	2	0	1	3		Neutral5.png	0	0	0	0	0	0	0	0	0	0	0	0	0	0	0	0	0	0	0	0	0	0	0	0	0	0	0	0	0	0	0	0	0	0	0	0	0	0	0	0	0
1	1	14	2	0	1	4		Neutral1.png	0	0	0	0	0	0	0	0	0	0	0	0	0	0	0	0	0	0	0	0	0	0	0	0	0	0	0	0	0	0	0	0	0	0	0	0	0	0	0	0	0
1	1	14	2	1	1	5		Negative3.png	750.0783051	470.2476124	0	0	0	1.5980259	6.399766029	12.19015668	21.40364355	28.70000634	35.9630237	40.75044442	45.43677739	49.82536418	54.50494205	59.62025052	63.43272881	66.51100847	68.97258372	72.17872978	75.95470329	78.59332525	80.06760445	81.75851704	83.72704505	85.09287283	86.6267866	87.19632778	87.62043033	88.52505319	89.22836013	89.87174611	89.97299409	89.80190103	89.27494587	89.26489744	88.68945704	88.01804396	86.53543452	85.40695567	84.08536336
1	1	14	2	1	1	6		Negative4.png	1008.044668	675.6004411	0	0	0	2.295869186	9.194485284	17.51348653	30.75041881	41.23303646	51.66774702	58.54579055	65.27860225	71.58364472	78.30675143	85.6558683	91.13322096	95.55575717	99.0922798	103.6985205	109.1234271	112.9143111	115.0323945	117.4617132	120.2898794	122.2521516	124.4559115	125.2741661	125.8834704	127.1831338	128.1935684	129.1179152	129.2633772	129.0175694	128.2604977	128.2460612	127.4193313	126.4547182	124.3246668	122.7033916	120.804672
1	1	14	2	0	1	7		Neutral2.png	0	0	0	0	0	0	0	0	0	0	0	0	0	0	0	0	0	0	0	0	0	0	0	0	0	0	0	0	0	0	0	0	0	0	0	0	0	0	0	0	0
1	1	14	2	1	1	8		Negative1.png	415.7363089	210.3134545	0	0	0	0.714700806	2.862230166	5.451923399	9.572561552	12.83578549	16.08409602	18.22522117	20.32113585	22.28388659	24.37678012	26.66454973	28.36964181	29.74637103	30.84728549	32.28120166	33.96996734	35.15006414	35.80942049	36.56566392	37.44606802	38.05692058	38.74294789	38.99766938	39.18734493	39.59192829	39.90647516	40.19422298	40.23950511	40.16298548	39.92731015	39.9228161	39.66545624	39.36517358	38.70209161	38.19739094	37.60632224
1	1	14	2	1	1	9		Negative12.png	637.2917266	254.7950547	0	0	0	0.865861061	3.467595991	6.605013093	11.59717218	15.55057271	19.48590561	22.07988183	24.61908551	26.99696087	29.53250442	32.30414061	34.36986213	36.03777158	37.37153103	39.10872255	41.15466462	42.5843536	43.38316478	44.29935479	45.36596563	46.1060144	46.93713748	47.24573293	47.47552513	47.96567845	48.34675244	48.69535934	48.7502187	48.65751506	48.37199406	48.36654951	48.05475767	47.69096479	46.88764002	46.27619443	45.56011384
1	1	14	2	0	1	10		Neutral7.png	0	0	0	0	0	0	0	0	0	0	0	0	0	0	0	0	0	0	0	0	0	0	0	0	0	0	0	0	0	0	0	0	0	0	0	0	0	0	0	0	0
0	1	16	1	1	1		1	Negative2.png	1156.319252	1080.630799	0	0	0	3.672269586	14.70668663	28.01302632	49.18565415	65.95272355	82.64316501	93.64467599	104.413887	114.4988761	125.2525638	137.0075621	145.7686517	152.84255	158.4992593	165.8669951	174.5441965	180.6077598	183.995659	187.8813826	192.4050674	195.5437448	199.0686845	200.3774923	201.3520816	203.4309083	205.0471104	206.5256138	206.758282	206.3651095	205.1541646	205.1310733	203.808709	202.2657992	198.8587571	196.2655084	193.2284843
0	1	16	1	1	1		2	Negative10.png	697.8413436	1500.119555	0	0	0	5.097803454	20.41565745	38.88736897	68.27897346	91.55483115	114.7243148	129.996489	144.9461869	158.9460556	173.8742043	190.1923611	202.3544074	212.1743137	220.0268941	230.2547024	242.3002961	250.7176667	255.4207103	260.8148282	267.0945567	271.4516335	276.3449153	278.1617875	279.5147014	282.4005054	284.644099	286.6965408	287.0195283	286.4737306	284.7927104	284.7606553	282.9249641	280.783114	276.0534964	272.4535776	268.2376147
0	1	16	1	0	1		3	Neutral5.png	0	0	0	0	0	0	0	0	0	0	0	0	0	0	0	0	0	0	0	0	0	0	0	0	0	0	0	0	0	0	0	0	0	0	0	0	0	0	0	0	0
0	1	16	1	0	1		4	Neutral1.png	0	0	0	0	0	0	0	0	0	0	0	0	0	0	0	0	0	0	0	0	0	0	0	0	0	0	0	0	0	0	0	0	0	0	0	0	0	0	0	0	0
0	1	16	1	1	1		5	Negative3.png	807.9238085	759.7223454	0	0	0	2.58173769	10.33933002	19.69416575	34.57928515	46.36713841	58.10111948	65.83557767	73.40672059	80.49683089	88.05706041	96.32124729	102.4806086	107.4538137	111.4306839	116.6104674	122.7108523	126.9737556	129.3555706	132.0873741	135.2676874	137.4742906	139.9524501	140.872589	141.5577604	143.0192504	144.1554986	145.1949397	145.3585139	145.0820995	144.2307616	144.2145275	143.2848579	142.2001368	139.8048635	137.9817164	135.8465791
0	1	16	1	1	1		6	Negative4.png	380.6516535	1070.304853	0	0	0	3.637179288	14.56615719	27.74534842	48.71566163	65.32251364	81.85346993	92.7498562	103.4161622	113.4047844	124.0557155	135.6983891	144.3757623	151.3820661	156.9847228	164.2820564	172.876343	178.8819661	182.2374922	186.0860858	190.5665447	193.6752306	197.1664878	198.4627893	199.4280659	201.4870284	203.0877869	204.5521625	204.7826075	204.3931919	203.1938181	203.1709475	201.8612191	200.3330525	196.9585663	194.3900973	191.3820934
0	1	16	1	0	1		7	Neutral2.png	0	0	0	0	0	0	0	0	0	0	0	0	0	0	0	0	0	0	0	0	0	0	0	0	0	0	0	0	0	0	0	0	0	0	0	0	0	0	0	0	0
0	1	16	1	1	1		8	Negative1.png	165.088593	1115.470846	0	0	0	3.790665292	15.18083716	28.91617953	50.77142287	68.07907051	85.30761969	96.66382459	107.78024	118.1903739	129.2907656	141.4247506	150.4683018	157.770266	163.6093503	171.2146254	180.1715839	186.4306393	189.927766	193.9387671	198.6082977	201.8481676	205.486753	206.8377573	207.8437678	209.9896169	211.6579261	213.1840972	213.4242667	213.0184182	211.7684318	211.744596	210.3795981	208.7869441	205.2700574	202.5932011	199.4582619
0	1	16	1	1	1		9	Negative12.png	168.613799	417.4560109	0	0	0	1.41862606	5.681306458	10.82164809	19.00079749	25.4780457	31.92569195	36.17566048	40.33588973	44.23179879	48.38603128	52.92707777	56.31155424	59.04425572	61.22948613	64.0756993	67.42776913	69.77017039	71.07894197	72.58002695	74.32756128	75.54005658	76.90176796	77.4073705	77.78386185	78.58692866	79.21127997	79.78243724	79.87231877	79.72043321	79.25263583	79.24371548	78.73287598	78.13683802	76.82067138	75.81887941	74.64565356
0	1	16	1	0	1		10	Neutral7.png	0	0	0	0	0	0	0	0	0	0	0	0	0	0	0	0	0	0	0	0	0	0	0	0	0	0	0	0	0	0	0	0	0	0	0	0	0	0	0	0	0
1	2	16	2	1	2	1		Negative5.png	142.2511729	382.4554706	0	0	0	1.299684957	5.20497173	9.91433446	17.40772383	23.34190359	29.2489633	33.142604	36.95402938	40.52329582	44.32922723	48.4895412	51.59025482	54.09383988	56.09585518	58.70343483	61.77445888	63.92046745	65.11950839	66.4947387	68.09575546	69.20659216	70.45413431	70.91734588	71.26227127	71.99800698	72.57001114	73.09328118	73.17562682	73.03647571	72.60789962	72.59972717	72.13171772	71.58565305	70.37983706	69.4620378	68.38717809
1	2	16	2	1	2	2		Negative9.png	233.9815239	411.551297	0	0	0	1.398560278	5.600947118	10.6685811	18.73204038	25.11767104	31.47411844	35.66397321	39.76535802	43.60616133	47.70163421	52.17844978	55.51505446	58.2091032	60.36342458	63.16937944	66.47403586	68.78330498	70.07356462	71.55341747	73.27623378	74.47157891	75.81402954	76.31248058	76.68364664	77.47535446	78.09087462	78.65395315	78.74256335	78.59282613	78.13164552	78.12285134	77.61923742	77.03163013	75.73408003	74.74645793	73.58982679
1	2	16	2	0	2	3		Neutral3.png	0	0	0	0	0	0	0	0	0	0	0	0	0	0	0	0	0	0	0	0	0	0	0	0	0	0	0	0	0	0	0	0	0	0	0	0	0	0	0	0	0
1	2	16	2	1	2	4		Negative6.png	146.0769315	189.8905348	0	0	0	0.645298317	2.584287431	4.922503187	8.642998315	11.58934019	14.52221686	16.45542366	18.34781025	20.11996404	22.00962286	24.0752339	25.61474951	26.85778862	27.85179651	29.14646931	30.67124394	31.73674501	32.33207321	33.01488007	33.80979073	34.3613252	34.98073442	35.21072065	35.38197737	35.74727283	36.03127498	36.29108046	36.33196537	36.26287634	36.05008675	36.0460291	35.81366069	35.5425376	34.94384556	34.48815489	33.95448313
1	2	16	2	1	2	5		Negative8.png	210.2874154	112.8308448	0	0	0	0.383429086	1.535554862	2.924896671	5.135573515	6.886257104	8.628939816	9.777629803	10.90206488	11.95505896	13.07787322	14.30523634	15.2199994	15.95859942	16.54922786	17.31850804	18.22451218	18.85762107	19.21135847	19.61707472	20.08940179	20.41711744	20.78516351	20.92181878	21.02357761	21.24063211	21.40938303	21.56375656	21.58804992	21.54699799	21.42056078	21.41814977	21.28007905	21.11898072	20.76324457	20.49247823	20.1753764
1	2	16	2	0	2	6		Neutral4.png	0	0	0	0	0	0	0	0	0	0	0	0	0	0	0	0	0	0	0	0	0	0	0	0	0	0	0	0	0	0	0	0	0	0	0	0	0	0	0	0	0
1	2	16	2	0	2	7		Neutral6.png	0	0	0	0	0	0	0	0	0	0	0	0	0	0	0	0	0	0	0	0	0	0	0	0	0	0	0	0	0	0	0	0	0	0	0	0	0	0	0	0	0
1	2	16	2	1	2	8		Negative7.png	83.3336303	220.7355465	0	0	0	0.750117834	3.0040681	5.722093689	10.04693024	13.47186337	16.88114406	19.12837275	21.32815058	23.38816551	25.58477247	27.9859126	29.77550058	31.22045368	32.37592399	33.88089794	35.65335048	36.89192702	37.5839578	38.37767691	39.30170947	39.94283286	40.66285628	40.9302005	41.12927543	41.55390793	41.88404218	42.18604936	42.23357544	42.15326388	41.90590965	41.9011929	41.63107956	41.31591638	40.61997536	40.09026422	39.46990509
1	2	16	2	1	2	9		Negative11.png	43.23563989	332.0471873	0	0	0	1.128384262	4.518947578	8.607608267	15.11335614	20.26540088	25.39390004	28.77435226	32.08342527	35.18225631	38.48655947	42.09853696	44.79057123	46.96417951	48.70232579	50.96622199	53.63247983	55.49564081	56.53664611	57.73061872	59.12061874	60.08504527	61.16815923	61.57031873	61.86978236	62.50854685	63.00515989	63.45946204	63.53095439	63.41014363	63.0380546	63.0309593	62.62463428	62.15054187	61.10365449	60.30682274	59.37363137
1	2	16	2	0	2	10		Neutral8.png	0	0	0	0	0	0	0	0	0	0	0	0	0	0	0	0	0	0	0	0	0	0	0	0	0	0	0	0	0	0	0	0	0	0	0	0	0	0	0	0	0
0	1	17	1	1	1		1	Negative2.png	146.5255381	126.0773736	0	0	0	0.428444299	1.715831557	3.268284405	5.738498387	7.694715141	9.641991702	10.9255398	12.18198543	13.35860277	14.61323729	15.98469488	17.00685265	17.83216553	18.49213474	19.35172969	20.36410022	21.07153715	21.46680391	21.92015192	22.44793097	22.81412099	23.22537628	23.3780751	23.49178059	23.73431765	23.92288021	24.09537745	24.12252289	24.07665139	23.93537024	23.93267617	23.77839572	23.59838418	23.20088401	22.89832926	22.54399915
0	1	17	1	1	1		2	Negative10.png	475.1043145	320.1012698	0	0	0	1.087788872	4.356371364	8.297936083	14.56962949	19.53632136	24.48031473	27.73914989	30.92917382	33.91651956	37.10194524	40.58397618	43.17916031	45.27456963	46.95018337	49.13263236	51.7029674	53.49909824	54.50265175	55.65366933	56.99366192	57.92339169	58.96753893	59.35523012	59.64392008	60.25970402	60.73845062	61.17640854	61.24532884	61.12886444	60.77016189	60.76332185	60.37161502	59.91457882	58.90535485	58.13719037	57.23757203
0	1	17	1	0	1		3	Neutral5.png	0	0	0	0	0	0	0	0	0	0	0	0	0	0	0	0	0	0	0	0	0	0	0	0	0	0	0	0	0	0	0	0	0	0	0	0	0	0	0	0	0
0	1	17	1	0	1		4	Neutral1.png	0	0	0	0	0	0	0	0	0	0	0	0	0	0	0	0	0	0	0	0	0	0	0	0	0	0	0	0	0	0	0	0	0	0	0	0	0	0	0	0	0
0	1	17	1	1	1		5	Negative3.png	211.5164594	27.77494326	0	0	0	0.094386612	0.377999024	0.720005591	1.264195648	1.695151718	2.124138255	2.406904898	2.683700844	2.942910558	3.219307516	3.521440688	3.746622837	3.928439907	4.073831635	4.263201071	4.486227083	4.642075988	4.729153561	4.829026479	4.945296615	5.025968559	5.11656842	5.150208088	5.175257496	5.228688599	5.270229077	5.308230353	5.314210514	5.304104987	5.27298064	5.272387135	5.238399032	5.198742349	5.111172754	5.044519708	4.966460509
0	1	17	1	1	1		6	Negative4.png	109.9745084	75.85710626	0	0	0	0.257782533	1.032366181	1.966432122	3.452688372	4.629687368	5.801307308	6.573581047	7.329548009	8.037484605	8.79236188	9.617528214	10.23253095	10.72909783	11.12618219	11.6433756	12.25248964	12.67813396	12.91595453	13.1887209	13.50627028	13.72659622	13.97403662	14.06591108	14.13432438	14.28025191	14.39370455	14.49749114	14.51382377	14.48622421	14.40121944	14.39959849	14.30677241	14.19846468	13.95930033	13.7772619	13.56407173
0	1	17	1	0	1		7	Neutral2.png	0	0	0	0	0	0	0	0	0	0	0	0	0	0	0	0	0	0	0	0	0	0	0	0	0	0	0	0	0	0	0	0	0	0	0	0	0	0	0	0	0
0	1	17	1	1	1		8	Negative1.png	580.8554329	0	0	0	0	0	0	0	0	0	0	0	0	0	0	0	0	0	0	0	0	0	0	0	0	0	0	0	0	0	0	0	0	0	0	0	0	0	0	0	0
0	1	17	1	1	1		9	Negative12.png	27.5221933	69.60624765	0	0	0	0.23654046	0.947296036	1.804392074	3.168176243	4.248186905	5.323261763	6.031897773	6.725570734	7.37517118	8.067844248	8.825014341	9.389338966	9.844987205	10.2093506	10.68392568	11.24284685	11.63341677	11.85164019	12.10192978	12.39331212	12.59548251	12.82253307	12.90683679	12.96961263	13.10351528	13.20761907	13.30285333	13.3178401	13.29251483	13.21451471	13.21302734	13.12785041	13.02846757	12.8090111	12.64197319	12.44635054
0	1	17	1	0	1		10	Neutral7.png	0	0	0	0	0	0	0	0	0	0	0	0	0	0	0	0	0	0	0	0	0	0	0	0	0	0	0	0	0	0	0	0	0	0	0	0	0	0	0	0	0
1	2	17	2	1	2	1		Negative5.png	38.85098681	74.69107115	0	0	0	0.253820037	1.016497197	1.936205173	3.399615482	4.558522275	5.712132696	6.472535453	7.216882093	7.913936663	8.657210366	9.469692682	10.07524193	10.56417584	10.95515644	11.46439982	12.06415088	12.48325243	12.71741734	12.98599089	13.29865908	13.51559827	13.75923516	13.84969737	13.91705906	14.06074347	14.17245217	14.27464341	14.29072498	14.26354967	14.17985155	14.17825552	14.08685631	13.98021342	13.74472539	13.56548515	13.35557202
1	2	17	2	1	2	2		Negative9.png	35.13618068	111.7026122	0	0	0	0.379595053	1.520200345	2.895649669	5.08422123	6.817399159	8.542656215	9.679860074	10.79305155	11.8355164	12.94710328	14.16219359	15.06780963	15.79902415	16.3837467	17.1453346	18.0422793	18.66905753	19.01925779	19.42091715	19.88852127	20.21295998	20.57732584	20.71261465	20.81335596	21.02824006	21.19530359	21.34813348	21.37218393	21.33154248	21.20636956	21.20398266	21.06729255	20.9078051	20.55562607	20.28756722	19.97363619
1	2	17	2	0	2	3		Neutral3.png	0	0	0	0	0	0	0	0	0	0	0	0	0	0	0	0	0	0	0	0	0	0	0	0	0	0	0	0	0	0	0	0	0	0	0	0	0	0	0	0	0
1	2	17	2	1	2	4		Negative6.png	31.11484542	71.16376927	0	0	0	0.241833331	0.968492898	1.844767467	3.23906791	4.343245081	5.442376002	6.166868576	6.876063286	7.540199305	8.248371747	9.022484411	9.599436463	10.06528037	10.43779682	10.92299107	11.49441876	11.89372815	12.11683457	12.37272469	12.67062704	12.87732124	13.10945232	13.19564244	13.25982296	13.39672184	13.50315507	13.60052031	13.61584243	13.58995048	13.51020501	13.50868436	13.42160149	13.31999484	13.09562778	12.9248522	12.72485227
1	2	17	2	1	2	5		Negative8.png	119.3748561	67.34856521	0	0	0	0.228868257	0.916570437	1.745866518	3.065416273	4.110396731	5.150601477	5.83625284	6.507426481	7.1359571	7.80616328	8.538774519	9.084795245	9.525664508	9.878209756	10.33739197	10.8781845	11.25608627	11.4672316	11.70940303	11.99133436	12.18694735	12.40663351	12.48820284	12.54894254	12.67850205	12.77922923	12.87137456	12.88587523	12.86137139	12.7859012	12.78446208	12.70204787	12.60588851	12.39355012	12.2319301	12.04265248
1	2	17	2	0	2	6		Neutral4.png	0	0	0	0	0	0	0	0	0	0	0	0	0	0	0	0	0	0	0	0	0	0	0	0	0	0	0	0	0	0	0	0	0	0	0	0	0	0	0	0	0
1	2	17	2	0	2	7		Neutral6.png	0	0	0	0	0	0	0	0	0	0	0	0	0	0	0	0	0	0	0	0	0	0	0	0	0	0	0	0	0	0	0	0	0	0	0	0	0	0	0	0	0
1	2	17	2	1	2	8		Negative7.png	59.5562523	101.7085119	0	0	0	0.345632454	1.384187101	2.636574142	4.629332882	6.207442333	7.778339596	8.813797138	9.827390702	10.77658559	11.78871811	12.89509356	13.71968359	14.3854759	14.91788297	15.61133114	16.42802566	16.99872566	17.31759329	17.68331594	18.10908324	18.40449423	18.73626005	18.85944449	18.95117241	19.14683071	19.29894696	19.43810307	19.4600017	19.42299648	19.30902285	19.30684951	19.18238915	19.03717113	18.71650177	18.47242631	18.18658288
1	2	17	2	1	2	9		Negative11.png	733.4852716	1010.199541	0	0	0	3.432925521	13.74816274	26.18724763	45.97992698	61.65418485	77.25680909	87.54128493	97.60860116	107.0362904	117.0890951	128.0779489	136.2680252	142.8808747	148.168902	155.0564378	163.1680934	168.8364576	172.0035468	175.6360142	179.8648631	182.7989739	186.0941719	187.3176768	188.2287461	190.1720832	191.6829475	193.0650879	193.2825917	192.9150447	191.7830243	191.761438	190.5252603	189.0829113	185.8979267	183.4736958	180.6346129
1	2	17	2	0	2	10		Neutral8.png	0	0	0	0	0	0	0	0	0	0	0	0	0	0	0	0	0	0	0	0	0	0	0	0	0	0	0	0	0	0	0	0	0	0	0	0	0	0	0	0	0
0	1	18	1	1	1		1	Negative2.png	277.4129796	595.8026765	0	0	0	2.024695253	8.10848929	15.44490133	27.11836866	36.36284405	45.56507085	51.63072222	57.56829566	63.12862533	69.05764006	75.53872449	80.36912598	84.26929945	87.38810979	91.45028971	96.23443973	99.57756787	101.4454763	103.5878588	106.0819794	107.8124802	109.7559455	110.4775529	111.0148899	112.161045	113.0521334	113.867302	113.9955829	113.7788084	113.1111574	113.098426	112.3693443	111.5186655	109.6402026	108.2104224	106.5359679
0	1	18	1	1	1		2	Negative10.png	612.4673911	708.8422778	0	0	0	2.408833749	9.646885193	18.37520956	32.26344387	43.26184191	54.20997569	61.42644232	68.49053123	75.10580321	82.1597096	89.87042798	95.617285	100.257425	103.9679566	108.80084	114.4926704	118.4700788	120.6923791	123.2412285	126.20855	128.2673728	130.5795651	131.4380806	132.0773647	133.440976	134.5011274	135.4709552	135.6235744	135.365672	134.5713499	134.5562031	133.6887952	132.6767199	130.4418628	128.7408153	126.7486722
0	1	18	1	0	1		3	Neutral5.png	0	0	0	0	0	0	0	0	0	0	0	0	0	0	0	0	0	0	0	0	0	0	0	0	0	0	0	0	0	0	0	0	0	0	0	0	0	0	0	0	0
0	1	18	1	0	1		4	Neutral1.png	0	0	0	0	0	0	0	0	0	0	0	0	0	0	0	0	0	0	0	0	0	0	0	0	0	0	0	0	0	0	0	0	0	0	0	0	0	0	0	0	0
0	1	18	1	1	1		5	Negative3.png	646.5100144	946.9292012	0	0	0	3.217916155	12.88709432	24.54710033	43.10013397	57.79268914	72.41809721	82.05844062	91.49522547	100.3324441	109.7556264	120.0562315	127.7333508	133.9320274	138.8888574	145.3450164	152.9486267	158.2619725	161.2307021	164.6356626	168.5996522	171.3499951	174.4388099	175.5856847	176.4396924	178.2613153	179.6775519	180.9731267	181.177008	180.8324809	179.7713608	179.7511264	178.5923724	177.2403599	174.2548558	171.9824581	169.3211913
0	1	18	1	1	1		6	Negative4.png	326.1904949	766.3398945	0	0	0	2.604225874	10.42939059	19.86571145	34.88048745	46.77101861	58.60720833	66.40903739	74.04612863	81.19799723	88.82408	97.16025194	103.3732643	108.3897884	112.4012991	117.626201	123.7797232	128.0797584	130.4823202	133.2379191	136.4459344	138.6717582	141.1715036	142.0996574	142.7907969	144.2650173	145.4111627	146.4596579	146.6246568	146.3458347	145.4870813	145.4707058	144.5329383	143.4387687	141.0226315	139.1836039	137.0298685
0	1	18	1	0	1		7	Neutral2.png	0	0	0	0	0	0	0	0	0	0	0	0	0	0	0	0	0	0	0	0	0	0	0	0	0	0	0	0	0	0	0	0	0	0	0	0	0	0	0	0	0
0	1	18	1	1	1		8	Negative1.png	539.4766506	377.8227015	0	0	0	1.28394158	5.141922737	9.794239897	17.19686016	23.05915787	28.89466403	32.74114018	36.50639691	40.03242803	43.79225733	47.90217648	50.96533046	53.43858903	55.41635348	57.99234693	61.02617096	63.14618445	64.33070114	65.68927298	67.27089626	68.36827715	69.60070753	70.05830812	70.39905535	71.12587893	71.69095427	72.20788583	72.289234	72.15176846	71.72838381	71.72031035	71.25797	70.71851994	69.52731027	68.62062852	67.55878883
0	1	18	1	1	1		9	Negative12.png	439.6777147	720.9950818	0	0	0	2.450132194	9.812277	18.69024483	32.8165871	44.00354808	55.13938302	62.47957295	69.66477271	76.39346075	83.56830341	91.41121883	97.25660331	101.9762966	105.7504436	110.6661848	116.4555993	120.5011987	122.7615994	125.3541477	128.3723428	130.4664632	132.8182971	133.6915315	134.3417758	135.7287656	136.8070929	137.793548	137.9487838	137.6864598	136.8785193	136.8631128	135.9808336	134.9514067	132.6782339	130.9480226	128.9217251
0	1	18	1	0	1		10	Neutral7.png	0	0	0	0	0	0	0	0	0	0	0	0	0	0	0	0	0	0	0	0	0	0	0	0	0	0	0	0	0	0	0	0	0	0	0	0	0	0	0	0	0
1	2	18	2	1	2	1		Negative5.png	425.8148384	567.8620452	0	0	0	1.929745589	7.72823536	14.72060063	25.84663161	34.65758011	43.42826131	49.20945923	54.86858552	60.1681592	65.81912816	71.99627708	76.60015312	80.31742491	83.28997621	87.16165704	91.7214506	94.90780015	96.68811157	98.73002536	101.1071822	102.7565298	104.6088548	105.2966219	105.80876	106.9011653	107.7504654	108.527406	108.6496711	108.4430624	107.8067214	107.7945871	107.0996963	106.2889107	104.4985398	103.1358103	101.5398806
1	2	18	2	1	2	2		Negative9.png	432.7647386	606.2604326	0	0	0	2.060233477	8.250812592	15.71599614	27.59436062	37.00109858	46.36484638	52.53696438	58.57875637	64.23668307	70.26976614	76.86460904	81.77979558	85.74842638	88.92197927	93.05546013	97.92358337	101.3253914	103.2260861	105.4060725	107.9439708	109.704846	111.6824238	112.4166971	112.9634656	114.1297385	115.0364676	115.8659443	115.9964769	115.7758975	115.0965276	115.0835728	114.341694	113.4760837	111.5646493	110.1097731	108.4059279
1	2	18	2	0	2	3		Neutral3.png	0	0	0	0	0	0	0	0	0	0	0	0	0	0	0	0	0	0	0	0	0	0	0	0	0	0	0	0	0	0	0	0	0	0	0	0	0	0	0	0	0
1	2	18	2	1	2	4		Negative6.png	163.5151344	457.5034867	0	0	0	1.554717986	6.226326716	11.85979266	20.8235859	27.92221082	34.98839399	39.64607138	44.20540059	48.47505279	53.02780998	58.00448907	61.71364583	64.70850139	67.10336577	70.22262245	73.89626373	76.46337671	77.89770164	79.542789	81.45796816	82.78678081	84.27912416	84.83323027	85.24583927	86.12594605	86.81019275	87.4361424	87.53464647	87.36819018	86.85551597	86.84573987	86.28589441	85.63267722	84.19024781	83.09235173	81.80657573
1	2	18	2	1	2	5		Negative8.png	175.957689	284.7043469	0	0	0	0.967500755	3.874642123	7.380347083	12.95851419	17.37598734	21.773272	24.6717439	27.50901374	30.16601763	32.9991977	36.0961843	38.40439196	40.2680901	41.75841382	43.69952676	45.98563315	47.58314714	48.47572731	49.49946492	50.69128061	51.5182005	52.44688554	52.79170568	53.04847219	53.5961625	54.02196912	54.41149748	54.47279655	54.36921083	54.05017375	54.04409008	53.69569834	53.28920139	52.39157779	51.70835724	50.90821904
1	2	18	2	0	2	6		Neutral4.png	0	0	0	0	0	0	0	0	0	0	0	0	0	0	0	0	0	0	0	0	0	0	0	0	0	0	0	0	0	0	0	0	0	0	0	0	0	0	0	0	0
1	2	18	2	0	2	7		Neutral6.png	0	0	0	0	0	0	0	0	0	0	0	0	0	0	0	0	0	0	0	0	0	0	0	0	0	0	0	0	0	0	0	0	0	0	0	0	0	0	0	0	0
1	2	18	2	1	2	8		Negative7.png	119.3063046	811.5038116	0	0	0	2.757704823	11.04404231	21.03648874	36.9361542	49.52744879	62.06119933	70.32282588	78.41000586	85.9833668	94.05888953	102.8863502	109.4655238	114.7776947	119.025622	124.5584513	131.0746288	135.6280847	138.1722405	141.0902394	144.4873177	146.8443195	149.4913864	150.4742406	151.2061121	152.767215	153.980908	155.0911958	155.2659189	154.9706645	154.0613008	154.0439603	153.0509258	151.8922718	149.3337406	147.3863306	145.1056657
1	2	18	2	1	2	9		Negative11.png	459.4458338	104.6236648	0	0	0	0.355538915	1.423860447	2.712143203	4.762018071	6.38535904	8.001281105	9.066416763	10.10906178	11.08546234	12.12660444	13.26469064	14.11291494	14.79779008	15.34545692	16.05878059	16.89888307	17.48594038	17.81394735	18.19015228	18.62812285	18.93200086	19.2732757	19.39999083	19.49434785	19.69561407	19.85209025	19.99523483	20.01776112	19.97969525	19.86245493	19.8602193	19.73219167	19.58281144	19.25295111	19.00188	18.70784377
1	2	18	2	0	2	10		Neutral8.png	0	0	0	0	0	0	0	0	0	0	0	0	0	0	0	0	0	0	0	0	0	0	0	0	0	0	0	0	0	0	0	0	0	0	0	0	0	0	0	0	0
1	2	19	1	1	2	1		Negative5.png	731.8720599	772.8404069	0	0	0	2.626316337	10.51785836	20.03422324	35.17636274	47.16775587	59.10434659	66.97235502	74.67422822	81.88676286	89.57753422	97.98441812	104.2501326	109.3092096	113.3547481	118.6239705	124.8296902	129.1662007	131.5891423	134.3681157	137.6033431	139.8480475	142.3689972	143.3050241	144.0020262	145.4887517	146.6446194	147.7020085	147.868407	147.5872198	146.7211819	146.7046676	145.7589454	144.6554945	142.2188623	140.364235	138.1922305
1	2	19	1	1	2	2		Negative9.png	451.5378128	192.4530567	0	0	0	0.654006445	2.619161697	4.988931047	8.759633259	11.74573523	14.71819028	16.67748518	18.59540902	20.39147756	22.30663681	24.40012272	25.96041369	27.22022727	28.22764904	29.5397931	31.08514415	32.16502387	32.76838587	33.46040702	34.26604478	34.82502206	35.45279005	35.68587988	35.85944766	36.22967269	36.51750737	36.78081885	36.8222555	36.75223413	36.536573	36.53246059	36.29695644	36.02217461	35.41540339	34.95356329	34.41268977
1	2	19	1	0	2	3		Neutral3.png	0	0	0	0	0	0	0	0	0	0	0	0	0	0	0	0	0	0	0	0	0	0	0	0	0	0	0	0	0	0	0	0	0	0	0	0	0	0	0	0	0
1	2	19	1	1	2	4		Negative6.png	595.058331	246.926831	0	0	0	0.839122754	3.360514553	6.401046339	11.23904457	15.07036172	18.8841692	21.39804188	23.85883343	26.16327857	28.62052302	31.30656943	33.30850024	34.92490364	36.21747581	37.90102181	39.88378397	41.2693233	42.0434667	42.93136422	43.96503748	44.6822331	45.4876906	45.78675644	46.00945252	46.48446962	46.85377581	47.19161753	47.2447828	47.1549419	46.87823796	46.87296154	46.57079801	46.21823928	45.43972166	44.84715787	44.15319028
1	2	19	1	1	2	5		Negative8.png	770.6499738	430.6145768	0	0	0	1.463342351	5.860386034	11.16275558	19.59971867	26.28113521	32.93201671	37.31594784	41.60731103	45.62602243	49.91119984	54.59538394	58.08654196	60.9053805	63.15949122	66.09541943	69.55314934	71.96938507	73.31941023	74.86781067	76.67042876	77.92114294	79.32577661	79.84731617	80.23567484	81.064055	81.70808639	82.29724702	82.38996169	82.23328856	81.75074582	81.74154429	81.2146027	80.59977712	79.24212379	78.2087545	76.99854758
1	2	19	1	0	2	6		Neutral4.png	0	0	0	0	0	0	0	0	0	0	0	0	0	0	0	0	0	0	0	0	0	0	0	0	0	0	0	0	0	0	0	0	0	0	0	0	0	0	0	0	0
1	2	19	1	0	2	7		Neutral6.png	0	0	0	0	0	0	0	0	0	0	0	0	0	0	0	0	0	0	0	0	0	0	0	0	0	0	0	0	0	0	0	0	0	0	0	0	0	0	0	0	0
1	2	19	1	1	2	8		Negative7.png	793.9418433	549.4986141	0	0	0	1.867341788	7.478320933	14.24456823	25.01080741	33.53682889	42.02388521	47.61813169	53.09425407	58.22245099	63.69067983	69.6680731	74.12306975	77.720133	80.59655842	84.34303746	88.75537715	91.83868704	93.56142704	95.53730975	97.8375945	99.43360574	101.2260306	101.8915567	102.3871334	103.4442127	104.2660482	105.0178643	105.1361756	104.9362482	104.3204851	104.3087432	103.6363236	102.851757	101.1192829	99.80062108	98.25630033
1	2	19	1	1	2	9		Negative11.png	784.7416934	147.0873096	0	0	0	0.499841624	2.001763204	3.81292175	6.694780076	8.976987034	11.24876398	12.74620663	14.21203036	15.58472297	17.0484338	18.64843546	19.84092886	20.80377452	21.5737231	22.5765637	23.75763888	24.58296536	25.04410063	25.572996	26.18872584	26.61593893	27.09572712	27.27387216	27.40652589	27.68948011	27.90946533	28.11070806	28.1423771	28.08886143	27.92403674	27.92089372	27.74090348	27.53089424	27.06715338	26.71417994	26.30080313
1	2	19	1	0	2	10		Neutral8.png	0	0	0	0	0	0	0	0	0	0	0	0	0	0	0	0	0	0	0	0	0	0	0	0	0	0	0	0	0	0	0	0	0	0	0	0	0	0	0	0	0
0	1	19	2	1	1		1	Negative2.png	1080.341446	178.231143	0	0	0	0.605676616	2.425610645	4.620258562	8.112313075	10.87774781	13.6305441	15.44505085	17.22124378	18.88458628	20.65821892	22.59700021	24.04198865	25.20870441	26.14167963	27.35685875	28.78801131	29.78808998	30.34686468	30.98774679	31.73384946	32.25151938	32.83289651	33.04876145	33.2095029	33.55236901	33.81893325	34.06278652	34.10116108	34.03631415	33.83658997	33.83278146	33.61468062	33.36020464	32.79827265	32.37056166	31.86965766
0	1	19	2	1	1		2	Negative10.png	837.9911385	459.4109517	0	0	0	1.561200058	6.252286082	11.90923958	20.91040549	28.03862663	35.13427077	39.81136737	44.38970575	48.67715938	53.24889833	58.24632664	61.97094795	64.97828994	67.3831392	70.51540097	74.20435873	76.78217476	78.22247979	79.87442601	81.79759011	83.13194296	84.63050833	85.18692466	85.60125395	86.48503015	87.17212968	87.8006891	87.89960385	87.73245356	87.21764186	87.207825	86.64564538	85.98970474	84.54126142	83.4387879	82.14765112
0	1	19	2	0	1		3	Neutral5.png	0	0	0	0	0	0	0	0	0	0	0	0	0	0	0	0	0	0	0	0	0	0	0	0	0	0	0	0	0	0	0	0	0	0	0	0	0	0	0	0	0
0	1	19	2	0	1		4	Neutral1.png	0	0	0	0	0	0	0	0	0	0	0	0	0	0	0	0	0	0	0	0	0	0	0	0	0	0	0	0	0	0	0	0	0	0	0	0	0	0	0	0	0
0	1	19	2	1	1		5	Negative3.png	845.637246	86.62198528	0	0	0	0.294364442	1.178869226	2.245488428	3.942659245	5.286686123	6.624570604	7.506437679	8.369683883	9.178083734	10.04008561	10.98235127	11.68462903	12.25166369	12.70509828	13.29568658	13.99123997	14.47728746	14.74885714	15.06033178	15.42294458	15.67453695	15.95709162	16.06200398	16.14012581	16.30676191	16.4363146	16.55482955	16.57347994	16.54196373	16.44489593	16.44304496	16.33704593	16.21336825	15.9402641	15.7323926	15.48894862
0	1	19	2	1	1		6	Negative4.png	820.7015598	188.036905	0	0	0	0.638999192	2.559060727	4.874451826	8.558629078	11.47621003	14.38045722	16.29479288	18.1687068	19.9235616	21.79477437	23.84022181	25.36470933	26.59561442	27.57991924	28.861954	30.37184443	31.42694454	32.0164614	32.692603	33.47975407	34.0259047	34.63926752	34.86700873	35.0365937	35.39832331	35.67955315	35.93682252	35.97730833	35.90889372	35.69818129	35.69416324	35.46406312	35.19558661	34.60273876	34.15149634	33.62303405
0	1	19	2	0	1		7	Neutral2.png	0	0	0	0	0	0	0	0	0	0	0	0	0	0	0	0	0	0	0	0	0	0	0	0	0	0	0	0	0	0	0	0	0	0	0	0	0	0	0	0	0
0	1	19	2	1	1		8	Negative1.png	846.6260586	309.014345	0	0	0	1.050112566	4.205485484	8.010531434	14.06500048	18.85966761	23.63242241	26.7783856	29.85792088	32.74179788	35.81689418	39.17832261	41.68362078	43.70645417	45.32403189	47.43089028	49.91220002	51.64612066	52.61491541	53.72606671	55.01964774	55.9171757	56.92515819	57.29942143	57.57811241	58.17256826	58.63473315	59.0575221	59.1240553	59.01162472	58.66534608	58.65874295	58.28060315	57.83939671	56.8651279	56.12356931	55.25510986
0	1	19	2	1	1		9	Negative12.png	1063.910454	0	0	0	0	0	0	0	0	0	0	0	0	0	0	0	0	0	0	0	0	0	0	0	0	0	0	0	0	0	0	0	0	0	0	0	0	0	0	0	0
0	1	19	2	0	1		10	Neutral7.png	0	0	0	0	0	0	0	0	0	0	0	0	0	0	0	0	0	0	0	0	0	0	0	0	0	0	0	0	0	0	0	0	0	0	0	0	0	0	0	0	0
1	1	20	1	1	1	1		Negative2.png	872.2089468	512.470397	0	0	0	1.741510102	6.974390834	13.28469144	23.32544264	31.27693423	39.19208636	44.40936196	49.51647331	54.29910432	59.39885404	64.97345792	69.12825256	72.48292605	75.16552222	78.65954304	82.7745552	85.65009483	87.2567472	89.09948415	91.24476315	92.73322644	94.40486789	95.02554726	95.4877293	96.47357681	97.24003256	97.94118715	98.05152601	97.86507078	97.29080116	97.2798505	96.65274222	95.92104403	94.30531345	93.07551028	91.63525429
1	1	20	1	1	1	2		Negative10.png	471.0741838	297.1611148	0	0	0	1.009832151	4.044170683	7.703261967	13.52549255	18.13624494	22.72592552	25.75121526	28.71262515	31.48588185	34.44302303	37.67551317	40.08471263	42.0299538	43.58548418	45.6115273	47.99765849	49.66506907	50.59670261	51.66523216	52.90919378	53.77229418	54.7416123	55.10151947	55.36952038	55.94117397	56.38561105	56.79218259	56.85616369	56.74804575	56.41504973	56.40869988	56.04506484	55.62078228	54.68388465	53.97077092	53.13562399
1	1	20	1	0	1	3		Neutral5.png	0	0	0	0	0	0	0	0	0	0	0	0	0	0	0	0	0	0	0	0	0	0	0	0	0	0	0	0	0	0	0	0	0	0	0	0	0	0	0	0	0
1	1	20	1	0	1	4		Neutral1.png	0	0	0	0	0	0	0	0	0	0	0	0	0	0	0	0	0	0	0	0	0	0	0	0	0	0	0	0	0	0	0	0	0	0	0	0	0	0	0	0	0
1	1	20	1	1	1	5		Negative3.png	549.0627908	393.3034986	0	0	0	1.336549428	5.352606378	10.19554622	17.90147928	24.00397707	30.07858556	34.0826661	38.00219936	41.67270505	45.5865885	49.86490628	53.05356903	55.62816618	57.68696697	60.36850842	63.52663948	65.73351778	66.96656851	68.38080608	70.02723433	71.16957898	72.45250661	72.92885679	73.2835657	74.04016994	74.62839851	75.16651067	75.25119197	75.10809396	74.66736167	74.65895741	74.17767326	73.61611993	72.37610198	71.43227012	70.32692292
1	1	20	1	1	1	6		Negative4.png	495.1878623	316.785312	0	0	0	1.076520369	4.311243322	8.211977019	14.41870139	19.33394285	24.22672095	27.45179754	30.60877573	33.56517529	36.71760286	40.16356313	42.73186351	44.80556629	46.4638222	48.62366301	51.16737172	52.94489628	53.93805389	55.07714797	56.40325946	57.32335808	58.35668891	58.74036396	59.02606336	59.63546833	60.10925555	60.54267664	60.61088298	60.49562505	60.14063833	60.13386915	59.74622004	59.29391832	58.29514899	57.534942	56.64464288
1	1	20	1	0	1	7		Neutral2.png	0	0	0	0	0	0	0	0	0	0	0	0	0	0	0	0	0	0	0	0	0	0	0	0	0	0	0	0	0	0	0	0	0	0	0	0	0	0	0	0	0
1	1	20	1	1	1	8		Negative1.png	481.9947455	344.1426527	0	0	0	1.169487857	4.683559044	8.921157162	15.66388957	21.00360758	26.31892231	29.82251408	33.25212652	36.46383852	39.88850735	43.63205815	46.42215502	48.67494121	50.47640285	52.82276588	55.58614735	57.5171776	58.59610355	59.83356894	61.27420241	62.27376006	63.39632856	63.8131375	64.12350968	64.78554241	65.30024554	65.77109654	65.84519313	65.71998161	65.33433851	65.32698474	64.90585855	64.4144964	63.3294741	62.5036162	61.53643153
1	1	20	1	1	1	9		Negative12.png	496.0336446	320.9077775	0	0	0	1.090529598	4.367347411	8.318843057	14.60633824	19.58554388	24.54199384	27.80903976	31.00710108	34.00197355	37.19542504	40.68622909	43.28795189	45.38864067	47.06847619	49.25642394	51.83323504	53.63389131	54.63997331	55.79389092	57.13725967	58.06933194	59.11610995	59.50477794	59.79419526	60.41153069	60.89148351	61.33054489	61.39963884	61.282881	60.92327469	60.91641741	60.52372366	60.06553594	59.05376919	58.28366929	57.38178432
1	1	20	1	0	1	10		Neutral7.png	0	0	0	0	0	0	0	0	0	0	0	0	0	0	0	0	0	0	0	0	0	0	0	0	0	0	0	0	0	0	0	0	0	0	0	0	0	0	0	0	0
0	2	20	2	1	2		1	Negative5.png	940.2661922	1289.530388	0	0	0	4.382165702	17.549675	33.4282983	58.69386264	78.70221843	98.61913314	111.7473752	124.5984108	136.6329557	149.4654671	163.4928551	173.947574	182.3889463	189.139169	197.9311813	208.2857954	215.5215221	219.564345	224.201228	229.5993983	233.3448218	237.5511768	239.1129937	240.2759834	242.7566736	244.6853079	246.4496247	246.7272707	246.258093	244.813057	244.7855019	243.2075079	241.3663342	237.3006678	234.2061113	230.581992
0	2	20	2	1	2		2	Negative9.png	916.7883664	1552.002354	0	0	0	5.274114942	21.1217488	40.23231881	70.64045475	94.72132604	118.6921443	134.4925184	149.9592632	164.4433283	179.8877786	196.7703115	209.3529916	219.5125271	227.636695	238.2182399	250.6804399	259.3889317	264.2546338	269.8353114	276.3322293	280.839999	285.9025186	287.7822289	289.1819343	292.1675461	294.4887361	296.6121632	296.9463214	296.3816469	294.6424873	294.6093236	292.7101436	290.4942159	285.6010208	281.8765961	277.5148208
0	2	20	2	0	2		3	Neutral3.png	0	0	0	0	0	0	0	0	0	0	0	0	0	0	0	0	0	0	0	0	0	0	0	0	0	0	0	0	0	0	0	0	0	0	0	0	0	0	0	0	0
0	2	20	2	1	2		4	Negative6.png	798.1052397	1402.070248	0	0	0	4.764605946	19.08126975	36.34565183	63.81619179	85.57071626	107.2258194	121.4997891	135.4723598	148.5571832	162.5096133	177.7611991	189.1283219	198.3063894	205.6457173	215.2050258	226.4633076	234.3305104	238.7261584	243.7677114	249.6369906	253.7092846	258.2827365	259.9808562	261.2453423	263.9425273	266.0394773	267.9577696	268.2596462	267.7495224	266.1783754	266.1484154	264.4327068	262.4308502	258.0103651	254.6457406	250.7053373
0	2	20	2	1	2		5	Negative8.png	824.1901407	1419.371249	0	0	0	4.823399329	19.3167252	36.79414303	64.60365876	86.6266256	108.5489443	122.9990492	137.144036	150.390321	164.5149186	179.9547031	191.4620918	200.7534131	208.1833054	217.8605721	229.2577766	237.2220577	241.6719463	246.7757101	252.717414	256.8399584	261.469845	263.1889188	264.4690082	267.1994754	269.322301	271.2642642	271.5698659	271.0534473	269.4629129	269.4325833	267.6957035	265.6691448	261.1941126	257.7879699	253.7989435
0	2	20	2	0	2		6	Neutral4.png	0	0	0	0	0	0	0	0	0	0	0	0	0	0	0	0	0	0	0	0	0	0	0	0	0	0	0	0	0	0	0	0	0	0	0	0	0	0	0	0	0
0	2	20	2	0	2		7	Neutral6.png	0	0	0	0	0	0	0	0	0	0	0	0	0	0	0	0	0	0	0	0	0	0	0	0	0	0	0	0	0	0	0	0	0	0	0	0	0	0	0	0	0
0	2	20	2	1	2		8	Negative7.png	709.1450639	1131.23723	0	0	0	3.844243637	15.39540744	29.32488906	51.48904066	69.04131953	86.51338194	98.03009868	109.3036367	119.8609104	131.1181982	143.4236884	152.5950638	160.000236	165.9218515	173.6346218	182.7181805	189.0657032	192.6122593	196.679953	201.4154841	204.7011472	208.3911614	209.7612612	210.781491	212.9576701	214.6495596	216.197302	216.4408662	216.0292813	214.7616272	214.7374545	213.3531634	211.7379984	208.171403	205.4567113	202.2774619
0	2	20	2	1	2		9	Negative11.png	840.2098394	1138.779061	0	0	0	3.869872778	15.4980469	29.5203948	51.83231231	69.50161025	87.09015694	98.68365434	110.0323518	120.6600096	131.9923485	144.379878	153.6123979	161.0669396	167.0280339	174.7922243	183.9363421	190.326183	193.8963836	197.9911962	202.7582985	206.0658667	209.7804819	211.159716	212.1867475	214.377435	216.0806041	217.6386652	217.8838532	217.4695242	216.1934189	216.169085	214.775565	213.1496319	209.5592583	206.8264681	203.626023
0	2	20	2	0	2		10	Neutral8.png	0	0	0	0	0	0	0	0	0	0	0	0	0	0	0	0	0	0	0	0	0	0	0	0	0	0	0	0	0	0	0	0	0	0	0	0	0	0	0	0	0
1	2	21	1	1	2	1		Negative5.png	737.2107106	899.5007432	0	0	0	3.056741697	12.24162366	23.31761969	40.94139507	54.8980502	68.7909214	77.94841286	86.9125413	95.30713378	104.2583409	114.0430238	121.3356223	127.2238284	131.9323877	138.0651796	145.287951	150.3351694	153.1552055	156.389623	160.1550699	162.7676576	165.7017641	166.7911959	167.6024293	169.3328133	170.6781154	171.9087993	172.1024688	171.775198	170.7672257	170.7480048	169.6472888	168.362994	165.5270237	163.3684427	160.8404696
1	2	21	1	1	2	2		Negative9.png	79.6748594	827.590554	0	0	0	2.812371833	11.26297247	21.4535029	37.66835334	50.50924985	63.29146161	71.71686146	79.96435661	87.68784711	95.92345394	104.9259047	111.6354997	117.0529757	121.3851113	127.0276199	133.67297	138.3166908	140.9112803	143.8871238	147.3515437	149.7552692	152.4548098	153.4571475	154.2035272	155.7955764	157.0333289	158.1656263	158.343813	158.0427057	157.1153153	157.0976311	156.0849113	154.9032889	152.2940389	150.3080247	147.9821494
1	2	21	1	0	2	3		Neutral3.png	0	0	0	0	0	0	0	0	0	0	0	0	0	0	0	0	0	0	0	0	0	0	0	0	0	0	0	0	0	0	0	0	0	0	0	0	0	0	0	0	0
1	2	21	1	1	2	4		Negative6.png	460.7803838	396.5900647	0	0	0	1.34771805	5.397334419	10.28074337	18.0510696	24.20456175	30.32993155	34.36747144	38.31975753	42.02093511	45.96752419	50.28159291	53.49690112	56.0930124	58.16901717	60.87296642	64.0574878	66.28280746	67.52616195	68.95221732	70.61240363	71.76429407	73.05794224	73.53827296	73.89594592	74.65887258	75.25201657	75.79462536	75.88001429	75.73572051	75.29130532	75.28283083	74.79752492	74.23127908	72.98089915	72.02918034	70.91459652
1	2	21	1	1	2	5		Negative8.png	595.8122336	316.9062524	0	0	0	1.076931357	4.312889241	8.215112137	14.42420607	19.34132405	24.23597008	27.46227792	30.62046136	33.57798959	36.73162068	40.17889653	42.74817742	44.82267189	46.48156088	48.64222625	51.18690608	52.96510926	53.95864603	55.09817499	56.42479275	57.34524264	58.37896796	58.76278949	59.04859796	59.65823559	60.1322037	60.56579024	60.63402263	60.51872069	60.16359845	60.15682669	59.76902958	59.31655519	58.31740455	57.55690733	56.66626832
1	2	21	1	0	2	6		Neutral4.png	0	0	0	0	0	0	0	0	0	0	0	0	0	0	0	0	0	0	0	0	0	0	0	0	0	0	0	0	0	0	0	0	0	0	0	0	0	0	0	0	0
1	2	21	1	0	2	7		Neutral6.png	0	0	0	0	0	0	0	0	0	0	0	0	0	0	0	0	0	0	0	0	0	0	0	0	0	0	0	0	0	0	0	0	0	0	0	0	0	0	0	0	0
1	2	21	1	1	2	8		Negative7.png	391.017754	260.8910728	0	0	0	0.886576945	3.550558856	6.763039234	11.87463664	15.92262299	19.95210945	22.60814703	25.20810162	27.64286807	30.23907497	33.07702306	35.19216734	36.89998183	38.26565172	40.04440586	42.13929747	43.60319202	44.42111489	45.35922492	46.45135462	47.20910919	48.06011704	48.37609569	48.61138571	49.11326604	49.50345729	49.86040468	49.91657656	49.82165497	49.52930283	49.52372801	49.2044765	48.83197981	48.00943535	47.38336081	46.65014786
1	2	21	1	1	2	9		Negative11.png	171.023355	406.7498004	0	0	0	1.382243522	5.535601854	10.54411264	18.51349696	24.82462759	31.10691543	35.24788791	39.30142259	43.09741591	47.14510763	51.56969299	54.86737009	57.52998783	59.65917512	62.4323934	65.69849498	67.98082227	69.25602867	70.71861634	72.42133285	73.60273211	74.9295206	75.4221563	75.78899203	76.57146313	77.17980213	77.73631132	77.82388772	77.67589746	77.22009736	77.21140578	76.71366744	76.13291566	74.85050385	73.87440416	72.73126723
1	2	21	1	0	2	10		Neutral8.png	0	0	0	0	0	0	0	0	0	0	0	0	0	0	0	0	0	0	0	0	0	0	0	0	0	0	0	0	0	0	0	0	0	0	0	0	0	0	0	0	0
0	1	21	2	1	1		1	Negative2.png	703.5828003	340.0878177	0	0	0	1.155708454	4.62837536	8.816044295	15.47933096	20.75613415	26.00882158	29.47113254	32.86033583	36.03420607	39.418524	43.1179667	45.87518946	48.10143236	49.88166842	52.2003856	54.93120774	56.83948576	57.90569935	59.12858439	60.55224371	61.54002414	62.64936606	63.06126399	63.36797923	64.02221161	64.53085029	64.99615352	65.06937707	64.94564085	64.56454156	64.55727444	64.14111013	63.65553742	62.58329931	61.76717203	60.81138313
0	1	21	2	1	1		2	Negative10.png	312.9185576	882.0102981	0	0	0	2.997304533	12.00359001	22.86421757	40.14530543	53.83057879	67.45330847	76.43273603	85.22256045	93.45392332	102.2310777	111.8255012	118.976298	124.7500101	129.3670133	135.3805555	142.4628828	147.41196	150.1771616	153.3486871	157.0409163	159.6027032	162.4797572	163.5480054	164.3434647	166.040202	167.3593453	168.566099	168.7560027	168.4350955	167.4467228	167.4278757	166.3485627	165.0892405	162.3084145	160.1918063	157.7129887
0	1	21	2	0	1		3	Neutral5.png	0	0	0	0	0	0	0	0	0	0	0	0	0	0	0	0	0	0	0	0	0	0	0	0	0	0	0	0	0	0	0	0	0	0	0	0	0	0	0	0	0
0	1	21	2	0	1		4	Neutral1.png	0	0	0	0	0	0	0	0	0	0	0	0	0	0	0	0	0	0	0	0	0	0	0	0	0	0	0	0	0	0	0	0	0	0	0	0	0	0	0	0	0
0	1	21	2	1	1		5	Negative3.png	315.0416245	307.2247118	0	0	0	1.044030918	4.181129732	7.964139045	13.98354409	18.75044326	23.49555702	26.6233006	29.68500099	32.55217623	35.60946334	38.95142431	41.44221323	43.45333154	45.06154118	47.15619786	49.62313728	51.34701604	52.31020009	53.41491625	54.70100561	55.5933356	56.59548043	56.96757615	57.24465312	57.83566622	58.29515451	58.71549492	58.78164279	58.66986335	58.32559016	58.31902527	57.94307543	57.50442421	56.5357978	55.7985339	54.93510406
0	1	21	2	1	1		6	Negative4.png	498.9817702	571.9255318	0	0	0	1.943554393	7.783536786	14.82593777	26.031584	34.90558157	43.73902368	49.56159049	55.26121216	60.59870833	66.29011429	72.51146543	77.14828572	80.89215743	83.88597961	87.78536526	92.37778763	95.58693794	97.37998886	99.4365141	101.8306813	103.4918313	105.3574111	106.0500996	106.5659025	107.6661248	108.5215022	109.3040025	109.4271425	109.2190553	108.5781608	108.5659397	107.8660764	107.049489	105.2463066	103.8738257	102.266476
0	1	21	2	0	1		7	Neutral2.png	0	0	0	0	0	0	0	0	0	0	0	0	0	0	0	0	0	0	0	0	0	0	0	0	0	0	0	0	0	0	0	0	0	0	0	0	0	0	0	0	0
0	1	21	2	1	1		8	Negative1.png	557.6091719	356.6889454	0	0	0	1.212123481	4.854305977	9.24639278	16.23494271	21.76932902	27.27842238	30.90974342	34.46438809	37.79318838	41.34270921	45.22273739	48.11455188	50.44946713	52.31660405	54.74850765	57.61263279	59.61406195	60.73232194	62.01490119	63.50805535	64.54405353	65.70754713	66.13955154	66.46123885	67.14740709	67.68087457	68.16889123	68.24568914	68.11591282	67.71621046	67.7085886	67.27210955	66.76283398	65.63825539	64.78228947	63.77984446
0	1	21	2	1	1		9	Negative12.png	526.1874524	1189.972837	0	0	0	4.043842782	16.19476109	30.84748319	54.16243222	72.62605287	91.0052921	103.1199748	114.9788525	126.0842764	137.9260602	150.8704707	160.5180383	168.3076986	174.5367737	182.650003	192.2051943	198.8822904	202.6129891	206.8918839	211.8732912	215.329551	219.2111566	220.6523941	221.7255958	224.0147656	225.7945006	227.4226043	227.6788147	227.2458596	225.9123869	225.8869592	224.4307935	222.7317666	218.9799879	216.1243452	212.7800242
0	1	21	2	0	1		10	Neutral7.png	0	0	0	0	0	0	0	0	0	0	0	0	0	0	0	0	0	0	0	0	0	0	0	0	0	0	0	0	0	0	0	0	0	0	0	0	0	0	0	0	0
1	2	22	1	1	2	1		Negative5.png	1168.832485	848.0524265	0	0	0	2.881906694	11.54144533	21.98393288	38.59968955	51.75807251	64.85631975	73.49003452	81.94144597	89.85589693	98.29512611	107.5201592	114.3956464	119.9470675	124.3863136	130.1683312	136.9779851	141.7365201	144.39526	147.4446801	150.9947565	153.4579132	156.224199	157.2513191	158.0161527	159.6475648	160.9159203	162.0762134	162.2588057	161.9502536	160.9999338	160.9818123	159.9440534	158.7332158	156.0594531	154.0243355	151.6409537
1	2	22	1	1	2	2		Negative9.png	760.1136738	1237.206504	0	0	0	4.204355291	16.83758077	32.0719143	56.31230508	75.5088034	94.61757094	107.2131225	119.5427154	131.0889476	143.4007681	156.8589819	166.8894909	174.9883468	181.4646729	189.8999412	199.8344073	206.7765378	210.6553194	215.1040566	220.2831912	223.8766406	227.9123189	229.4107636	230.5265639	232.9065979	234.7569761	236.4497041	236.7160843	236.2659439	234.8795417	234.8531046	233.3391392	231.5726728	227.6719745	224.7029826	221.2259152
1	2	22	1	0	2	3		Neutral3.png	0	0	0	0	0	0	0	0	0	0	0	0	0	0	0	0	0	0	0	0	0	0	0	0	0	0	0	0	0	0	0	0	0	0	0	0	0	0	0	0	0
1	2	22	1	1	2	4		Negative6.png	877.0888575	1628.763908	0	0	0	5.534971027	22.16642393	42.22219678	74.13430967	99.40621337	124.5626208	141.1444766	157.3762018	172.5766442	188.7849722	206.5025099	219.7075255	230.3695484	238.8955351	250.00044	263.0790165	272.2182276	277.3245858	283.181282	289.9995354	294.730258	300.0431683	302.0158484	303.4847829	306.6180621	309.0540574	311.2825086	311.6331941	311.040591	309.2154131	309.1806091	307.1874962	304.8619695	299.7267584	295.8181248	291.2406176
1	2	22	1	1	2	5		Negative8.png	574.6239197	1411.551294	0	0	0	4.796825049	19.21030066	36.59142752	64.24772811	86.14936049	107.9508992	122.321392	136.3884477	149.561753	163.6085318	178.9632516	190.4072409	199.6473721	207.0363298	216.6602801	227.9946923	235.9150945	240.3404667	245.4161115	251.3250799	255.4249114	260.0292898	261.7388925	263.0119293	265.7273531	267.8384831	269.7697471	270.0736651	269.5600918	267.9783204	267.9481578	266.2208473	264.2054538	259.7550765	256.3676999	252.4006508
1	2	22	1	0	2	6		Neutral4.png	0	0	0	0	0	0	0	0	0	0	0	0	0	0	0	0	0	0	0	0	0	0	0	0	0	0	0	0	0	0	0	0	0	0	0	0	0	0	0	0	0
1	2	22	1	0	2	7		Neutral6.png	0	0	0	0	0	0	0	0	0	0	0	0	0	0	0	0	0	0	0	0	0	0	0	0	0	0	0	0	0	0	0	0	0	0	0	0	0	0	0	0	0
1	2	22	1	1	2	8		Negative7.png	1017.997692	1601.880213	0	0	0	5.443613114	21.80055422	41.52529489	72.91067981	97.76545606	122.5066424	138.814805	154.7786161	169.7281664	185.6689665	203.094066	216.0811251	226.5671651	234.9524255	245.8740375	258.7367444	267.7251076	272.7471824	278.5072104	285.2129245	289.8655638	295.0907814	297.0309013	298.4755902	301.5571528	303.9529406	306.1446099	306.4895072	305.9066853	304.111633	304.0774035	302.1171881	299.8300456	294.7795941	290.9354748	286.4335219
1	2	22	1	1	2	9		Negative11.png	956.2296325	1176.448796	0	0	0	3.997884511	16.01070764	30.49690156	53.5468762	71.80065782	89.97101701	101.9480163	113.6721179	124.6513287	136.3585306	149.1558279	158.6937508	166.3948817	172.5531633	180.5741858	190.0207824	196.6219933	200.3102926	204.5405578	209.4653513	212.8823308	216.7198219	218.1446798	219.2056845	221.4688379	223.2283463	224.8379465	225.0912451	224.6632105	223.3448928	223.319754	221.8801376	220.2004202	216.4912805	213.6680921	210.3617794
1	2	22	1	0	2	10		Neutral8.png	0	0	0	0	0	0	0	0	0	0	0	0	0	0	0	0	0	0	0	0	0	0	0	0	0	0	0	0	0	0	0	0	0	0	0	0	0	0	0	0	0
0	1	22	2	1	1		1	Negative2.png	1053.384186	1567.957992	0	0	0	5.328336424	21.33889472	40.64593435	71.36668657	95.69512556	119.9123801	135.8751928	151.5009462	166.1339173	181.7371471	198.7932439	211.5052825	221.7692648	229.9769547	240.6672851	253.2576049	262.055626	266.9713508	272.6094016	279.1731121	283.7272248	288.8417906	290.7408255	292.1549209	295.1712268	297.5162801	299.6615376	299.9991311	299.4286514	297.6716121	297.6381074	295.7194025	293.4806936	288.5371931	284.7744788	280.3678615
0	1	22	2	1	1		2	Negative10.png	918.9436701	1149.145754	0	0	0	3.905101545	15.63913089	29.78912899	52.30415947	70.13430703	87.88296824	99.58200519	111.0340137	121.7584187	133.1939197	145.6942171	155.0107838	162.5331867	168.5485468	176.3834173	185.6107771	192.058787	195.6614882	199.7935773	204.6040762	207.9417544	211.6901849	213.0819747	214.1183556	216.3289857	218.0476593	219.6199039	219.8673239	219.4492232	218.161501	218.1369457	216.7307399	215.0900054	211.4669475	208.7092797	205.4796999
0	1	22	2	0	1		3	Neutral5.png	0	0	0	0	0	0	0	0	0	0	0	0	0	0	0	0	0	0	0	0	0	0	0	0	0	0	0	0	0	0	0	0	0	0	0	0	0	0	0	0	0
0	1	22	2	0	1		4	Neutral1.png	0	0	0	0	0	0	0	0	0	0	0	0	0	0	0	0	0	0	0	0	0	0	0	0	0	0	0	0	0	0	0	0	0	0	0	0	0	0	0	0	0
0	1	22	2	1	1		5	Negative3.png	1111.536378	1645.456972	0	0	0	5.591698479	22.39360574	42.65492852	74.89410597	100.4250193	125.8392526	142.5910544	158.9891372	174.3453677	190.7198135	208.6189368	221.9592894	232.7305865	241.3439554	252.5626735	265.7752912	275.0081693	280.1668621	286.0835831	292.9717162	297.7509236	303.1182855	305.1111834	306.5951728	309.7605648	312.2215264	314.4728168	314.8270965	314.2284198	312.3845358	312.3493751	310.335835	307.9864742	302.7986328	298.8499399	294.2255181
0	1	22	2	1	1		6	Negative4.png	1182.151717	1081.394559	0	0	0	3.674865044	14.71708091	28.03282515	49.2204172	65.9993371	82.7015749	93.71086144	104.4876838	114.5798007	125.3410888	137.1043952	145.8716769	152.9505749	158.6112821	165.9842253	174.6675595	180.7354084	184.125702	188.0141719	192.541054	195.6819497	199.2093807	200.5191135	201.4943916	203.5746877	205.192032	206.6715804	206.904413	206.5109626	205.2991618	205.2760542	203.9527553	202.4087551	198.9993049	196.4042234	193.3650528
0	1	22	2	0	1		7	Neutral2.png	0	0	0	0	0	0	0	0	0	0	0	0	0	0	0	0	0	0	0	0	0	0	0	0	0	0	0	0	0	0	0	0	0	0	0	0	0	0	0	0	0
0	1	22	2	1	1		8	Negative1.png	1011.012119	1864.495436	0	0	0	6.336049178	25.37457765	48.33302901	84.86379234	113.7933069	142.5906093	161.5723624	180.1533104	197.5537178	216.1078824	236.3896851	251.5058668	263.7110078	273.4709634	286.1830847	301.1545278	311.6164599	317.461863	324.1662007	331.9712621	337.3866637	343.4685133	345.7267	347.4082338	350.9949936	353.7835512	356.3345269	356.7359673	356.0575966	353.9682601	353.9284188	351.6468421	348.9847412	343.1063093	338.6319779	333.3919665
0	1	22	2	1	1		9	Negative12.png	743.76966	687.1311424	0	0	0	2.335053562	9.351410675	17.81239513	31.27524661	41.93677464	52.54957794	59.54501136	66.39273424	72.805387	79.64323924	87.11778597	92.68862246	97.1866396	100.7835213	105.4683782	110.9858735	114.8414579	116.9956913	119.466472	122.3429074	124.3386705	126.5800427	127.4122627	128.0319661	129.3538113	130.3814914	131.3216143	131.469559	131.2195559	130.449563	130.4348801	129.5940401	128.6129637	126.446558	124.7976119	122.8664862
0	1	22	2	0	1		10	Neutral7.png	0	0	0	0	0	0	0	0	0	0	0	0	0	0	0	0	0	0	0	0	0	0	0	0	0	0	0	0	0	0	0	0	0	0	0	0	0	0	0	0	0
0	1	23	1	1	1		1	Negative2.png	580.0855776	1043.963318	0	0	0	3.547663776	14.20766592	27.06250084	47.51670853	63.71484522	79.83895409	90.46716673	100.8709617	110.6137514	121.0025498	132.3586827	140.822495	147.6563649	153.1211333	160.2388704	168.6216409	174.4794581	177.7524006	181.5062755	185.8764647	188.9086419	192.3139749	193.5783728	194.5198928	196.5281817	198.0895435	199.517879	199.7426525	199.3628209	198.1929652	198.1706574	196.8931631	195.4026066	192.1111707	189.605915	186.6719417
0	1	23	1	1	1		2	Negative10.png	615.9472115	348.4809829	0	0	0	1.184230652	4.742600914	9.03361903	15.86135165	21.2683832	26.65070384	30.19846258	33.67130939	36.92350886	40.39134975	44.18209249	47.00736187	49.28854713	51.11271835	53.4886601	56.2868773	58.2422505	59.3347776	60.58784272	62.04663711	63.05879537	64.19551519	64.61757851	64.9318633	65.60224175	66.12343333	66.60021997	66.67525064	66.54846067	66.15795608	66.15050961	65.72407462	65.22651826	64.12781796	63.29154913	62.31217193
0	1	23	1	0	1		3	Neutral5.png	0	0	0	0	0	0	0	0	0	0	0	0	0	0	0	0	0	0	0	0	0	0	0	0	0	0	0	0	0	0	0	0	0	0	0	0	0	0	0	0	0
0	1	23	1	0	1		4	Neutral1.png	0	0	0	0	0	0	0	0	0	0	0	0	0	0	0	0	0	0	0	0	0	0	0	0	0	0	0	0	0	0	0	0	0	0	0	0	0	0	0	0	0
0	1	23	1	1	1		5	Negative3.png	771.3707285	225.6115133	0	0	0	0.76668766	3.070426858	5.84849263	10.26886322	13.76945187	17.25404231	19.55091146	21.79928157	23.90480147	26.14993067	28.60411109	30.43323042	31.91010199	33.09109622	34.62931449	36.44091985	37.70685609	38.41417358	39.22542565	40.16986975	40.82515532	41.56108379	41.83433355	42.03780597	42.47181845	42.80924524	43.11792365	43.16649956	43.08441395	42.83159576	42.82677481	42.55069477	42.22856975	41.51725564	40.97584339	40.34178075
0	1	23	1	1	1		6	Negative4.png	746.5629445	1035.460413	0	0	0	3.518768656	14.09194689	26.84208135	47.12969298	63.1958986	79.18867933	89.73032697	100.0493847	109.7128211	120.0170045	131.2806437	139.6755196	146.4537289	151.8739876	158.9337519	167.2482462	173.0583525	176.3046374	180.0279376	184.3625324	187.370013	190.7476102	192.0017098	192.9355612	194.927493	196.4761377	197.8928397	198.1157824	197.7390445	196.5787171	196.556591	195.2895016	193.8110854	190.5464577	188.0616069	185.1515304
0	1	23	1	0	1		7	Neutral2.png	0	0	0	0	0	0	0	0	0	0	0	0	0	0	0	0	0	0	0	0	0	0	0	0	0	0	0	0	0	0	0	0	0	0	0	0	0	0	0	0	0
0	1	23	1	1	1		8	Negative1.png	701.5095752	1489.896037	0	0	0	5.06306123	20.27652196	38.62234626	67.81364297	90.93087252	113.942453	129.1105452	143.9583589	157.8628166	172.689228	188.8961743	200.9753346	210.7283169	218.5273809	228.6854852	240.6489866	249.0089917	253.6799834	259.0373396	265.274271	269.6016537	274.4615871	276.2660771	277.6097707	280.4759076	282.7042107	284.7426649	285.0634511	284.5213732	282.8518093	282.8199727	280.996792	278.8695389	274.1721542	270.5967694	266.4095389
0	1	23	1	1	1		9	Negative12.png	583.1765251	1212.656394	0	0	0	4.120927518	16.50346965	31.43550557	55.19488995	74.01046872	92.74005758	105.0856734	117.170608	128.4877262	140.555241	153.7464011	163.577873	171.5160218	177.863837	186.1317227	195.8690575	202.673434	206.4752483	210.8357084	215.9120724	219.4342164	223.3898141	224.8585249	225.9521842	228.2849907	230.0986515	231.7577904	232.0188848	231.5776766	230.218785	230.1928725	228.708949	226.9775348	223.1542388	220.2441611	216.8360899
0	1	23	1	0	1		10	Neutral7.png	0	0	0	0	0	0	0	0	0	0	0	0	0	0	0	0	0	0	0	0	0	0	0	0	0	0	0	0	0	0	0	0	0	0	0	0	0	0	0	0	0
1	2	23	2	1	2	1		Negative5.png	95.25509601	124.0707342	0	0	0	0.421625206	1.688522491	3.216266597	5.647164811	7.572246544	9.488530374	10.75164961	11.98809772	13.14598809	14.38065393	15.73028349	16.73617266	17.54834992	18.19781509	19.04372879	20.03998649	20.7361639	21.12513962	21.57127217	22.09065113	22.45101288	22.85572266	23.00599114	23.1178869	23.35656376	23.54212517	23.71187695	23.73859035	23.69344893	23.55441641	23.55176522	23.39994028	23.22279379	22.83162021	22.5338809	22.18519029
1	2	23	2	1	2	2		Negative9.png	92.91574229	120.5608737	0	0	0	0.409697771	1.640755559	3.125281024	5.487411098	7.358033829	9.220107544	10.44749416	11.64896416	12.77409875	13.97383689	15.28528653	16.26271991	17.05192133	17.68301366	18.50499715	19.47307153	20.14955464	20.52752655	20.96103837	21.46572452	21.81589194	22.2091528	22.35517031	22.46390063	22.69582551	22.87613754	23.04108718	23.06704487	23.02318048	22.88808107	22.88550488	22.73797495	22.56583979	22.18573219	21.89641569	21.55758925
1	2	23	2	0	2	3		Neutral3.png	0	0	0	0	0	0	0	0	0	0	0	0	0	0	0	0	0	0	0	0	0	0	0	0	0	0	0	0	0	0	0	0	0	0	0	0	0	0	0	0	0
1	2	23	2	1	2	4		Negative6.png	31.8193142	120.5985768	0	0	0	0.409825896	1.641268673	3.126258394	5.489127179	7.360334911	9.222990952	10.45076141	11.65260714	12.7780936	13.97820694	15.2900667	16.26780575	17.05725399	17.68854368	18.51078422	19.47916135	20.15585602	20.53394613	20.96759353	21.47243751	21.82271443	22.21609828	22.36216145	22.47092577	22.70292319	22.8832916	23.04829283	23.07425864	23.03038053	22.89523887	22.89266187	22.74508581	22.57289681	22.19267035	21.90326336	21.56433096
1	2	23	2	1	2	5		Negative8.png	165.676787	123.0160386	0	0	0	0.418041072	1.674168766	3.188925886	5.599159616	7.50787669	9.40787065	10.66025241	11.88618977	13.0342372	14.25840744	15.59656412	16.59390247	17.3991756	18.04311983	18.88184262	19.86963137	20.55989074	20.94555987	21.38789995	21.90286379	22.2601622	22.66143164	22.81042272	22.92136728	23.15801521	23.3419992	23.51030797	23.53679428	23.4920366	23.35418596	23.3515573	23.201023	23.02538239	22.63753408	22.34232578	21.9965993
1	2	23	2	0	2	6		Neutral4.png	0	0	0	0	0	0	0	0	0	0	0	0	0	0	0	0	0	0	0	0	0	0	0	0	0	0	0	0	0	0	0	0	0	0	0	0	0	0	0	0	0
1	2	23	2	0	2	7		Neutral6.png	0	0	0	0	0	0	0	0	0	0	0	0	0	0	0	0	0	0	0	0	0	0	0	0	0	0	0	0	0	0	0	0	0	0	0	0	0	0	0	0	0
1	2	23	2	1	2	8		Negative7.png	100.3474049	170.1991116	0	0	0	0.578381647	2.316299889	4.412045445	7.74672964	10.38753936	13.01628019	14.74901574	16.44516408	18.03354763	19.72725107	21.5786607	22.95853037	24.07266779	24.96359825	26.12401501	27.49067232	28.4456822	28.97927557	29.59127617	30.30375553	30.79809653	31.35327375	31.55941068	31.71290828	32.04032303	32.29487449	32.52773846	32.56438365	32.50245907	32.31173551	32.30809863	32.09982656	31.8568186	31.32021022	30.91177413	30.4334435
1	2	23	2	1	2	9		Negative11.png	90.61516375	128.9398446	0	0	0	0.438171733	1.754787936	3.3424878	5.868785723	7.869416581	9.860904267	11.17359415	12.45856622	13.66189757	14.94501742	16.3476127	17.39297762	18.23702847	18.91198167	19.79109294	20.82644841	21.54994705	21.95418797	22.41782883	22.95759063	23.33209465	23.75268712	23.90885282	24.02513989	24.27318354	24.46602723	24.64244086	24.67020261	24.62328964	24.47880084	24.4760456	24.31826235	24.13416382	23.72763877	23.41821479	23.05583994
1	2	23	2	0	2	10		Neutral8.png	0	0	0	0	0	0	0	0	0	0	0	0	0	0	0	0	0	0	0	0	0	0	0	0	0	0	0	0	0	0	0	0	0	0	0	0	0	0	0	0	0
0	2	24	1	1	2		1	Negative5.png	384.6251522	82.90203265	0	0	0	0.281723058	1.128243075	2.149056667	3.773343043	5.059651129	6.340080601	7.184076186	8.010250566	8.783933951	9.608917444	10.51071781	11.18283648	11.72552003	12.15948202	12.7247077	13.39039078	13.85556512	14.11547232	14.41357079	14.7606113	15.00139913	15.27181957	15.37222651	15.44699342	15.60647339	15.73046248	15.84388785	15.8617373	15.83157455	15.73867529	15.73690381	15.63545687	15.51709049	15.25571471	15.05677018	14.82378082
0	2	24	1	1	2		2	Negative9.png	567.5768422	173.3616622	0	0	0	0.589128831	2.359340158	4.494027758	7.890675306	10.58055516	13.25814188	15.02307421	16.75073949	18.36863755	20.0938125	21.97962405	23.38513373	24.51997347	25.42745873	26.60943775	28.00148957	28.97424494	29.51775326	30.14112573	30.86684401	31.3703706	31.93586383	32.14583109	32.3021809	32.6356795	32.89496091	33.13215182	33.16947794	33.10640271	32.91213522	32.90843077	32.69628869	32.44876529	31.90218593	31.4861605	30.99894177
0	2	24	1	0	2		3	Neutral3.png	0	0	0	0	0	0	0	0	0	0	0	0	0	0	0	0	0	0	0	0	0	0	0	0	0	0	0	0	0	0	0	0	0	0	0	0	0	0	0	0	0
0	2	24	1	1	2		4	Negative6.png	75.13584955	79.56944525	0	0	0	0.270398044	1.082888715	2.062666516	3.621658035	4.856257689	6.085215044	6.895282763	7.688245673	8.43082768	9.222647576	10.08819638	10.73329648	11.25416463	11.67068174	12.21318585	12.85210907	13.29858382	13.54804299	13.83415816	14.16724796	14.39835633	14.65790612	14.75427678	14.82603813	14.97910715	15.09811199	15.20697776	15.22410968	15.19515944	15.10599465	15.10429438	15.00692552	14.89331736	14.64244865	14.45150152	14.22787812
0	2	24	1	1	2		5	Negative8.png	341.3687399	48.88188175	0	0	0	0.166113577	0.665250813	1.267157517	2.224892472	2.983343837	3.738328968	4.235977712	4.723118461	5.17930872	5.665747282	6.197479708	6.593783927	6.913768757	7.169647632	7.502924078	7.895433653	8.1697164	8.322966601	8.498735679	8.703362669	8.845339428	9.004788599	9.063991971	9.108077108	9.202111967	9.275220189	9.342099673	9.352624322	9.334839329	9.280062741	9.279018215	9.219201622	9.149408743	8.995292619	8.877988101	8.740609585
0	2	24	1	0	2		6	Neutral4.png	0	0	0	0	0	0	0	0	0	0	0	0	0	0	0	0	0	0	0	0	0	0	0	0	0	0	0	0	0	0	0	0	0	0	0	0	0	0	0	0	0
0	2	24	1	0	2		7	Neutral6.png	0	0	0	0	0	0	0	0	0	0	0	0	0	0	0	0	0	0	0	0	0	0	0	0	0	0	0	0	0	0	0	0	0	0	0	0	0	0	0	0	0
0	2	24	1	1	2		8	Negative7.png	466.3357295	284.6780933	0	0	0	0.967411539	3.874284829	7.379666515	12.95731924	17.37438504	21.77126421	24.66946883	27.50647704	30.16323592	32.99615473	36.09285575	38.40085056	40.26437684	41.75456314	43.69549707	45.98139265	47.57875934	48.4712572	49.4949004	50.68660619	51.51344983	52.44204923	52.78683757	53.04358041	53.59122021	54.01698756	54.40648001	54.46777342	54.36419725	54.04518959	54.03910649	53.69074687	53.2842874	52.38674658	51.70358903	50.90352462
0	2	24	1	1	2		9	Negative11.png	332.7927693	79.19222756	0	0	0	0.269116158	1.077755026	2.052887959	3.604488712	4.833235456	6.056366649	6.862594051	7.651797734	8.390859356	9.178925444	10.04037091	10.68241276	11.20081161	11.61535413	12.15528637	12.79118062	13.23553876	13.4838153	13.76857408	14.10008478	14.33009753	14.58841686	14.68433066	14.75575181	14.90809517	15.02653584	15.1348855	15.1519362	15.12312321	15.03438113	15.03268892	14.93578166	14.82271208	14.57303268	14.38299077	14.16042752
0	2	24	1	0	2		10	Neutral8.png	0	0	0	0	0	0	0	0	0	0	0	0	0	0	0	0	0	0	0	0	0	0	0	0	0	0	0	0	0	0	0	0	0	0	0	0	0	0	0	0	0
1	1	24	2	1	1	1		Negative2.png	591.8184651	1090.947974	0	0	0	3.707330079	14.84709672	28.28047687	49.65524747	66.58239818	83.43218936	94.53873577	105.4107643	115.5920385	126.4483956	138.3156231	147.160358	154.3017934	160.0125093	167.4505876	176.2106335	182.3320878	185.7523325	189.6751545	194.2420286	197.4106721	200.9692656	202.2905691	203.2744631	205.3731372	207.0047697	208.4973889	208.7322785	208.3353523	207.112846	207.0895342	205.7545449	204.1969043	200.757334	198.1393266	195.0733069
1	1	24	2	1	1	2		Negative10.png	17.76200828	124.8418197	0	0	0	0.424245559	1.699016467	3.23625533	5.682261301	7.619307198	9.547500515	10.81846989	12.06260239	13.22768892	14.47002807	15.82804542	16.84018608	17.65741093	18.31091245	19.16208341	20.16453274	20.86503681	21.25642997	21.70533518	22.22794202	22.59054339	22.99776839	23.14897077	23.26156195	23.50172216	23.68843681	23.85924358	23.886123	23.84070104	23.70080444	23.69813677	23.54536826	23.36712083	22.97351615	22.67392642	22.32306874
1	1	24	2	0	1	3		Neutral5.png	0	0	0	0	0	0	0	0	0	0	0	0	0	0	0	0	0	0	0	0	0	0	0	0	0	0	0	0	0	0	0	0	0	0	0	0	0	0	0	0	0
1	1	24	2	0	1	4		Neutral1.png	0	0	0	0	0	0	0	0	0	0	0	0	0	0	0	0	0	0	0	0	0	0	0	0	0	0	0	0	0	0	0	0	0	0	0	0	0	0	0	0	0
1	1	24	2	1	1	5		Negative3.png	1043.409769	0	0	0	0	0	0	0	0	0	0	0	0	0	0	0	0	0	0	0	0	0	0	0	0	0	0	0	0	0	0	0	0	0	0	0	0	0	0	0	0
1	1	24	2	1	1	6		Negative4.png	258.2771871	94.929588	0	0	0	0.322595876	1.291930329	2.460845138	4.320785498	5.793713154	7.259909318	8.22635309	9.172390129	10.0583207	11.00299407	12.03562904	12.80525972	13.42667664	13.92359851	14.57082801	15.33308942	15.86575198	16.16336692	16.50471397	16.90210366	17.17782535	17.48747882	17.60245295	17.68806716	17.87068473	18.01266235	18.14254364	18.16298272	18.12844391	18.02206669	18.0200382	17.90387318	17.76833402	17.46903744	17.24122973	16.97443791
1	1	24	2	0	1	7		Neutral2.png	0	0	0	0	0	0	0	0	0	0	0	0	0	0	0	0	0	0	0	0	0	0	0	0	0	0	0	0	0	0	0	0	0	0	0	0	0	0	0	0	0
1	1	24	2	1	1	8		Negative1.png	385.7407156	128.95213	0	0	0	0.438213482	1.754955133	3.342806274	5.869344903	7.870166382	9.861843818	11.17465877	12.45975327	13.66319928	14.94644139	16.3491703	17.39463482	18.2387661	18.91378361	19.79297864	20.82843276	21.55200033	21.95627977	22.41996481	22.95977803	23.33431774	23.75495028	23.91113087	24.02742902	24.27549629	24.46835836	24.6447888	24.6725532	24.62563576	24.48113319	24.47837769	24.32057941	24.13646333	23.72989955	23.42044609	23.05803671
1	1	24	2	1	1	9		Negative12.png	150.6694223	17.40454471	0	0	0	0.059145251	0.236864603	0.451175341	0.792179824	1.062228771	1.331043555	1.508232924	1.68168089	1.844108838	2.017306788	2.206631758	2.347737097	2.461668682	2.552775145	2.671439251	2.811193495	2.908852713	2.963417919	3.026001041	3.098859112	3.149410375	3.206182744	3.227262287	3.242958936	3.276440337	3.302470745	3.326283391	3.330030725	3.323698324	3.304194951	3.303823044	3.282525162	3.257675192	3.202801671	3.161035036	3.112120991
1	1	24	2	0	1	10		Neutral7.png	0	0	0	0	0	0	0	0	0	0	0	0	0	0	0	0	0	0	0	0	0	0	0	0	0	0	0	0	0	0	0	0	0	0	0	0	0	0	0	0	0
1	1	26	1	1	1	1		Negative2.png	413.9180713	1354.088276	0	0	0	4.601550501	18.42826613	35.10182254	61.63225934	82.64229544	103.5563126	117.3417952	130.8361934	143.473225	156.9481717	171.6778143	182.6559288	191.5199024	198.6080621	207.8402297	218.713228	226.3111976	230.5564167	235.4254365	241.0938559	245.0267868	249.4437251	251.0837313	252.3049439	254.9098252	256.9350129	258.7876569	259.0792026	258.5865364	257.0691575	257.0402229	255.3832297	253.449881	249.1806748	245.9311953	242.1256413
1	1	26	1	1	1	2		Negative10.png	584.1321841	2156.509653	0	0	0	7.328390807	29.34870238	55.90286873	98.15502029	131.6154279	164.9229166	186.8775608	208.3686264	228.4942571	249.9543445	273.4126499	290.8963032	305.0129932	316.3015371	331.00461	348.320856	360.4213188	367.1822192	374.9365794	383.9640567	390.2276096	397.2619884	399.8738487	401.8187416	405.9672537	409.1925507	412.143056	412.6073694	411.8227533	409.4061883	409.3601073	406.7211937	403.6421589	396.8430567	391.6679629	385.6072695
1	1	26	1	0	1	3		Neutral5.png	0	0	0	0	0	0	0	0	0	0	0	0	0	0	0	0	0	0	0	0	0	0	0	0	0	0	0	0	0	0	0	0	0	0	0	0	0	0	0	0	0
1	1	26	1	0	1	4		Neutral1.png	0	0	0	0	0	0	0	0	0	0	0	0	0	0	0	0	0	0	0	0	0	0	0	0	0	0	0	0	0	0	0	0	0	0	0	0	0	0	0	0	0
1	1	26	1	1	1	5		Negative3.png	238.3487669	1129.827055	0	0	0	3.83945149	15.37621588	29.28833332	51.42485558	68.95525418	86.40553632	97.90789657	109.1673813	119.7114945	130.9547492	143.2448997	152.4048422	159.8007833	165.7150171	173.4181728	182.4904081	188.8300182	192.3721532	196.4347762	201.1644041	204.4459714	208.1313857	209.4997776	210.5187355	212.6922019	214.3819823	215.9277954	216.1710559	215.7599841	214.4939102	214.4697677	213.0872022	211.4740506	207.9119012	205.2005936	202.0253074
1	1	26	1	1	1	6		Negative4.png	192.6506827	1261.822363	0	0	0	4.288006496	17.17258669	32.71002742	57.43271282	77.01115084	96.50011258	109.3462693	121.9211758	133.6971355	146.2539159	159.9798987	170.209978	178.4699712	185.0751524	193.6782515	203.810377	210.8906303	214.8465854	219.3838361	224.6660164	228.3309623	232.4469357	233.975194	235.1131946	237.5405825	239.4277764	241.1541835	241.4258637	240.9667672	239.5527806	239.5258175	237.9817298	236.1801172	232.2018094	229.1737454	225.6274972
1	1	26	1	0	1	7		Neutral2.png	0	0	0	0	0	0	0	0	0	0	0	0	0	0	0	0	0	0	0	0	0	0	0	0	0	0	0	0	0	0	0	0	0	0	0	0	0	0	0	0	0
1	1	26	1	1	1	8		Negative1.png	256.6622625	1500.485287	0	0	0	5.099046305	20.42063481	38.89684977	68.29561997	91.57715235	114.7522848	130.0281823	144.981525	158.9848069	173.9165951	190.2387303	202.4037417	212.2260421	220.080537	230.3108388	242.3593693	250.778792	255.4829822	260.8784152	267.1596748	271.5178138	276.4122885	278.2296038	279.5828475	282.4693551	284.7134956	286.7664379	287.089504	286.5435733	284.8621433	284.8300804	282.9939416	280.8515693	276.1207986	272.5200022	268.3030115
1	1	26	1	1	1	9		Negative12.png	206.7155347	1561.423544	0	0	0	5.306130639	21.2499651	40.47654286	71.06926667	95.29631716	119.4126465	135.3089344	150.8695677	165.441556	180.9797595	197.9647752	210.6238365	220.8450438	229.0185282	239.6643068	252.2021566	260.963512	265.8587506	271.4733048	278.0096612	282.5447946	287.6380455	289.5291662	290.9373684	293.9411039	296.2763842	298.4127013	298.748888	298.1807857	296.4310688	296.3977038	294.4869951	292.257616	287.3347175	283.5876842	279.1994315
1	1	26	1	0	1	10		Neutral7.png	0	0	0	0	0	0	0	0	0	0	0	0	0	0	0	0	0	0	0	0	0	0	0	0	0	0	0	0	0	0	0	0	0	0	0	0	0	0	0	0	0
0	2	26	2	1	2		1	Negative5.png	301.386792	1247.685908	0	0	0	4.239967079	16.98019868	32.34357027	56.78928234	76.1483791	95.41900199	108.1212406	120.5552678	132.199299	144.6154032	158.187611	168.3030806	176.4705355	183.0017175	191.5084343	201.5270475	208.5279792	212.439615	216.9260339	222.1490369	225.7729236	229.842785	231.3539218	232.4791732	234.8793666	236.7454179	238.4524837	238.7211202	238.267167	236.8690216	236.8423606	235.3155716	233.5341428	229.6004048	226.6062649	223.099746
0	2	26	2	1	2		2	Negative9.png	190.2455615	936.4511111	0	0	0	3.182308831	12.74449429	24.27547841	42.62321649	57.1531936	71.61676661	81.15043638	90.48280003	99.2222319	108.5411434	118.7277689	126.3199383	132.4500245	137.3520055	143.7367249	151.2561987	156.5107506	159.4466302	162.8139136	166.7340403	169.4539498	172.5085858	173.6427701	174.4873279	176.2887939	177.6893594	178.9705982	179.1722234	178.8315087	177.7821302	177.7621198	176.6161877	175.2791357	172.3266672	170.0794144	167.4475954
0	2	26	2	0	2		3	Neutral3.png	0	0	0	0	0	0	0	0	0	0	0	0	0	0	0	0	0	0	0	0	0	0	0	0	0	0	0	0	0	0	0	0	0	0	0	0	0	0	0	0	0
0	2	26	2	1	2		4	Negative6.png	697.6789969	1371.613603	0	0	0	4.6611062	18.6667745	35.55612888	62.42993662	83.71189572	104.8965932	118.8604948	132.5295446	145.3301313	158.9794779	173.8997593	185.0199584	193.9986542	201.1785526	210.5302079	221.5439302	229.2402367	233.5403997	238.4724369	244.21422	248.1980531	252.6721576	254.3333897	255.5704079	258.2090029	260.2604017	262.1370236	262.4323427	261.9333001	260.3962825	260.3669733	258.6885344	256.7301634	252.4057028	249.1141668	245.2593594
0	2	26	2	1	2		5	Negative8.png	337.4698476	1418.959999	0	0	0	4.822001793	19.31112835	36.78348226	64.58494044	86.60152632	108.5174932	122.9634113	137.1042998	150.3467468	164.4672519	179.9025629	191.4066174	200.6952466	208.1229862	217.797449	229.1913513	237.1533248	241.6019241	246.7042091	252.6441914	256.7655414	261.3940865	263.1126622	264.3923807	267.1220568	269.2442673	271.1856678	271.491181	270.9749121	269.3848385	269.3545177	267.6181412	265.5921696	261.118434	257.7132782	253.7254076
0	2	26	2	0	2		6	Neutral4.png	0	0	0	0	0	0	0	0	0	0	0	0	0	0	0	0	0	0	0	0	0	0	0	0	0	0	0	0	0	0	0	0	0	0	0	0	0	0	0	0	0
0	2	26	2	0	2		7	Neutral6.png	0	0	0	0	0	0	0	0	0	0	0	0	0	0	0	0	0	0	0	0	0	0	0	0	0	0	0	0	0	0	0	0	0	0	0	0	0	0	0	0	0
0	2	26	2	1	2		8	Negative7.png	368.1366968	1156.906439	0	0	0	3.931474407	15.74474879	29.99030803	52.65739237	70.60795474	88.47648043	100.2545261	111.783875	122.5807067	134.0934366	146.678154	156.0576395	163.6308445	169.686829	177.5746118	186.864288	193.3558441	196.982876	201.1428709	205.9858572	209.3460761	213.1198215	214.5210106	215.5643906	217.7899501	219.5202307	221.1030934	221.3521843	220.93126	219.6348412	219.61012	218.1944176	216.5426025	212.8950764	210.1187849	206.8673943
0	2	26	2	1	2		9	Negative11.png	624.7807447	1190.639379	0	0	0	4.046107868	16.20383229	30.86476185	54.19277033	72.66673305	91.05626709	103.1777356	115.0432559	126.1549003	138.003317	150.9549781	160.6079496	168.4019731	174.6345373	182.7523112	192.3128546	198.9936907	202.7264792	207.0077707	211.9919682	215.450164	219.3339438	220.7759886	221.8497914	224.1402434	225.9209754	227.549991	227.8063449	227.3731473	226.0389277	226.0134857	224.5565044	222.8565258	219.1026457	216.2454034	212.8992091
0	2	26	2	0	2		10	Neutral8.png	0	0	0	0	0	0	0	0	0	0	0	0	0	0	0	0	0	0	0	0	0	0	0	0	0	0	0	0	0	0	0	0	0	0	0	0	0	0	0	0	0
1	1	28	1	1	1	1		Negative2.png	825.7428243	150.0762673	0	0	0	0.509998894	2.042440986	3.89040404	6.830824538	9.159408169	11.47734983	13.00522199	14.50083268	15.90141975	17.3948746	19.02738986	20.24411589	21.22652751	22.0121222	23.0353415	24.24041728	25.0825152	25.55302119	26.09266423	26.7209063	27.15680077	27.64633873	27.82810385	27.96345324	28.25215736	28.47661289	28.68194507	28.71425766	28.6596545	28.49148041	28.48827352	28.30462571	28.09034887	27.61718434	27.25703814	26.83526111
1	1	28	1	1	1	2		Negative10.png	198.159535	202.0729742	0	0	0	0.686697472	2.750082556	5.238306693	9.197490422	12.33285505	15.45389061	17.51112241	19.52491518	21.41076162	23.42165161	25.61978207	27.2580654	28.58085176	29.63863029	31.01636291	32.63895955	33.77281791	34.40633943	35.13295181	35.97886	36.5657782	37.22492566	37.46966668	37.65191038	38.04064139	38.34286372	38.61933704	38.66284492	38.58932348	38.36288236	38.35856439	38.11128838	37.82277136	37.1856702	36.70074466	36.13283515
1	1	28	1	0	1	3		Neutral5.png	0	0	0	0	0	0	0	0	0	0	0	0	0	0	0	0	0	0	0	0	0	0	0	0	0	0	0	0	0	0	0	0	0	0	0	0	0	0	0	0	0
1	1	28	1	0	1	4		Neutral1.png	0	0	0	0	0	0	0	0	0	0	0	0	0	0	0	0	0	0	0	0	0	0	0	0	0	0	0	0	0	0	0	0	0	0	0	0	0	0	0	0	0
1	1	28	1	1	1	5		Negative3.png	1106.800423	525.852784	0	0	0	1.786986996	7.15651647	13.631601	23.93455118	32.09368392	40.21552823	45.56904507	50.80952089	55.71704305	60.949965	66.6701412	70.933432	74.3757077	77.1283558	80.71361767	84.93608713	87.88671712	89.53532478	91.426182	93.62748171	95.15481396	96.87010779	97.50699526	97.98124649	98.99283791	99.77930849	100.4987727	100.6119929	100.4206686	99.83140283	99.82016621	99.17668195	98.42587657	96.76795364	95.50603603	94.02816994
1	1	28	1	1	1	6		Negative4.png	417.1715073	80.14044852	0	0	0	0.272338464	1.0906597	2.077468546	3.647647641	4.891106984	6.128883536	6.944764433	7.743417774	8.49132867	9.288830794	10.16059091	10.81032036	11.33492635	11.75443245	12.30082966	12.94433789	13.39401662	13.64526595	13.93343433	14.26891443	14.50168127	14.76309363	14.86015587	14.93243219	15.08659966	15.2064585	15.3161055	15.33336036	15.30420238	15.21439772	15.21268525	15.11461766	15.00019423	14.74752525	14.55520784	14.32997969
1	1	28	1	0	1	7		Neutral2.png	0	0	0	0	0	0	0	0	0	0	0	0	0	0	0	0	0	0	0	0	0	0	0	0	0	0	0	0	0	0	0	0	0	0	0	0	0	0	0	0	0
1	1	28	1	1	1	8		Negative1.png	681.7725844	0.38191095	0	0	0	0.001297835	0.005197561	0.009900219	0.01738294	0.023308671	0.02920732	0.033095417	0.036901416	0.040465601	0.044266113	0.048420504	0.051516803	0.054016824	0.056015989	0.058619856	0.061686507	0.063829461	0.065026794	0.066400067	0.067998804	0.069108059	0.070353825	0.070816377	0.071160812	0.0718955	0.07246669	0.072989215	0.073071443	0.07293249	0.072504524	0.072496363	0.07202902	0.071483733	0.070279634	0.069363141	0.068289812
1	1	28	1	1	1	9		Negative12.png	407.0034429	65.24738954	0	0	0	0.221727906	0.887974795	1.691398064	2.969779817	3.98215843	4.989910325	5.654170379	6.304404395	6.913325788	7.562622526	8.272377377	8.801363063	9.228477857	9.570024214	10.01488062	10.53880122	10.90491301	11.10947092	11.34408696	11.61722246	11.80673261	12.01956489	12.09858937	12.15743408	12.28295153	12.38053617	12.4698067	12.48385497	12.46011561	12.38699999	12.38560576	12.30576275	12.21260342	12.00688968	11.85031196	11.66693953
1	1	28	1	0	1	10		Neutral7.png	0	0	0	0	0	0	0	0	0	0	0	0	0	0	0	0	0	0	0	0	0	0	0	0	0	0	0	0	0	0	0	0	0	0	0	0	0	0	0	0	0
0	2	28	2	1	2		1	Negative5.png	1164.156869	1028.67463	0	0	0	3.495708767	13.99959676	26.66617453	46.82083338	62.78175078	78.66972446	89.1422885	99.39372139	108.9938294	119.2304854	130.4203095	138.7601704	145.4939594	150.878697	157.8921959	166.152202	171.9242323	175.1492431	178.8481431	183.1543315	186.1421029	189.4975653	190.7434463	191.6711778	193.6500557	195.1885516	196.5959693	196.817451	196.443182	195.2904586	195.2684776	194.0096919	192.5409644	189.2977311	186.8291645	183.9381589
0	2	28	2	1	2		2	Negative9.png	481.8559373	3.184380101	0	0	0	0.010821367	0.043337355	0.082548197	0.144939251	0.194348098	0.24353114	0.275950161	0.307684645	0.337402879	0.36909162	0.403731001	0.429547996	0.450393211	0.467062282	0.488773371	0.514343166	0.532211147	0.542194537	0.553644905	0.566975204	0.576224193	0.586611411	0.590468178	0.593340078	0.599465921	0.604228511	0.608585333	0.609270955	0.608112363	0.604543976	0.604475931	0.600579216	0.596032601	0.585992801	0.578351071	0.569401632
0	2	28	2	0	2		3	Neutral3.png	0	0	0	0	0	0	0	0	0	0	0	0	0	0	0	0	0	0	0	0	0	0	0	0	0	0	0	0	0	0	0	0	0	0	0	0	0	0	0	0	0
0	2	28	2	1	2		4	Negative6.png	1163.032568	0	0	0	0	0	0	0	0	0	0	0	0	0	0	0	0	0	0	0	0	0	0	0	0	0	0	0	0	0	0	0	0	0	0	0	0	0	0	0	0
0	2	28	2	1	2		5	Negative8.png	1068.096423	78.69344791	0	0	0	0.267421173	1.070966957	2.039958171	3.581786413	4.802794091	6.018221587	6.819371094	7.603604103	8.338010863	9.121113441	9.977133228	10.61513128	11.13026508	11.54219667	12.07872823	12.7106174	13.15217682	13.39888963	13.6818549	14.01127764	14.23984169	14.49653404	14.59184374	14.66281505	14.8141989	14.93189359	15.03956083	15.05650414	15.02787262	14.93968947	14.93800792	14.84171101	14.72935359	14.48124675	14.29240179	14.07124031
0	2	28	2	0	2		6	Neutral4.png	0	0	0	0	0	0	0	0	0	0	0	0	0	0	0	0	0	0	0	0	0	0	0	0	0	0	0	0	0	0	0	0	0	0	0	0	0	0	0	0	0
0	2	28	2	0	2		7	Neutral6.png	0	0	0	0	0	0	0	0	0	0	0	0	0	0	0	0	0	0	0	0	0	0	0	0	0	0	0	0	0	0	0	0	0	0	0	0	0	0	0	0	0
0	2	28	2	1	2		8	Negative7.png	1264.342781	632.9908277	0	0	0	2.151070437	8.61459599	16.40892407	28.81101295	38.63249976	48.40910095	54.85335143	61.16152974	67.06891791	73.36800332	80.25361689	85.38551703	89.5291272	92.84260399	97.15833256	102.2410943	105.7928902	107.7773877	110.053491	112.7032868	114.5418001	116.6065705	117.3732184	117.9440943	119.1617888	120.1084961	120.974545	121.1108329	120.880528	120.1712043	120.1576783	119.3830896	118.4793139	116.4836033	114.9645807	113.1856119
0	2	28	2	1	2		9	Negative11.png	1174.564476	497.4220403	0	0	0	1.690371801	6.769592427	12.8945952	22.64050633	30.3585076	38.04123648	43.10531021	48.06245459	52.70464678	57.6546457	63.065555	67.09834682	70.35451253	72.95833602	76.34975722	80.34393474	83.13503604	84.69451012	86.48313631	88.5654206	90.01017614	91.63273094	92.23518446	92.68379484	93.64069358	94.38464286	95.0652085	95.17230734	94.99132725	94.43392067	94.42329157	93.81459792	93.10438556	91.53609985	90.34240904	88.94444523
0	2	28	2	0	2		10	Neutral8.png	0	0	0	0	0	0	0	0	0	0	0	0	0	0	0	0	0	0	0	0	0	0	0	0	0	0	0	0	0	0	0	0	0	0	0	0	0	0	0	0	0
0	2	29	1	1	2		1	Negative5.png	78.86262551	40.62278944	0	0	0	0.138046995	0.552849905	1.053058335	1.848974205	2.479277478	3.106700175	3.520266089	3.925099442	4.304211706	4.708461513	5.150352325	5.479696905	5.745617036	5.958262566	6.235228559	6.561419639	6.789359519	6.916716536	7.062787637	7.23284081	7.350829148	7.483337756	7.532538115	7.569174619	7.647321329	7.708077172	7.763656685	7.772403087	7.75762305	7.712101525	7.711233482	7.661523513	7.603522852	7.475446219	7.377961495	7.26379448
0	2	29	1	1	2		2	Negative9.png	146.8692928	209.4989155	0	0	0	0.711932787	2.851144817	5.43080823	9.535487251	12.7860728	16.0218027	18.15463532	20.24243258	22.19758163	24.28236944	26.56127857	28.25976687	29.63116405	30.72781469	32.15617733	33.83840247	35.01392878	35.67073146	36.42404598	37.3010403	37.90952704	38.59289738	38.84663234	39.03557328	39.4385897	39.75191833	40.03855172	40.08365846	40.0074352	39.77267263	39.76819598	39.51183287	39.2127132	38.55219933	38.04945336	37.46067385
0	2	29	1	0	2		3	Neutral3.png	0	0	0	0	0	0	0	0	0	0	0	0	0	0	0	0	0	0	0	0	0	0	0	0	0	0	0	0	0	0	0	0	0	0	0	0	0	0	0	0	0
0	2	29	1	1	2		4	Negative6.png	145.6161142	430.0733004	0	0	0	1.461502951	5.853019612	11.14872415	19.57508211	26.2481002	32.89062164	37.26904223	41.55501123	45.56867117	49.84846217	54.52675833	58.01352801	60.82882331	63.08010064	66.01233844	69.46572203	71.87892058	73.22724878	74.77370291	76.57405513	77.82319718	79.22606524	79.74694923	80.13481975	80.96215864	81.60538049	82.19380056	82.28639869	82.1299225	81.6479863	81.63879634	81.1125171	80.49846435	79.14251758	78.11044722	76.90176151
0	2	29	1	1	2		5	Negative8.png	375.5579448	666.8397126	0	0	0	2.266097911	9.075257432	17.28638351	30.35166822	40.69835439	50.99775471	57.78660843	64.43211359	70.65539654	77.29132256	84.54514106	89.95146713	94.31665489	97.80731829	102.3538284	107.7083885	111.4501149	113.5407324	115.9385493	118.7300418	120.6668686	122.8420516	123.6496957	124.2510989	125.5339091	126.5312411	127.4436016	127.5871773	127.344557	126.5973025	126.5830532	125.7670438	124.8149392	122.7125088	121.1122572	119.2381589
0	2	29	1	0	2		6	Neutral4.png	0	0	0	0	0	0	0	0	0	0	0	0	0	0	0	0	0	0	0	0	0	0	0	0	0	0	0	0	0	0	0	0	0	0	0	0	0	0	0	0	0
0	2	29	1	0	2		7	Neutral6.png	0	0	0	0	0	0	0	0	0	0	0	0	0	0	0	0	0	0	0	0	0	0	0	0	0	0	0	0	0	0	0	0	0	0	0	0	0	0	0	0	0
0	2	29	1	1	2		8	Negative7.png	379.2762463	209.5045671	0	0	0	0.711951992	2.851221731	5.430954735	9.535744486	12.78641772	16.02223491	18.15512507	20.24297865	22.19818044	24.2830245	26.5619951	28.26052922	29.6319634	30.72864362	32.1570448	33.83931532	35.01487334	35.67169374	36.42502858	37.30204655	37.91054971	38.59393849	38.84768029	39.03662633	39.43965362	39.7529907	40.03963182	40.08473979	40.00851446	39.77374557	39.7692688	39.51289877	39.21377103	38.55323934	38.0504798	37.46168441
0	2	29	1	1	2		9	Negative11.png	129.2868257	0.442206077	0	0	0	0.001502733	0.006018139	0.01146324	0.020127314	0.026988584	0.033818497	0.038320437	0.042727318	0.046854207	0.051254735	0.05606501	0.059650145	0.062544862	0.06485965	0.067874609	0.071425416	0.073906693	0.075293059	0.07688314	0.078734282	0.080018664	0.081461108	0.081996686	0.082395499	0.083246178	0.083907546	0.084512566	0.084607776	0.084446886	0.083951354	0.083941904	0.083400778	0.082769403	0.081375203	0.080314017	0.079071233
0	2	29	1	0	2		10	Neutral8.png	0	0	0	0	0	0	0	0	0	0	0	0	0	0	0	0	0	0	0	0	0	0	0	0	0	0	0	0	0	0	0	0	0	0	0	0	0	0	0	0	0
1	1	29	2	1	1	1		Negative2.png	601.5470895	440.4067556	0	0	0	1.496618767	5.993651258	11.41659673	20.04541643	26.87876843	33.68089103	38.16451279	42.5534616	46.66355853	51.04618091	55.8368834	59.40743038	62.29036933	64.59573854	67.59842979	71.1347885	73.60596944	74.98669419	76.57030527	78.41391491	79.69307034	81.12964539	81.66304476	82.06023472	82.90745224	83.56612891	84.16868706	84.26351006	84.10327419	83.60975841	83.60034764	83.0614234	82.43261668	81.04409031	79.98722219	78.74949515
1	1	29	2	1	1	2		Negative10.png	481.6817131	1380.515117	0	0	0	4.691355903	18.78791835	35.78688147	62.83509517	84.25517019	105.5773524	119.631877	133.3896364	146.2732965	160.0112249	175.028336	186.2207031	195.257669	202.4841636	211.8965093	222.9817086	230.7279628	235.056033	240.0200782	245.7991244	249.8088118	254.3119524	255.9839656	257.2290118	259.8847308	261.9494428	263.8382436	264.1354792	263.633198	262.0862054	262.0567061	260.3673744	258.3962939	254.0437683	250.7308709	246.8510465
1	1	29	2	0	1	3		Neutral5.png	0	0	0	0	0	0	0	0	0	0	0	0	0	0	0	0	0	0	0	0	0	0	0	0	0	0	0	0	0	0	0	0	0	0	0	0	0	0	0	0	0
1	1	29	2	0	1	4		Neutral1.png	0	0	0	0	0	0	0	0	0	0	0	0	0	0	0	0	0	0	0	0	0	0	0	0	0	0	0	0	0	0	0	0	0	0	0	0	0	0	0	0	0
1	1	29	2	1	1	5		Negative3.png	427.8294571	635.6283657	0	0	0	2.16003349	8.650491177	16.47729656	28.9310623	38.79347315	48.61081136	55.08191366	61.41637681	67.34837981	73.67371216	80.58801662	85.74130029	89.902176	93.22945935	97.56317064	102.6671112	106.2337066	108.2264731	110.5120604	113.1728974	115.0190714	117.0924452	117.8622876	118.4355422	119.6583106	120.6089627	121.4786202	121.6154759	121.3842114	120.6719321	120.6583497	119.8805335	118.972992	116.9689656	115.4436136	113.6572322
1	1	29	2	1	1	6		Negative4.png	126.3202371	1093.356218	0	0	0	3.71551393	14.87987136	28.34290541	49.76486036	66.72937738	83.61636411	94.74742798	105.6434563	115.8472054	126.7275277	138.6209518	147.4852113	154.6424113	160.3657335	167.8202312	176.5996146	182.7345819	186.1623767	190.0938583	194.6708136	197.8464519	201.412901	202.7371211	203.7231871	205.826494	207.4617283	208.9576424	209.1930505	208.7952481	207.5700431	207.5466799	206.2087436	204.6476646	201.2005014	198.5767149	195.503927
1	1	29	2	0	1	7		Neutral2.png	0	0	0	0	0	0	0	0	0	0	0	0	0	0	0	0	0	0	0	0	0	0	0	0	0	0	0	0	0	0	0	0	0	0	0	0	0	0	0	0	0
1	1	29	2	1	1	8		Negative1.png	613.5117399	1142.491192	0	0	0	3.882487582	15.5485666	29.61662381	52.00127251	69.72816789	87.37404878	99.00533804	110.3910293	121.0533307	132.4226101	144.8505198	154.1131354	161.591977	167.5725029	175.3620026	184.535928	190.9465982	194.5284366	198.6365973	203.4192391	206.7375892	210.4643131	211.8480432	212.8784225	215.0762511	216.7849721	218.3481121	218.5940993	218.1784198	216.8981546	216.8737415	215.4756789	213.8444456	210.2423684	207.50067	204.2897922
1	1	29	2	1	1	9		Negative12.png	349.5548341	1478.129351	0	0	0	5.023074917	20.11638498	38.31732028	67.27807419	90.21273183	113.0425748	128.0908746	142.8214254	156.6160705	171.325388	187.4043374	199.3881007	209.0640573	216.8015269	226.8794061	238.7484239	247.0424045	251.6765063	256.991552	263.1792262	267.4724328	272.2939841	274.0842229	275.4173044	278.2608055	280.4715103	282.4938655	282.8121183	282.2743214	280.6179432	280.586358	278.7775762	276.6671234	272.0068371	268.4596894	264.3055282
1	1	29	2	0	1	10		Neutral7.png	0	0	0	0	0	0	0	0	0	0	0	0	0	0	0	0	0	0	0	0	0	0	0	0	0	0	0	0	0	0	0	0	0	0	0	0	0	0	0	0	0
1	2	30	1	1	2	1		Negative5.png	792.3165746	77.1480886	0	0	0	0.262169632	1.049935616	1.999898059	3.511448321	4.708478201	5.900037481	6.685454244	7.454286711	8.174271402	8.941995637	9.781205153	10.40667438	10.91169214	11.31553432	11.84152964	12.46100995	12.89389815	13.13576609	13.41317457	13.7361282	13.96020377	14.21185527	14.3052933	14.37487091	14.52328192	14.63866536	14.74421826	14.76082884	14.73275958	14.64630814	14.64465961	14.55025376	14.44010278	14.19686819	14.01173171	13.79491334
1	2	30	1	1	2	2		Negative9.png	48.01841574	68.41144454	0	0	0	0.232480203	0.931035538	1.773419376	3.113793957	4.175266052	5.231887067	5.928359219	6.610125166	7.248575109	7.929358326	8.673531465	9.228169361	9.675996321	10.03410535	10.50053427	11.04986147	11.43372719	11.64820477	11.89419809	12.1805788	12.37927891	12.6024321	12.68528874	12.74698702	12.87859121	12.98090804	13.07450758	13.0892371	13.06434655	12.98768531	12.98622347	12.90250862	12.8048317	12.58914224	12.42497156	12.23270681
1	2	30	1	0	2	3		Neutral3.png	0	0	0	0	0	0	0	0	0	0	0	0	0	0	0	0	0	0	0	0	0	0	0	0	0	0	0	0	0	0	0	0	0	0	0	0	0	0	0	0	0
1	2	30	1	1	2	4		Negative6.png	148.3222477	73.11194328	0	0	0	0.248453742	0.995006287	1.895269683	3.327740391	4.462145433	5.59136608	6.335692308	7.064301879	7.746619236	8.474178554	9.269483268	9.862229916	10.34082673	10.72354116	11.22201806	11.80908911	12.21932996	12.44854413	12.71143947	13.01749718	13.22984982	13.46833571	13.55688536	13.62282288	13.76346949	13.87281643	13.97284714	13.98858871	13.96198794	13.88005937	13.87849709	13.78903025	13.68464202	13.4541327	13.27868198	13.07320687
1	2	30	1	1	2	5		Negative8.png	307.4393592	273.8893164	0	0	0	0.930748418	3.727456549	7.099990708	12.46626064	16.71592776	20.94617329	23.73454127	26.46403208	29.02010467	31.74566106	34.7250028	36.94552885	38.73843091	40.17214188	42.03951798	44.23878232	45.77561174	46.63428557	47.61913458	48.7656769	49.56118469	50.45459188	50.78631337	51.03332613	51.56021139	51.96984294	52.34457434	52.40354484	52.30389402	51.99697617	51.9911236	51.65596618	51.26491077	50.4013851	49.74411797	48.97437452
1	2	30	1	0	2	6		Neutral4.png	0	0	0	0	0	0	0	0	0	0	0	0	0	0	0	0	0	0	0	0	0	0	0	0	0	0	0	0	0	0	0	0	0	0	0	0	0	0	0	0	0
1	2	30	1	0	2	7		Neutral6.png	0	0	0	0	0	0	0	0	0	0	0	0	0	0	0	0	0	0	0	0	0	0	0	0	0	0	0	0	0	0	0	0	0	0	0	0	0	0	0	0	0
1	2	30	1	1	2	8		Negative7.png	451.3551228	379.1921029	0	0	0	1.288595169	5.160559405	9.82973868	17.2591894	23.14273475	28.99939144	32.85980897	36.63871271	40.17752376	43.9509804	48.07579577	51.15005201	53.6322748	55.61720756	58.20253758	61.24735758	63.37505496	64.56386488	65.9273608	67.5147166	68.6160749	69.85297217	70.31223132	70.65421357	71.38367149	71.95079492	72.46960007	72.55124308	72.4132793	71.98836011	71.9802574	71.51624131	70.97483604	69.77930888	68.8693409	67.80365262
1	2	30	1	1	2	9		Negative11.png	146.5114022	193.0055213	0	0	0	0.655883866	2.626680383	5.003252502	8.784779065	11.77945308	14.76044099	16.72536034	18.64878986	20.45001427	22.37067127	24.47016684	26.03493684	27.29836691	28.30868062	29.62459138	31.17437859	32.25735827	32.8624523	33.55646001	34.36441047	34.92499237	35.55456245	35.78832141	35.96238744	36.33367525	36.6223362	36.88640356	36.92795916	36.85773678	36.64145656	36.63733235	36.40115215	36.12558152	35.51706847	35.05390259	34.51147642
1	2	30	1	0	2	10		Neutral8.png	0	0	0	0	0	0	0	0	0	0	0	0	0	0	0	0	0	0	0	0	0	0	0	0	0	0	0	0	0	0	0	0	0	0	0	0	0	0	0	0	0
0	1	30	2	1	1		1	Negative2.png	669.4373947	1181.132803	0	0	0	4.013802008	16.07445395	30.61832436	53.76007202	72.08653069	90.3292348	102.3539203	114.1247012	125.1476254	136.9014394	149.7496888	159.3255868	167.0573796	173.2401803	181.2931383	190.7773463	197.4048398	201.107824	205.3549319	210.2993334	213.7299175	217.5826875	219.0132185	220.0784475	222.3506116	224.1171254	225.7331343	225.9874413	225.5577026	224.234136	224.2088971	222.7635489	221.0771437	217.3532362	214.5188074	211.1993306
0	1	30	2	1	1		2	Negative10.png	372.9948234	1193.278007	0	0	0	4.055074627	16.23974232	30.93316262	54.31286933	72.82777302	91.25806091	103.4063923	115.2982083	126.4344777	138.3091523	151.2895161	160.96388	168.7751762	175.0215526	183.1573166	192.7390477	199.4346895	203.1757503	207.4665298	212.461773	215.9276327	219.8200194	221.2652601	222.3414426	224.6369706	226.4216489	228.0542746	228.3111966	227.877039	226.5398626	226.5143642	225.054154	223.350408	219.5882087	216.7246344	213.3710245
0	1	30	2	0	1		3	Neutral5.png	0	0	0	0	0	0	0	0	0	0	0	0	0	0	0	0	0	0	0	0	0	0	0	0	0	0	0	0	0	0	0	0	0	0	0	0	0	0	0	0	0
0	1	30	2	0	1		4	Neutral1.png	0	0	0	0	0	0	0	0	0	0	0	0	0	0	0	0	0	0	0	0	0	0	0	0	0	0	0	0	0	0	0	0	0	0	0	0	0	0	0	0	0
0	1	30	2	1	1		5	Negative3.png	132.1821428	224.4130377	0	0	0	0.762614923	3.054116379	5.817424731	10.21431378	13.69630688	17.16238676	19.44705466	21.68348115	23.77781628	26.01101908	28.4521626	30.27156542	31.74059168	32.91531233	34.44535939	36.24734129	37.50655272	38.21011285	39.01705545	39.95648255	40.60828716	41.3403063	41.61210452	41.81449607	42.24620302	42.58183736	42.88887603	42.93719391	42.85554434	42.60406915	42.59927381	42.32466034	42.00424649	41.29671097	40.75817476	40.12748034
0	1	30	2	1	1		6	Negative4.png	44.07939584	250.1288642	0	0	0	0.85000411	3.404092154	6.484052152	11.38478731	15.26578721	19.12905038	21.67552181	24.16822377	26.50255189	28.99166075	31.71253857	33.74042949	35.37779367	36.68712731	38.39250476	40.40097847	41.80448483	42.58866697	43.48807833	44.53515579	45.26165167	46.07755397	46.38049796	46.60608186	47.08725876	47.46135394	47.80357664	47.85743133	47.76642542	47.48613331	47.48078846	47.17470662	46.81757607	46.02896299	45.42871511	44.72574847
0	1	30	2	0	1		7	Neutral2.png	0	0	0	0	0	0	0	0	0	0	0	0	0	0	0	0	0	0	0	0	0	0	0	0	0	0	0	0	0	0	0	0	0	0	0	0	0	0	0	0	0
0	1	30	2	1	1		8	Negative1.png	217.4485708	1074.208086	0	0	0	3.650443509	14.61927767	27.84653134	48.89331998	65.56073456	82.15197665	93.08810032	103.7933047	113.8183538	124.5081271	136.1932598	144.9022779	151.9341327	157.5572214	164.8811672	173.5067958	179.5343204	182.9020837	186.7647125	191.2615109	194.3815337	197.8855229	199.1865518	200.1553486	202.2218199	203.8284161	205.298132	205.5294174	205.1385817	203.934834	203.9118799	202.5973751	201.0636356	197.6768432	195.0990074	192.0800338
0	1	30	2	1	1		9	Negative12.png	266.4991815	921.7404231	0	0	0	3.132318018	12.54429133	23.89413551	41.9536494	56.25537545	70.49174054	79.87564612	89.0614079	97.66355224	106.8360732	116.8626772	124.3355814	130.3693702	135.1943462	141.4787682	148.8801187	154.0521269	156.9418869	160.2562737	164.1148193	166.7920018	169.7986525	170.91502	171.7463107	173.5194775	174.8980415	176.1591534	176.3576113	176.0222489	174.989355	174.9696589	173.8417283	172.52568	169.6195917	167.407641	164.8171652
0	1	30	2	0	1		10	Neutral7.png	0	0	0	0	0	0	0	0	0	0	0	0	0	0	0	0	0	0	0	0	0	0	0	0	0	0	0	0	0	0	0	0	0	0	0	0	0	0	0	0	0
0	2	31	1	1	2		1	Negative5.png	440.1333971	1195.385047	0	0	0	4.062234906	16.26841777	30.98778308	54.40877269	72.95636921	91.41920052	103.588983	115.501797	126.6577304	138.5533727	151.5566567	161.2481031	169.0731923	175.3305983	183.4807281	193.0793781	199.7868428	203.5345094	207.8328654	212.836929	216.3089085	220.2081683	221.6559609	222.7340436	225.033625	226.8214546	228.4569631	228.7143388	228.2794146	226.9398771	226.9143337	225.451545	223.7447907	219.9759483	217.1073176	213.747786
0	2	31	1	1	2		2	Negative9.png	496.1222475	1685.800637	0	0	0	5.728796934	22.94265694	43.70075115	76.73037562	102.8872613	128.9246062	146.0871323	162.8872668	178.6200046	195.3959225	213.7339003	227.4013346	238.4367246	247.2612779	258.7550589	272.2916264	281.7508782	287.036053	293.0978414	300.1548592	305.0512442	310.5502042	312.5919644	314.1123386	317.3553403	319.8766403	322.1831283	322.5460943	321.9327392	320.0436465	320.0076237	317.9447152	315.5377522	310.2227142	306.1772064	301.4394021
0	2	31	1	0	2		3	Neutral3.png	0	0	0	0	0	0	0	0	0	0	0	0	0	0	0	0	0	0	0	0	0	0	0	0	0	0	0	0	0	0	0	0	0	0	0	0	0	0	0	0	0
0	2	31	1	1	2		4	Negative6.png	292.640361	1767.293873	0	0	0	6.005732527	24.0517272	45.81328779	80.4395963	107.8609312	135.1569466	153.1491258	170.761395	187.2546686	204.8415507	224.0660041	238.3941354	249.9629868	259.2141276	271.2635291	285.4544674	295.3709886	300.9116538	307.2664749	314.6646358	319.7977168	325.5625019	327.7029628	329.2968334	332.6966049	335.3397869	337.7577728	338.138285	337.4952797	335.5148664	335.4771022	333.3144707	330.7911528	325.2191807	320.9781092	316.0112748
0	2	31	1	1	2		5	Negative8.png	764.0376694	1944.491727	0	0	0	6.607897755	26.46327545	50.40676057	88.50487853	118.6756156	148.7084681	168.5046345	187.8827992	206.0297722	225.3800043	246.531999	262.2967414	275.0255447	285.2042517	298.4617874	314.0755812	324.9863832	331.0825836	338.0745714	346.2145094	351.8622591	358.2050508	360.5601252	362.3138053	366.0544552	368.9626561	371.6230815	372.0417458	371.3342695	369.1552899	369.1137393	366.7342714	363.9579528	357.8273065	353.1610036	347.6961692
0	2	31	1	0	2		6	Neutral4.png	0	0	0	0	0	0	0	0	0	0	0	0	0	0	0	0	0	0	0	0	0	0	0	0	0	0	0	0	0	0	0	0	0	0	0	0	0	0	0	0	0
0	2	31	1	0	2		7	Neutral6.png	0	0	0	0	0	0	0	0	0	0	0	0	0	0	0	0	0	0	0	0	0	0	0	0	0	0	0	0	0	0	0	0	0	0	0	0	0	0	0	0	0
0	2	31	1	1	2		8	Negative7.png	982.875245	1177.634624	0	0	0	4.00191427	16.026846	30.52764161	53.60085	71.87303093	90.06170535	102.0507772	113.7866964	124.7769738	136.4959763	149.3061729	158.8537098	166.5626032	172.7270922	180.7561997	190.2123182	196.8201829	200.5122	204.7467291	209.6764867	213.0969104	216.9382696	218.3645637	219.4266379	221.6920725	223.4533544	225.064577	225.3181309	224.8896649	223.5700184	223.5448543	222.1037868	220.4223762	216.7094978	213.8834638	210.5738183
0	2	31	1	1	2		9	Negative11.png	858.3217812	1461.62146	0	0	0	4.966976733	19.89172326	37.88938876	66.52670618	89.20522737	111.7801044	126.6603434	141.226382	154.8669672	169.4120095	185.3113877	197.1613152	206.7292098	214.3802666	224.3455951	236.0820585	244.2834111	248.8657589	254.1214456	260.2400153	264.4852749	269.2529786	271.0232239	272.3414175	275.1531621	277.3391775	279.3389468	279.6536453	279.1218547	277.4839751	277.4527426	275.6641614	273.5772783	268.9690385	265.4615058	261.3537386
0	2	31	1	0	2		10	Neutral8.png	0	0	0	0	0	0	0	0	0	0	0	0	0	0	0	0	0	0	0	0	0	0	0	0	0	0	0	0	0	0	0	0	0	0	0	0	0	0	0	0	0
1	1	31	2	1	1	1		Negative2.png	153.372454	376.3415653	0	0	0	1.278908287	5.12176543	9.75584463	17.12944522	22.96876162	28.78139149	32.61278874	36.36328495	39.87549336	43.62058343	47.71439092	50.76553675	53.22909968	55.19911092	57.76500599	60.78693687	62.8986395	64.07851266	65.43175864	67.00718166	68.10026061	69.32785964	69.78366635	70.12307778	70.84705208	71.40991221	71.9248173	72.00584657	71.86891992	71.44719501	71.43915321	70.97862532	70.44129	69.2547501	68.35162271	67.29394563
1	1	31	2	1	1	2		Negative10.png	0	960.3604125	0	0	0	3.263558968	13.06988442	24.89527556	43.71146479	58.61241866	73.44527301	83.22235473	92.79299061	101.7555561	111.3123964	121.7591049	129.5451162	135.8317147	140.8588522	147.4065851	155.1180447	160.5067549	163.5175929	166.9708491	170.9910639	173.7804176	176.9130439	178.076186	178.942307	180.7897677	182.2260921	183.5400434	183.7468164	183.3974026	182.3212316	182.3007102	181.1255205	179.7543311	176.7264807	174.4218514	171.7228373
1	1	31	2	0	1	3		Neutral5.png	0	0	0	0	0	0	0	0	0	0	0	0	0	0	0	0	0	0	0	0	0	0	0	0	0	0	0	0	0	0	0	0	0	0	0	0	0	0	0	0	0
1	1	31	2	0	1	4		Neutral1.png	0	0	0	0	0	0	0	0	0	0	0	0	0	0	0	0	0	0	0	0	0	0	0	0	0	0	0	0	0	0	0	0	0	0	0	0	0	0	0	0	0
1	1	31	2	1	1	5		Negative3.png	188.2307081	1395.849175	0	0	0	4.743465091	18.99660497	36.1843839	63.53303536	85.19103364	106.7500517	120.9606869	134.8712605	147.8980257	161.7885479	176.9724615	188.2891477	197.4264916	204.7332544	214.2501477	225.4584757	233.2907713	237.6669155	242.6860988	248.5293357	252.5835606	257.1367199	258.8273049	260.0861804	262.7713978	264.8590435	266.7688242	267.0693614	266.5615011	264.9973253	264.9674983	263.2594024	261.2664281	256.8655569	253.5158615	249.592942
1	1	31	2	1	1	6		Negative4.png	981.5582518	830.6491494	0	0	0	2.822765751	11.30459798	21.5327904	37.80756742	50.6959211	63.52537314	71.98191145	80.25988756	88.01192241	96.27796625	105.3136881	112.0480803	117.4855781	121.8337244	127.4970865	134.1669963	138.8278793	141.4320579	144.4188994	147.8961231	150.3087322	153.0182498	154.0242919	154.77343	156.3713631	157.6136901	158.7501722	158.9290175	158.6267973	157.6959795	157.6782299	156.6617674	155.4757779	152.8568847	150.8635306	148.5290594
1	1	31	2	0	1	7		Neutral2.png	0	0	0	0	0	0	0	0	0	0	0	0	0	0	0	0	0	0	0	0	0	0	0	0	0	0	0	0	0	0	0	0	0	0	0	0	0	0	0	0	0
1	1	31	2	1	1	8		Negative1.png	0	1170.130453	0	0	0	3.976413107	15.92471907	30.33311211	53.25929246	71.41503865	89.48781045	101.400485	113.0616201	123.9818649	135.626191	148.354758	157.8414557	165.5012262	171.6264336	179.6043776	189.0002394	195.5659972	199.2344879	203.4420336	208.3403776	211.7390055	215.5558866	216.9730921	218.0283984	220.2793971	222.0294557	223.6304113	223.8823495	223.4566138	222.1453763	222.1203725	220.6884879	219.0177917	215.3285726	212.5205468	209.2319912
1	1	31	2	1	1	9		Negative12.png	315.8310364	596.9129746	0	0	0	2.02846834	8.12359973	15.47368342	27.16890464	36.43060742	45.64998288	51.72693779	57.6755761	63.24626762	69.18633128	75.67949342	80.51889652	84.42633809	87.55096045	91.62071038	96.41377581	99.76313399	101.6345233	103.7808982	106.2796667	108.0133923	109.9604794	110.6834315	111.2217698	112.3700609	113.2628098	114.0794975	114.2080175	113.990839	113.3219438	113.3091887	112.5787484	111.7264842	109.8445208	108.4120762	106.7345012
1	1	31	2	0	1	10		Neutral7.png	0	0	0	0	0	0	0	0	0	0	0	0	0	0	0	0	0	0	0	0	0	0	0	0	0	0	0	0	0	0	0	0	0	0	0	0	0	0	0	0	0
1	1	32	1	1	1	1		Negative2.png	567.7665295	321.7355434	0	0	0	1.093342566	4.378612771	8.340301107	14.64401457	19.63606384	24.60529872	27.88077182	31.08708238	34.08967998	37.29136882	40.79117724	43.39961105	45.50571846	47.18988703	49.38347849	51.96693634	53.77223732	54.78091445	55.93780854	57.28464245	58.21911895	59.26859707	59.65826761	59.94843147	60.56735929	61.04855013	61.48874404	61.55801621	61.4409572	61.0804233	61.07354834	60.67984165	60.22047206	59.20609551	58.43400917	57.52979784
1	1	32	1	1	1	2		Negative10.png	277.3260173	75.0545429	0	0	0	0.25505521	1.021443812	1.945627395	3.416159148	4.58070557	5.739929845	6.504032977	7.252001856	7.952448528	8.699339249	9.515775376	10.12427143	10.61558466	11.00846789	11.52018942	12.12285908	12.54400011	12.77930455	13.04918507	13.3633748	13.5813697	13.8261922	13.91709464	13.98478413	14.12916776	14.24142007	14.34410861	14.36026843	14.33296088	14.24885545	14.24725166	14.15540767	14.04824582	13.81161182	13.63149934	13.42056471
1	1	32	1	0	1	3		Neutral5.png	0	0	0	0	0	0	0	0	0	0	0	0	0	0	0	0	0	0	0	0	0	0	0	0	0	0	0	0	0	0	0	0	0	0	0	0	0	0	0	0	0
1	1	32	1	0	1	4		Neutral1.png	0	0	0	0	0	0	0	0	0	0	0	0	0	0	0	0	0	0	0	0	0	0	0	0	0	0	0	0	0	0	0	0	0	0	0	0	0	0	0	0	0
1	1	32	1	1	1	5		Negative3.png	989.2664804	436.4044085	0	0	0	1.483017732	5.9391819	11.31284449	19.86324685	26.63449842	33.3748044	37.81767971	42.16674246	46.23948747	50.58228127	55.32944661	58.86754502	61.72428428	64.00870266	66.98410592	70.48832676	72.93705	74.30522694	75.87444641	77.70130162	78.96883228	80.39235197	80.92090389	81.31448424	82.15400239	82.80669311	83.4037753	83.49773657	83.33895689	82.84992612	82.84060087	82.30657428	81.68348206	80.30757439	79.26031093	78.03383216
1	1	32	1	1	1	6		Negative4.png	1297.020487	86.84158991	0	0	0	0.295110717	1.181857903	2.251181205	3.952654701	5.300088965	6.641365259	7.52546805	8.390902761	9.201352072	10.0655393	11.0101938	11.71425197	12.28272419	12.73730833	13.32939389	14.02671065	14.51399038	14.78624854	15.09851283	15.46204493	15.71427514	15.99754614	16.10272448	16.18104436	16.34810292	16.47798405	16.59679946	16.61549713	16.58390103	16.48658714	16.48473147	16.37846372	16.25447249	15.98067597	15.77227746	15.5282163
1	1	32	1	0	1	7		Neutral2.png	0	0	0	0	0	0	0	0	0	0	0	0	0	0	0	0	0	0	0	0	0	0	0	0	0	0	0	0	0	0	0	0	0	0	0	0	0	0	0	0	0
1	1	32	1	1	1	8		Negative1.png	442.6472612	0	0	0	0	0	0	0	0	0	0	0	0	0	0	0	0	0	0	0	0	0	0	0	0	0	0	0	0	0	0	0	0	0	0	0	0	0	0	0	0
1	1	32	1	1	1	9		Negative12.png	688.2100565	34.88405606	0	0	0	0.118545259	0.474749453	0.904294031	1.587771808	2.129032884	2.667820318	3.022962265	3.37060529	3.696160813	4.043302729	4.422768148	4.70558661	4.933940518	5.116545866	5.3543852	5.634495653	5.830234736	5.939600178	6.065035987	6.21106595	6.312386216	6.426175489	6.468425371	6.49988628	6.566993297	6.619166234	6.666894094	6.674404903	6.661712824	6.622622071	6.621876656	6.579189155	6.529382179	6.41939878	6.335685608	6.237646831
1	1	32	1	0	1	10		Neutral7.png	0	0	0	0	0	0	0	0	0	0	0	0	0	0	0	0	0	0	0	0	0	0	0	0	0	0	0	0	0	0	0	0	0	0	0	0	0	0	0	0	0
0	2	32	2	1	2		1	Negative5.png	1205.326633	1395.273804	0	0	0	4.74150983	18.98877455	36.16946866	63.50684698	85.15591781	106.7060492	120.9108268	134.8156664	147.837062	161.7218585	176.8995133	188.2115347	197.3451122	204.6488631	214.1618335	225.3655415	233.1946086	237.568949	242.5860634	248.4268916	252.4794454	257.0307279	258.720616	259.9789726	262.6630832	264.7498684	266.6588618	266.9592751	266.4516241	264.8880931	264.8582784	263.1508866	261.1587338	256.7596767	253.411362	249.4900595
0	2	32	2	1	2		2	Negative9.png	1484.965272	413.6643635	0	0	0	1.405741038	5.629704588	10.7233578	18.82821805	25.24663506	31.63571896	35.8470861	39.96952904	43.83005254	47.94655319	52.4463545	55.80009062	58.50797167	60.67335418	63.49371592	66.81533975	69.13646557	70.43334991	71.92080091	73.65246284	74.85394534	76.20328864	76.70429892	77.0773707	77.87314346	78.49182394	79.05779353	79.14685869	78.99635266	78.53280417	78.52396484	78.01776517	77.42714087	76.12292864	75.1302357	73.96766596
0	2	32	2	0	2		3	Neutral3.png	0	0	0	0	0	0	0	0	0	0	0	0	0	0	0	0	0	0	0	0	0	0	0	0	0	0	0	0	0	0	0	0	0	0	0	0	0	0	0	0	0
0	2	32	2	1	2		4	Negative6.png	1141.534379	1100.492519	0	0	0	3.739764971	14.97699181	28.52789866	50.08967402	67.16491791	84.16212547	95.36584144	106.3329878	116.6033364	127.5546742	139.5257264	148.4478426	155.6517574	161.4124355	168.9155885	177.7522747	183.9272848	187.3774527	191.3345948	195.9414239	199.1377894	202.7275166	204.0603799	205.0528819	207.169917	208.8158244	210.3215023	210.5584469	210.158048	208.9248462	208.9013305	207.5546615	205.9833934	202.5137307	199.8728188	196.7799749
0	2	32	2	1	2		5	Negative8.png	347.7105715	1973.34975	0	0	0	6.705964958	26.85601449	51.15484267	89.81837129	120.4368695	150.9154368	171.0053963	190.6711506	209.0874411	228.7248482	250.1907577	266.1894632	279.1071735	289.4369418	302.8912314	318.736748	329.8094762	335.9961498	343.091905	351.3526471	357.0842146	363.521139	365.9111649	367.6908712	371.4870357	374.438397	377.1383055	377.5631831	376.8452072	374.6338896	374.5917223	372.176941	369.3594193	363.1377886	358.4022336	352.8562961
0	2	32	2	0	2		6	Neutral4.png	0	0	0	0	0	0	0	0	0	0	0	0	0	0	0	0	0	0	0	0	0	0	0	0	0	0	0	0	0	0	0	0	0	0	0	0	0	0	0	0	0
0	2	32	2	0	2		7	Neutral6.png	0	0	0	0	0	0	0	0	0	0	0	0	0	0	0	0	0	0	0	0	0	0	0	0	0	0	0	0	0	0	0	0	0	0	0	0	0	0	0	0	0
0	2	32	2	1	2		8	Negative7.png	816.9715494	2183.004862	0	0	0	7.418428543	29.70928505	56.58969997	99.36096796	133.2324753	166.9491849	189.1735672	210.9286754	231.3015726	253.025322	276.7718397	294.4702999	308.7604298	320.1876664	335.0713835	352.6003795	364.8495105	371.6934764	379.5431078	388.6814981	395.022006	402.1428103	404.7867602	406.7555484	410.9550298	414.2199533	417.206709	417.6767269	416.8824709	414.4362157	414.3895685	411.7182328	408.6013685	401.7187315	396.4800556	390.3448996
0	2	32	2	1	2		9	Negative11.png	421.9603706	2458.865847	0	0	0	8.355877213	33.46357473	63.74080194	111.9169704	150.0687373	188.0461451	213.0789682	237.5832162	260.5305866	284.999513	311.7468201	331.6817914	347.7777301	360.6489986	377.4135347	397.157627	410.9546507	418.6634719	427.505042	437.7982283	444.9399706	452.9606136	455.938673	458.1562521	462.8864117	466.5639156	469.9281003	470.4575133	469.5628891	466.8075066	466.7549646	463.7460589	460.235324	452.482945	446.5822705	439.6718298
0	2	32	2	0	2		10	Neutral8.png	0	0	0	0	0	0	0	0	0	0	0	0	0	0	0	0	0	0	0	0	0	0	0	0	0	0	0	0	0	0	0	0	0	0	0	0	0	0	0	0	0
0	2	33	1	1	2		1	Negative5.png	1101.126111	1385.611773	0	0	0	4.70867569	18.85728055	35.91900131	63.06707299	84.56622773	105.9671282	120.0735401	133.8820911	146.8133158	160.6019625	175.6745146	186.9082022	195.9785312	203.231705	212.6787997	223.8049239	231.579776	235.9238249	240.9061966	246.7065782	250.7310687	255.2508343	256.9290203	258.178663	260.8441865	262.9165211	264.8122951	265.1106281	264.6064925	263.0537886	263.0241804	261.328612	259.3502545	254.9816601	251.6565319	247.7623838
0	2	33	1	1	2		2	Negative9.png	723.544567	2012.736824	0	0	0	6.839812666	27.39204711	52.17586775	91.61110108	122.8407292	153.9276335	174.4185785	194.4768514	213.2607218	233.2900818	255.1844402	271.5024718	284.6780131	295.2139585	308.9367889	325.0985742	336.3923085	342.702465	349.9398479	358.3654703	364.211437	370.7768392	373.2145688	375.0297971	378.9017312	381.9120002	384.6657976	385.0991555	384.3668491	382.1113947	382.0683858	379.6054066	376.7316486	370.3858373	365.555763	359.8991313
0	2	33	1	0	2		3	Neutral3.png	0	0	0	0	0	0	0	0	0	0	0	0	0	0	0	0	0	0	0	0	0	0	0	0	0	0	0	0	0	0	0	0	0	0	0	0	0	0	0	0	0
0	2	33	1	1	2		4	Negative6.png	748.2100491	1816.411916	0	0	0	6.172648643	24.72019202	47.08656728	82.67523782	110.8586883	138.9133364	157.4055686	175.5073321	192.4589999	210.5346707	230.2934255	245.0197756	256.9101578	266.4184137	278.8027018	293.388046	303.5801751	309.2748309	315.8062703	323.4100467	328.6857904	334.610795	336.8107453	338.448914	341.9431747	344.6598182	347.1450067	347.5360943	346.8752181	344.8397635	344.8009498	342.5782127	339.9847647	334.2579319	329.8989892	324.7941126
0	2	33	1	1	2		5	Negative8.png	794.8067376	2025.202552	0	0	0	6.882174508	27.56169761	52.49901489	92.17848724	123.6015336	154.8809722	175.4988262	195.6813285	214.5815354	234.7349456	256.764905	273.1840011	286.441144	297.0423429	310.8501647	327.1120467	338.4757278	344.8249658	352.1071729	360.5849787	366.4671519	373.0732165	375.5260439	377.3525148	381.2484293	384.2773421	387.048195	387.4842369	386.747395	384.4779716	384.4346964	381.9564629	379.0649065	372.6797929	367.8198039	362.1281384
0	2	33	1	0	2		6	Neutral4.png	0	0	0	0	0	0	0	0	0	0	0	0	0	0	0	0	0	0	0	0	0	0	0	0	0	0	0	0	0	0	0	0	0	0	0	0	0	0	0	0	0
0	2	33	1	0	2		7	Neutral6.png	0	0	0	0	0	0	0	0	0	0	0	0	0	0	0	0	0	0	0	0	0	0	0	0	0	0	0	0	0	0	0	0	0	0	0	0	0	0	0	0	0
0	2	33	1	1	2		8	Negative7.png	802.0317116	1488.358223	0	0	0	5.057835332	20.25559331	38.58248176	67.74364833	90.83701716	113.824846	128.9772823	143.8097706	157.6998767	172.5109848	188.7012029	200.7678955	210.5108112	218.3018253	228.4494448	240.400598	248.7519741	253.4181447	258.7699712	265.0004651	269.3233812	274.1782983	275.9809259	277.3232326	280.1864111	282.4124143	284.4487645	284.7692196	284.2277011	282.5598605	282.5280568	280.7067579	278.5817005	273.8891642	270.3174698	266.1345612
0	2	33	1	1	2		9	Negative11.png	1005.943353	2222.441954	0	0	0	7.552446223	30.24599837	57.61202164	101.1559743	135.6393876	169.9652068	192.5910838	214.7392091	235.480153	257.5963529	281.7718636	299.7900554	314.3383438	325.9720192	341.1246183	358.9702845	371.4407022	378.4083079	386.3997468	395.7032268	402.1582792	409.4077244	412.0994387	414.103794	418.3791412	421.7030472	424.7437601	425.2222692	424.4136645	421.9232165	421.8757265	419.1561319	415.9829598	408.9759844	403.6426693	397.3966786
0	2	33	1	0	2		10	Neutral8.png	0	0	0	0	0	0	0	0	0	0	0	0	0	0	0	0	0	0	0	0	0	0	0	0	0	0	0	0	0	0	0	0	0	0	0	0	0	0	0	0	0
1	1	33	2	1	1	1		Negative2.png	300.1763159	1572.025082	0	0	0	5.342157471	21.39424518	40.75136489	71.55180295	95.94334691	120.223418	136.2276363	151.893921	166.5648482	182.2085508	199.308889	212.0539011	222.3445069	230.5734866	241.2915464	253.9145239	262.735366	267.6638415	273.3165167	279.8972527	284.4631782	289.5910105	291.4949713	292.9127347	295.9368645	298.2880007	300.4388226	300.7772919	300.2053324	298.4437355	298.4101439	296.4864622	294.2419463	289.285623	285.5131486	281.0951012
1	1	33	2	1	1	2		Negative10.png	609.07042	1757.321485	0	0	0	5.971843712	23.91600944	45.5547751	79.9856962	107.2522995	134.3942904	152.2849443	169.797832	186.1980383	203.6856821	222.8016568	237.0489381	248.5525095	257.7514484	269.7328583	283.8437207	293.7042855	299.2136862	305.5326487	312.8890636	317.9931799	323.7254358	325.8538186	327.4386954	330.8192829	333.4475501	335.851892	336.230257	335.59088	333.6216416	333.5840905	331.4336622	328.9245827	323.3840519	319.1669116	314.2281038
1	1	33	2	0	1	3		Neutral5.png	0	0	0	0	0	0	0	0	0	0	0	0	0	0	0	0	0	0	0	0	0	0	0	0	0	0	0	0	0	0	0	0	0	0	0	0	0	0	0	0	0
1	1	33	2	0	1	4		Neutral1.png	0	0	0	0	0	0	0	0	0	0	0	0	0	0	0	0	0	0	0	0	0	0	0	0	0	0	0	0	0	0	0	0	0	0	0	0	0	0	0	0	0
1	1	33	2	1	1	5		Negative3.png	443.485866	1902.118105	0	0	0	6.463900968	25.88659785	49.30831567	86.57621398	116.0894819	145.4678699	164.8326458	183.7885289	201.54005	220.4686092	241.1596677	256.5808709	269.0322929	278.9891895	291.957822	307.2313659	317.9044039	323.8677582	330.7073793	338.6699349	344.194611	350.399183	352.7029365	354.4184011	358.0775361	360.9223627	363.5248131	363.934354	363.2422947	361.1107986	361.0701535	358.742538	356.0267199	350.0296703	345.4650537	340.1193069
1	1	33	2	1	1	6		Negative4.png	1161.461428	1781.153132	0	0	0	6.05282996	24.24034276	46.17255924	81.07041002	108.7067852	136.2168581	154.3501334	172.1005195	188.7231346	206.4479344	225.8231475	240.2636411	251.9232165	261.2469054	273.3907993	287.693024	297.6873114	303.2714269	309.6760831	317.1322609	322.3055959	328.1155889	330.2728355	331.8792053	335.3056381	337.9695482	340.4064962	340.7899923	340.1419445	338.1460006	338.1079403	335.9283493	333.3852433	327.7695754	323.495245	318.4894603
1	1	33	2	0	1	7		Neutral2.png	0	0	0	0	0	0	0	0	0	0	0	0	0	0	0	0	0	0	0	0	0	0	0	0	0	0	0	0	0	0	0	0	0	0	0	0	0	0	0	0	0
1	1	33	2	1	1	8		Negative1.png	892.5295392	2058.227199	0	0	0	6.994401004	28.01114171	53.35510775	93.68162678	125.6170837	157.4065909	178.3606569	198.872272	218.0806814	238.5627301	260.9519283	277.638768	291.112093	301.8861639	315.9191475	332.4462094	343.9951962	350.4479702	357.848927	366.464979	372.4430719	379.1568605	381.6496857	383.5059406	387.4653852	390.54369	393.3597267	393.802879	393.0540217	390.7475911	390.7036102	388.1849646	385.246256	378.7570215	373.8177814	368.0333028
1	1	33	2	1	1	9		Negative12.png	533.0212374	1237.716471	0	0	0	4.206088294	16.84452109	32.0851341	56.33551658	75.53992755	94.65657159	107.2573149	119.59199	131.1429815	143.4598768	156.923638	166.9582815	175.0604756	181.5394713	189.9782165	199.9167775	206.8617695	210.7421499	215.1927209	220.3739902	223.9689208	228.0062626	229.505325	230.6215852	233.0026002	234.8537411	236.5471669	236.8136569	236.363331	234.9763572	234.9499093	233.4353198	231.6681253	227.7658192	224.7956034	221.3171029
1	1	33	2	0	1	10		Neutral7.png	0	0	0	0	0	0	0	0	0	0	0	0	0	0	0	0	0	0	0	0	0	0	0	0	0	0	0	0	0	0	0	0	0	0	0	0	0	0	0	0	0
1	2	34	1	1	2	1		Negative5.png	270.1385066	612.6477861	0	0	0	2.081939395	8.337740344	15.88157452	27.88508541	37.39092955	46.85333061	53.09047595	59.1959222	64.91345889	71.01010447	77.67442839	82.64139966	86.6518426	89.85883097	94.03586077	98.9552729	102.3929212	104.313641	106.516595	109.0812318	110.8606589	112.8590718	113.6010811	114.1536102	115.3321706	116.2484526	117.0866685	117.2185763	116.9956729	116.3091454	116.2960542	115.5463591	114.6716291	112.7400565	111.2698522	109.5480559
1	2	34	1	1	2	2		Negative9.png	90.19763151	119.9223318	0	0	0	0.407527837	1.632065415	3.108728199	5.458347422	7.319062535	9.171273911	10.39215976	11.58726626	12.70644166	13.89982548	15.20432911	16.17658559	16.96160706	17.58935686	18.40698677	19.36993381	20.04283398	20.41880399	20.85001975	21.35203286	21.70034564	22.09152363	22.23676776	22.3449222	22.57561871	22.75497573	22.91905173	22.94487194	22.90123987	22.766856	22.76429346	22.61754491	22.44632145	22.06822707	21.7804429	21.44341103
1	2	34	1	0	2	3		Neutral3.png	0	0	0	0	0	0	0	0	0	0	0	0	0	0	0	0	0	0	0	0	0	0	0	0	0	0	0	0	0	0	0	0	0	0	0	0	0	0	0	0	0
1	2	34	1	1	2	4		Negative6.png	64.95467469	153.3345305	0	0	0	0.521071335	2.086783842	3.974867497	6.97912663	9.358265477	11.72653132	13.28757467	14.81565614	16.24665096	17.77252979	19.44048812	20.68363014	21.68737062	22.49002113	23.53545526	24.7666941	25.62707456	26.10779557	26.65915465	27.30103631	27.74639436	28.24656053	28.4322719	28.57055983	28.86553192	29.09486055	29.30465063	29.33766475	29.28187611	29.11005085	29.10677434	28.91913939	28.70021046	28.21677319	27.84880795	27.41787384
1	2	34	1	1	2	5		Negative8.png	486.9905614	243.7840432	0	0	0	0.828442728	3.317743242	6.319576332	11.09599842	14.87855207	18.6438189	21.125696	23.55516756	25.83028263	28.25625223	30.9081117	32.88456271	34.48039317	35.75651398	37.41863247	39.37615881	40.74406354	41.50835395	42.38495066	43.40546773	44.11353517	44.90874112	45.20400057	45.42386226	45.89283352	46.25743933	46.59098113	46.64346974	46.5547723	46.28159014	46.27638087	45.97806317	45.62999166	44.86138271	44.27636084	43.5912258
1	2	34	1	0	2	6		Neutral4.png	0	0	0	0	0	0	0	0	0	0	0	0	0	0	0	0	0	0	0	0	0	0	0	0	0	0	0	0	0	0	0	0	0	0	0	0	0	0	0	0	0
1	2	34	1	0	2	7		Neutral6.png	0	0	0	0	0	0	0	0	0	0	0	0	0	0	0	0	0	0	0	0	0	0	0	0	0	0	0	0	0	0	0	0	0	0	0	0	0	0	0	0	0
1	2	34	1	1	2	8		Negative7.png	76.60997959	15.24109301	0	0	0	0.05179327	0.207421424	0.395092515	0.693708833	0.930189659	1.165589734	1.320753785	1.472641503	1.614879034	1.766547814	1.932338963	2.055904367	2.155673819	2.235455399	2.339369101	2.461751357	2.547271159	2.595053701	2.649857501	2.713659034	2.757926581	2.807641926	2.826101201	2.839846697	2.869166231	2.891960959	2.912813602	2.916095128	2.910549869	2.89347084	2.893145162	2.874494689	2.852733665	2.804681134	2.768106251	2.72527241
1	2	34	1	1	2	9		Negative11.png	26.79241679	37.87896737	0	0	0	0.128722761	0.51550826	0.981930657	1.724087256	2.311817381	2.896861494	3.282493549	3.659982875	4.013488413	4.390433608	4.802477385	5.109576745	5.35753559	5.555818209	5.814076835	6.118235694	6.330779624	6.44953445	6.585739337	6.744306454	6.854325398	6.977883856	7.02376103	7.057922962	7.130791338	7.187443493	7.239268948	7.247424585	7.233642849	7.191196025	7.190386614	7.144034251	7.089951181	6.970525345	6.87962512	6.773169392
1	2	34	1	0	2	10		Neutral8.png	0	0	0	0	0	0	0	0	0	0	0	0	0	0	0	0	0	0	0	0	0	0	0	0	0	0	0	0	0	0	0	0	0	0	0	0	0	0	0	0	0
0	1	34	2	1	1		1	Negative2.png	1109.450786	594.2147344	0	0	0	2.019299005	8.086878425	15.40373735	27.04609238	36.26592926	45.44363015	51.49311526	57.41486379	62.96037398	68.87358662	75.33739757	80.154925	84.04470367	87.15520171	91.20655505	95.97795428	99.31217227	101.1751023	103.3117749	105.7992481	107.5251367	109.4634223	110.1831065	110.7190114	111.8621118	112.7508251	113.5638211	113.6917602	113.4755634	112.8096919	112.7969945	112.0698559	111.2214443	109.3479879	107.9220184	106.2520267
0	1	34	2	1	1		2	Negative10.png	897.3177343	1273.086959	0	0	0	4.326286577	17.32589057	33.00203782	57.94542866	77.69864818	97.36159263	110.3224301	123.0095959	134.8906824	147.5595603	161.4080783	171.729484	180.0632162	186.7273635	195.4072645	205.629842	212.7733024	216.7645733	221.3423292	226.6716648	230.3693285	234.5220463	236.0639477	237.2121075	239.6611653	241.5652066	243.3070258	243.5811313	243.1179363	241.6913267	241.664123	240.1062508	238.2885547	234.2747316	231.2196354	227.641729
0	1	34	2	0	1		3	Neutral5.png	0	0	0	0	0	0	0	0	0	0	0	0	0	0	0	0	0	0	0	0	0	0	0	0	0	0	0	0	0	0	0	0	0	0	0	0	0	0	0	0	0
0	1	34	2	0	1		4	Neutral1.png	0	0	0	0	0	0	0	0	0	0	0	0	0	0	0	0	0	0	0	0	0	0	0	0	0	0	0	0	0	0	0	0	0	0	0	0	0	0	0	0	0
0	1	34	2	1	1		5	Negative3.png	494.3973673	564.567131	0	0	0	1.918548598	7.683393708	14.63518708	25.69666132	34.45648593	43.17627688	48.92393047	54.55022073	59.81904461	65.43722488	71.57853204	76.15569494	79.85139795	82.80670158	86.65591769	91.1892539	94.35711524	96.12709674	98.1571627	100.5205266	102.1603041	104.0018813	104.6856577	105.1948243	106.2808911	107.1252633	107.8976959	108.0192516	107.8138417	107.1811929	107.169129	106.4782702	105.672189	103.8922064	102.5373838	100.9507143
0	1	34	2	1	1		6	Negative4.png	875.3979111	418.7247902	0	0	0	1.422937708	5.698573724	10.85453846	19.05854686	25.55548145	32.02272411	36.28560962	40.4584831	44.36623305	48.53309155	53.0879397	56.48270265	59.22370966	61.41558167	64.27044537	67.6327032	69.98222375	71.29497309	72.80062033	74.55346597	75.76964642	77.13549647	77.64263569	78.02027132	78.8257789	79.45202781	80.02492101	80.11507571	79.96272852	79.49350936	79.48456189	78.97216979	78.37432029	77.05415341	76.04931668	74.87252503
0	1	34	2	0	1		7	Neutral2.png	0	0	0	0	0	0	0	0	0	0	0	0	0	0	0	0	0	0	0	0	0	0	0	0	0	0	0	0	0	0	0	0	0	0	0	0	0	0	0	0	0
0	1	34	2	1	1		8	Negative1.png	433.1743469	115.6382997	0	0	0	0.392969561	1.573762508	2.997673892	5.263356755	7.057600818	8.843644927	10.0209166	11.17332984	12.2525245	13.40327661	14.66117895	15.59870313	16.35568098	16.96100542	17.74942682	18.67797413	19.32683603	19.68937511	20.10518638	20.58926589	20.92513576	21.30233954	21.44239506	21.54668586	21.76914111	21.94209088	22.10030553	22.12520336	22.08312997	21.95354675	21.95107575	21.80956956	21.64446278	21.27987521	21.00237167	20.67737972
0	1	34	2	1	1		9	Negative12.png	872.7121837	870.5167537	0	0	0	2.958246426	11.8471703	22.56627218	39.62216885	53.12910835	66.57431918	75.43673513	84.11201867	92.23611802	100.8988966	110.3682944	117.4259086	123.1243831	127.6812217	133.616401	140.6064379	145.4910234	148.2201914	151.3503885	154.994504	157.5229081	160.3624709	161.4167987	162.2018923	163.8765193	165.1784727	166.3695011	166.5569301	166.2402047	165.2647116	165.2461101	164.1808617	162.9379499	160.193361	158.1043345	155.6578186
0	1	34	2	0	1		10	Neutral7.png	0	0	0	0	0	0	0	0	0	0	0	0	0	0	0	0	0	0	0	0	0	0	0	0	0	0	0	0	0	0	0	0	0	0	0	0	0	0	0	0	0
1	2	35	1	1	2	1		Negative5.png	414.6596381	1655.21057	0	0	0	5.624843788	22.52634591	42.90776955	75.33804769	101.0202979	126.5851764	143.4362761	159.93156	175.3788159	191.8503228	209.8555448	223.2749736	234.1101185	242.7745439	254.059762	267.3506987	276.6383056	281.8275771	287.77937	294.7083331	299.5158696	304.9150471	306.9197581	308.412544	311.5966991	314.0722483	316.3368834	316.6932632	316.0910378	314.236224	314.2008549	312.1753793	309.8120924	304.5934996	300.6214005	295.969567
1	2	35	1	1	2	2		Negative9.png	376.7873865	1261.585002	0	0	0	4.287199882	17.16935637	32.70387436	57.42190918	76.99666432	96.48196	109.3257002	121.8982412	133.6719858	146.2264042	159.9498049	170.1779599	178.4363993	185.0403381	193.6418188	203.7720383	210.8509598	214.8061707	219.342568	224.6237546	228.2880111	232.4032103	233.9311811	235.0689676	237.4958989	239.3827378	241.1088201	241.3804492	240.9214391	239.5077185	239.4807605	237.9369632	236.1356895	232.15813	229.1306357	225.5850546
1	2	35	1	0	2	3		Neutral3.png	0	0	0	0	0	0	0	0	0	0	0	0	0	0	0	0	0	0	0	0	0	0	0	0	0	0	0	0	0	0	0	0	0	0	0	0	0	0	0	0	0
1	2	35	1	1	2	4		Negative6.png	0	545.4998505	0	0	0	1.85375293	7.423900345	14.14090889	24.82880093	33.29277758	41.71807264	47.27160915	52.70788117	57.79875962	63.22719554	69.16109065	73.58366777	77.15455479	80.01004814	83.72926362	88.10949422	91.17036652	92.88056994	94.84207393	97.12561925	98.71001613	100.4893973	101.1500803	101.6420507	102.6914375	103.5072924	104.2536374	104.3710878	104.1726152	103.5613331	103.5496767	102.8821503	102.1032931	100.3834264	99.07436066	97.54127811
1	2	35	1	1	2	5		Negative8.png	321.159733	1272.783275	0	0	0	4.325254578	17.32175762	32.99416546	57.93160627	77.68011383	97.33836785	110.2961136	122.980253	134.8585054	147.5243612	161.3695757	171.6885193	180.0202637	186.6828212	195.3606518	205.5807907	212.7225471	216.7128659	221.2895298	226.6175941	230.3143758	234.466103	236.0076366	237.1555225	239.6039961	241.5075833	243.2489869	243.5230271	243.0599426	241.6336733	241.606476	240.0489755	238.231713	234.2188473	231.1644799	227.5874269
1	2	35	1	0	2	6		Neutral4.png	0	0	0	0	0	0	0	0	0	0	0	0	0	0	0	0	0	0	0	0	0	0	0	0	0	0	0	0	0	0	0	0	0	0	0	0	0	0	0	0	0
1	2	35	1	0	2	7		Neutral6.png	0	0	0	0	0	0	0	0	0	0	0	0	0	0	0	0	0	0	0	0	0	0	0	0	0	0	0	0	0	0	0	0	0	0	0	0	0	0	0	0	0
1	2	35	1	1	2	8		Negative7.png	227.701022	397.8162187	0	0	0	1.351884846	5.414021581	10.31252877	18.10687884	24.279396	30.42370386	34.47372678	38.43823232	42.15085297	46.10964389	50.4370506	53.66229971	56.2664375	58.34886073	61.06116989	64.25553699	66.48773676	67.73493538	69.16539975	70.83071893	71.98617072	73.28381851	73.76563429	74.12441308	74.88969851	75.48467635	76.02896275	76.11461568	75.96987578	75.52408657	75.51558589	75.02877953	74.460783	73.20653723	72.25187595	71.13384612
1	2	35	1	1	2	9		Negative11.png	137.2388282	375.7595017	0	0	0	1.276930281	5.113843922	9.740755886	17.1029522	22.9332373	28.73687715	32.56234861	36.30704417	39.81382047	43.55311825	47.6405941	50.68702093	53.14677362	55.11373797	57.67566453	60.69292158	62.80135818	63.97940651	65.33055951	66.90354592	67.99493427	69.22063465	69.67573639	70.01462288	70.73747745	71.29946705	71.81357576	71.89447971	71.75776484	71.33669219	71.32866282	70.8688472	70.33234294	69.14763818	68.24590761	67.18986637
1	2	35	1	0	2	10		Neutral8.png	0	0	0	0	0	0	0	0	0	0	0	0	0	0	0	0	0	0	0	0	0	0	0	0	0	0	0	0	0	0	0	0	0	0	0	0	0	0	0	0	0
0	1	35	2	1	1		1	Negative2.png	808.991452	1219.896195	0	0	0	4.145530279	16.60199866	31.62318183	55.52441448	74.45232602	93.29373427	105.7130558	117.8701399	129.2548236	141.3943839	154.6642979	164.5544656	172.5400067	178.9257197	187.2429663	197.0384349	203.8834349	207.7079468	212.0944397	217.2011107	220.7442826	224.7234959	226.2009752	227.3011639	229.6478977	231.4723864	233.1414308	233.4040839	232.9602416	231.5932371	231.56717	230.0743871	228.3326361	224.4865143	221.5590628	218.1306447
0	1	35	2	1	1		2	Negative10.png	269.5769627	894.571139	0	0	0	3.039989597	12.17453494	23.18983032	40.71702075	54.59718813	68.41392114	77.52122608	86.43622771	94.78481465	103.6869658	113.4180249	120.6706573	126.5265937	131.2093483	137.3085303	144.4917181	149.5112758	152.315857	155.5325488	159.2773596	161.8756293	164.7936558	165.8771171	166.6839046	168.4048054	169.7427348	170.9666741	171.1592822	170.8338049	169.8313567	169.8122412	168.7175575	167.4403012	164.619873	162.4731218	159.9590031
0	1	35	2	0	1		3	Neutral5.png	0	0	0	0	0	0	0	0	0	0	0	0	0	0	0	0	0	0	0	0	0	0	0	0	0	0	0	0	0	0	0	0	0	0	0	0	0	0	0	0	0
0	1	35	2	0	1		4	Neutral1.png	0	0	0	0	0	0	0	0	0	0	0	0	0	0	0	0	0	0	0	0	0	0	0	0	0	0	0	0	0	0	0	0	0	0	0	0	0	0	0	0	0
0	1	35	2	1	1		5	Negative3.png	387.2819044	1600.182719	0	0	0	5.437844579	21.77745242	41.48129101	72.8334172	97.66185512	122.3768235	138.6677045	154.614599	169.5483074	185.4722152	202.8788495	215.8521464	226.3270745	234.7034491	245.6134876	258.4625641	267.4414024	272.4581553	278.2120795	284.9106877	289.5583966	294.7780771	296.7161411	298.159299	301.2375961	303.6308451	305.8201919	306.1647237	305.5825195	303.7893694	303.7551761	301.797038	299.5123191	294.4672196	290.6271738	286.1299916
0	1	35	2	1	1		6	Negative4.png	321.9003816	1309.448752	0	0	0	4.449853578	17.82075107	33.944639	59.60046069	79.91786986	100.1424255	113.4734493	126.5229847	138.7434178	151.774143	166.018201	176.6344058	185.2061653	192.0606533	200.9884689	211.5030227	218.850514	222.9557832	227.6642885	233.1458401	236.9491162	241.2204435	242.8063845	243.987338	246.5063455	248.4647699	250.2563388	250.5382733	250.0618485	248.5944923	248.5665115	246.9641435	245.0945306	240.966065	237.8237094	234.1436112
0	1	35	2	0	1		7	Neutral2.png	0	0	0	0	0	0	0	0	0	0	0	0	0	0	0	0	0	0	0	0	0	0	0	0	0	0	0	0	0	0	0	0	0	0	0	0	0	0	0	0	0
0	1	35	2	1	1		8	Negative1.png	227.1000146	1636.413672	0	0	0	5.56096695	22.27053227	42.42050044	74.48249393	99.87309138	125.1476501	141.8073854	158.1153456	173.3871794	189.6716326	207.4723837	220.7394188	231.4515177	240.0175482	251.1746091	264.3146114	273.4967464	278.6270874	284.5112906	291.361567	296.1145082	301.4523715	303.4343166	304.9101502	308.0581454	310.5055817	312.7444993	313.0968319	312.5014455	310.6676953	310.6327279	308.630254	306.2938051	301.1344756	297.2074844	292.6084781
0	1	35	2	1	1		9	Negative12.png	190.4147881	1637.50606	0	0	0	5.564679174	22.28539896	42.44881824	74.53221472	99.93976166	125.2311924	141.9020489	158.2208955	173.502924	189.7982479	207.6108819	220.8867734	231.6060232	240.1777719	251.3422807	264.4910546	273.6793191	278.8130849	284.7012161	291.5560654	296.3121795	301.653606	303.6368742	305.113693	308.2637896	310.7128597	312.9532718	313.3058396	312.7100558	310.8750816	310.8400907	308.8362801	306.4982715	301.3354979	297.4058853	292.8038089
0	1	35	2	0	1		10	Neutral7.png	0	0	0	0	0	0	0	0	0	0	0	0	0	0	0	0	0	0	0	0	0	0	0	0	0	0	0	0	0	0	0	0	0	0	0	0	0	0	0	0	0
1	1	37	1	1	1	1		Negative2.png	182.6497612	730.0145536	0	0	0	2.480782748	9.935026181	18.92405522	33.22711457	44.55402168	55.82916319	63.2611771	70.53626194	77.34912422	84.61372241	92.55475078	98.47325958	103.2519951	107.0733558	112.0505917	117.9124303	122.0086391	124.2973169	126.9222974	129.9782493	132.0985667	134.4798214	135.3639798	136.0223585	137.4266992	138.5185161	139.5173115	139.6744893	139.4088837	138.590836	138.5752368	137.6819205	136.6396158	134.3380061	132.5861503	130.5345043
1	1	37	1	1	1	2		Negative10.png	155.3085652	521.840974	0	0	0	1.773353804	7.10191833	13.52760347	23.7519509	31.84883638	39.90871792	45.22139198	50.42188742	55.29196936	60.48496856	66.16150468	70.39227019	73.80828425	76.53993198	80.09784136	84.28809696	87.21621614	88.85224633	90.72867792	92.91318358	94.42886358	96.13107118	96.76309974	97.23373283	98.23760667	99.01807715	99.73205242	99.84440885	99.65454426	99.06977405	99.05862316	98.42004814	97.67497077	96.02969638	94.77740613	93.3108149
1	1	37	1	0	1	3		Neutral5.png	0	0	0	0	0	0	0	0	0	0	0	0	0	0	0	0	0	0	0	0	0	0	0	0	0	0	0	0	0	0	0	0	0	0	0	0	0	0	0	0	0
1	1	37	1	0	1	4		Neutral1.png	0	0	0	0	0	0	0	0	0	0	0	0	0	0	0	0	0	0	0	0	0	0	0	0	0	0	0	0	0	0	0	0	0	0	0	0	0	0	0	0	0
1	1	37	1	1	1	5		Negative3.png	325.56905	1219.620231	0	0	0	4.144592477	16.59824296	31.61602803	55.51185374	74.43548341	93.27262936	105.6891414	117.8434754	129.2255836	141.3623977	154.6293097	164.5172401	172.5009747	178.8852431	187.2006082	196.9938609	203.8373124	207.6609591	212.0464597	217.1519755	220.6943458	224.672659	226.149804	227.2497438	229.5959468	231.4200227	233.0886895	233.3512832	232.9075414	231.5408461	231.5147848	230.0223397	228.2809827	224.4357309	221.5089417	218.0812992
1	1	37	1	1	1	6		Negative4.png	124.8114894	760.9802753	0	0	0	2.586012469	10.35644964	19.72677487	34.63654069	46.443912	58.19732191	65.94458662	73.52826566	80.6301156	88.20286316	96.48073368	102.6502935	107.6317332	111.6151882	116.8035482	122.914034	127.1839956	129.5697545	132.3060812	135.4916604	137.7019172	140.1841799	141.1058425	141.7921483	143.2560582	144.3941878	145.43535	145.599195	145.3223229	144.4695754	144.4533145	143.5221055	142.4355883	140.036349	138.2101832	136.0715106
1	1	37	1	0	1	7		Neutral2.png	0	0	0	0	0	0	0	0	0	0	0	0	0	0	0	0	0	0	0	0	0	0	0	0	0	0	0	0	0	0	0	0	0	0	0	0	0	0	0	0	0
1	1	37	1	1	1	8		Negative1.png	790.0895453	1012.51144	0	0	0	3.440781969	13.7796262	26.24717865	46.08515469	61.795284	77.43361574	87.74162819	97.83198406	107.2812491	117.3570602	128.3710627	136.5798824	143.2078658	148.507995	155.4112934	163.541513	169.2228495	172.3971868	176.0379674	180.2764942	183.2173199	186.5200591	187.746364	188.6595184	190.6073029	192.121625	193.5069285	193.7249301	193.3565418	192.2219308	192.2002951	190.9612883	189.5156384	186.3233648	183.8935859	181.0480056
1	1	37	1	1	1	9		Negative12.png	219.4844491	1105.784033	0	0	0	3.757746937	15.0490059	28.66506976	50.33052092	67.48786796	84.56680343	95.82439039	106.8442702	117.1640019	128.1679972	140.19661	149.1616265	156.40018	162.1885573	169.7277877	178.6069635	184.811665	188.2784224	192.2545917	196.8835718	200.0953065	203.7022942	205.0415664	206.0388406	208.1660551	209.8198765	211.3327942	211.5708781	211.168554	209.9294225	209.9057937	208.5526496	206.9738263	203.4874804	200.8338701	197.7261549
1	1	37	1	0	1	10		Neutral7.png	0	0	0	0	0	0	0	0	0	0	0	0	0	0	0	0	0	0	0	0	0	0	0	0	0	0	0	0	0	0	0	0	0	0	0	0	0	0	0	0	0
0	2	37	2	1	2		1	Negative5.png	602.1135862	1915.659413	0	0	0	6.509917918	26.0708863	49.65934492	87.19255593	116.9159308	146.5034655	166.0061006	185.096932	202.9748273	222.0381402	242.8764998	258.4074875	270.9475521	280.9753325	294.0362896	309.4185669	320.167587	326.1733948	333.0617076	341.0809492	346.6449558	352.8936986	355.2138527	356.9415298	360.6267145	363.4917935	366.112771	366.5252274	365.8282413	363.6815709	363.6406364	361.2964505	358.5612983	352.5215553	347.9244429	342.5406394
0	2	37	2	1	2		2	Negative9.png	635.1088087	2427.052992	0	0	0	8.247768706	33.03062233	62.91612217	110.4689864	148.127145	185.6132003	210.3221482	234.5093598	257.1598367	281.3121836	307.7134335	327.3904857	343.2781748	355.9829146	372.5305508	392.0191937	405.6377112	413.2467955	421.9739732	432.1339861	439.1833284	447.1002001	450.0397294	452.2286174	456.8975781	460.5275024	463.8481611	464.3707245	463.4876751	460.7679417	460.7160796	457.7461031	454.2807902	446.6287116	440.8043801	433.9833469
0	2	37	2	0	2		3	Neutral3.png	0	0	0	0	0	0	0	0	0	0	0	0	0	0	0	0	0	0	0	0	0	0	0	0	0	0	0	0	0	0	0	0	0	0	0	0	0	0	0	0	0
0	2	37	2	1	2		4	Negative6.png	597.9525658	1777.351767	0	0	0	6.039911914	24.18860863	46.07401703	80.89738826	108.4747814	135.9261419	154.0207169	171.7332198	188.3203587	206.00733	225.3411922	239.7508666	251.3855579	260.6893481	272.8073243	287.079025	297.0519824	302.6241802	309.0151675	316.4554322	321.6177262	327.4153194	329.5679619	331.1709034	334.5900235	337.2482482	339.6799952	340.0626729	339.4160081	337.4243241	337.386345	335.2114056	332.6737272	327.0700443	322.8048363	317.8097351
0	2	37	2	1	2		5	Negative8.png	589.3442953	1270.042472	0	0	0	4.315940602	17.28445706	32.92311604	57.80685672	77.51283797	97.12876004	110.0586027	122.7154281	134.568102	147.2066832	161.0220835	171.3188064	179.6326092	186.2808197	194.9399634	205.1380944	212.2644718	216.2461979	220.8130064	226.1295973	229.8184184	233.9612052	235.4994193	236.6448334	239.0880344	240.9875224	242.7251761	242.9986262	242.5365389	241.1133409	241.0862022	239.5320556	237.7187064	233.714482	230.6666918	227.0973417
0	2	37	2	0	2		6	Neutral4.png	0	0	0	0	0	0	0	0	0	0	0	0	0	0	0	0	0	0	0	0	0	0	0	0	0	0	0	0	0	0	0	0	0	0	0	0	0	0	0	0	0
0	2	37	2	0	2		7	Neutral6.png	0	0	0	0	0	0	0	0	0	0	0	0	0	0	0	0	0	0	0	0	0	0	0	0	0	0	0	0	0	0	0	0	0	0	0	0	0	0	0	0	0
0	2	37	2	1	2		8	Negative7.png	502.4699015	1888.626597	0	0	0	6.418053249	25.70298714	48.95857737	85.96213869	115.2660723	144.4360827	163.6635065	182.4849377	200.1105492	218.9048503	239.4491495	254.7609718	267.1240773	277.0103507	289.8869982	305.0522086	315.6495439	321.5706009	328.3617093	336.2677874	341.7532776	347.9138412	350.2012545	351.9045515	355.5377327	358.3623812	360.9463728	361.3530088	360.6658582	358.5494806	358.5091237	356.1980178	353.5014627	347.5469495	343.0147092	337.7068792
0	2	37	2	1	2		9	Negative11.png	364.0535218	1898.708559	0	0	0	6.452314429	25.84019614	49.21993054	86.42102616	115.8813916	145.2071188	164.5371833	183.4590881	201.1787895	220.0734194	240.7273892	256.1209498	268.5500527	278.4891015	291.4344878	306.6806539	317.3345604	323.2872255	330.1145865	338.0628692	343.5776424	349.7710927	352.0707167	353.7831063	357.4356824	360.2754095	362.8731951	363.2820018	362.5911831	360.4635077	360.4229354	358.0994922	355.3885422	349.4022423	344.8458078	339.5096433
0	2	37	2	0	2		10	Neutral8.png	0	0	0	0	0	0	0	0	0	0	0	0	0	0	0	0	0	0	0	0	0	0	0	0	0	0	0	0	0	0	0	0	0	0	0	0	0	0	0	0	0
0	1	38	1	1	1		1	Negative2.png	590.2577091	855.620252	0	0	0	2.907624169	11.64443854	22.18011246	38.94414433	52.21994968	65.43508268	74.14584274	82.67267265	90.65775036	99.17228928	108.4796444	115.4164869	121.0174477	125.4963085	131.3299235	138.2003452	143.0013444	145.6838102	148.7604426	152.3421991	154.8273364	157.6183079	158.6545938	159.4262527	161.0722231	162.3518971	163.5225444	163.7067661	163.3954605	162.4366603	162.4183771	161.3713575	160.1497147	157.4520919	155.3988133	152.9941628
0	1	38	1	1	1		2	Negative10.png	615.7662816	1379.640451	0	0	0	4.688383555	18.77601471	35.76420763	62.79528413	84.20178782	105.5104607	119.5560807	133.3051235	146.1806207	159.909845	174.9174416	186.1027175	195.1339577	202.3558737	211.762256	222.840432	230.5817782	234.9071063	239.8680064	245.6433911	249.650538	254.1508256	255.8217794	257.0660367	259.7200731	261.7834769	263.671081	263.9681283	263.4661653	261.9201529	261.8906722	260.2024109	258.2325792	253.8828114	250.5720129	246.6946467
0	1	38	1	0	1		3	Neutral5.png	0	0	0	0	0	0	0	0	0	0	0	0	0	0	0	0	0	0	0	0	0	0	0	0	0	0	0	0	0	0	0	0	0	0	0	0	0	0	0	0	0
0	1	38	1	0	1		4	Neutral1.png	0	0	0	0	0	0	0	0	0	0	0	0	0	0	0	0	0	0	0	0	0	0	0	0	0	0	0	0	0	0	0	0	0	0	0	0	0	0	0	0	0
0	1	38	1	1	1		5	Negative3.png	883.9110943	1436.303893	0	0	0	4.880940934	19.54716753	37.23308534	65.37435967	87.66005343	109.8438983	124.4663883	138.7801203	152.1844293	166.4775288	182.1015049	193.7461731	203.1483368	210.6668654	220.4595788	231.9927483	240.0520407	244.5550151	249.7196651	255.7322516	259.9039766	264.5890963	266.3286781	267.6240385	270.3870793	272.5352295	274.5003597	274.8096072	274.2870279	272.677519	272.6468275	270.8892273	268.8384924	264.3100745	260.8632977	256.8266835
0	1	38	1	1	1		6	Negative4.png	1400.17137	1354.321153	0	0	0	4.602341877	18.43143543	35.10785936	61.64285887	82.65650829	103.5741223	117.3619757	130.8586947	143.4978995	156.9751637	171.7073395	182.687342	191.55284	198.6422187	207.8759742	218.7508423	226.3501186	230.5960679	235.465925	241.1353193	245.0689266	249.4866245	251.1269128	252.3483354	254.9536647	256.9792007	258.8321633	259.1237592	258.6310082	257.1133684	257.0844287	255.4271506	253.4934694	249.2235289	245.9734906	242.1672821
0	1	38	1	0	1		7	Neutral2.png	0	0	0	0	0	0	0	0	0	0	0	0	0	0	0	0	0	0	0	0	0	0	0	0	0	0	0	0	0	0	0	0	0	0	0	0	0	0	0	0	0
0	1	38	1	1	1		8	Negative1.png	1311.876762	1878.401894	0	0	0	6.383307002	25.56383555	48.69352397	85.49675431	114.6420414	143.6541304	162.7774601	181.4969953	199.0271848	217.7197367	238.1528126	253.3817393	265.677913	275.5106639	288.3175994	303.4007079	313.9406711	319.8296724	326.5840149	334.4472908	339.9030835	346.0302949	348.3053245	349.9994002	353.612912	356.4222683	358.9922706	359.3967051	358.7132747	356.6083548	356.5682164	354.2696224	351.587666	345.6653895	341.157686	335.8785916
0	1	38	1	1	1		9	Negative12.png	1228.806362	2041.967797	0	0	0	6.939147249	27.78986175	52.93361776	92.94156889	124.6247449	156.1631241	176.9516591	197.3012383	216.3579068	236.6781532	258.8904832	275.4455016	288.8123913	299.5013501	313.4234772	329.81998	341.2777332	347.6795321	355.0220235	363.5700112	369.5008788	376.1616304	378.6347631	380.476354	384.4045202	387.4585073	390.252298	390.6919496	389.949008	387.6607976	387.6171641	385.1184151	382.2029215	375.76495	370.8647285	365.1259456
0	1	38	1	0	1		10	Neutral7.png	0	0	0	0	0	0	0	0	0	0	0	0	0	0	0	0	0	0	0	0	0	0	0	0	0	0	0	0	0	0	0	0	0	0	0	0	0	0	0	0	0
1	2	38	2	1	2	1		Negative5.png	144.8120538	90.8715644	0	0	0	0.308805637	1.236703251	2.355649615	4.136081762	5.546045117	6.949564736	7.874695238	8.780291349	9.628350405	10.53264115	11.52113332	12.25786405	12.8527168	13.3283964	13.94795831	14.67763478	15.18752723	15.47241981	15.79917505	16.17957724	16.44351246	16.73992894	16.84998819	16.93194259	17.10675368	17.24266208	17.36699124	17.38655659	17.35349424	17.2516644	17.24972262	17.1385234	17.00877822	16.72227589	16.50420644	16.24881937
1	2	38	2	1	2	2		Negative9.png	0	726.5306017	0	0	0	2.468943357	9.887611848	18.83374127	33.0685401	44.34139021	55.56272177	62.95926682	70.19963175	76.97998004	84.20990836	92.11303863	98.0033017	102.7592309	106.5623544	111.5158368	117.3497001	121.42636	123.7041152	126.3165682	129.3579357	131.468134	133.8380243	134.7179631	135.3731998	136.7708383	137.8574446	138.8514733	139.007901	138.7435629	137.9294194	137.9138946	137.0248416	135.9875112	133.6968858	131.9533906	129.911536
1	2	38	2	0	2	3		Neutral3.png	0	0	0	0	0	0	0	0	0	0	0	0	0	0	0	0	0	0	0	0	0	0	0	0	0	0	0	0	0	0	0	0	0	0	0	0	0	0	0	0	0
1	2	38	2	1	2	4		Negative6.png	86.91455799	315.062977	0	0	0	1.070667419	4.287803454	8.167329191	14.34030812	19.22882583	24.09500231	27.30254443	30.44235839	33.38268425	36.51797234	39.94519721	42.49953397	44.5619622	46.21120231	48.35930025	50.88917902	52.65703934	53.64479723	54.77769815	56.09659968	57.01169581	58.0394085	58.42099754	58.70514362	59.31123531	59.78244659	60.2135112	60.28134671	60.16671542	59.81365874	59.80692636	59.42138487	58.97154228	57.97820317	57.22212936	56.33667072
1	2	38	2	1	2	5		Negative8.png	62.35721469	939.4938561	0	0	0	3.192648884	12.78590408	24.35435502	42.76170912	57.33889746	71.84946595	81.41411281	90.77679945	99.54462774	108.8938186	119.1135427	126.7303808	132.8803851	137.7982938	144.2037586	151.7476648	157.01929	159.9647089	163.3429334	167.2757976	170.0045447	173.0691058	174.2069754	175.0542773	176.8615967	178.266713	179.5521149	179.7543952	179.4125734	178.3597852	178.3397098	177.1900543	175.8486579	172.8865962	170.6320415	167.9916712
1	2	38	2	0	2	6		Neutral4.png	0	0	0	0	0	0	0	0	0	0	0	0	0	0	0	0	0	0	0	0	0	0	0	0	0	0	0	0	0	0	0	0	0	0	0	0	0	0	0	0	0
1	2	38	2	0	2	7		Neutral6.png	0	0	0	0	0	0	0	0	0	0	0	0	0	0	0	0	0	0	0	0	0	0	0	0	0	0	0	0	0	0	0	0	0	0	0	0	0	0	0	0	0
1	2	38	2	1	2	8		Negative7.png	12.68758867	143.767223	0	0	0	0.488559091	1.956578972	3.726855655	6.543664051	8.77435654	10.99485444	12.4584965	13.89123334	15.23294123	16.66361286	18.22749894	19.39307512	20.33418722	21.08675635	22.06696062	23.22137632	24.02807335	24.47879977	24.9957568	25.59758826	26.0151582	26.4841165	26.65824041	26.78789986	27.06446717	27.27948684	27.47618707	27.50714128	27.45483357	27.29372934	27.29065727	27.11472981	26.90946094	26.45618774	26.11118169	25.70713571
1	2	38	2	1	2	9		Negative11.png	210.7920345	54.59204793	0	0	0	0.185518234	0.742962483	1.415181279	2.484794614	3.331844927	4.175024097	4.730805976	5.274852363	5.784332759	6.327594932	6.921441999	7.364040731	7.72140478	8.007174299	8.379382631	8.817743446	9.124066696	9.295218911	9.491520559	9.720051172	9.878613032	10.05668835	10.1228076	10.17204257	10.27706217	10.35871057	10.43340262	10.44515671	10.42529416	10.36411881	10.36295226	10.29614816	10.21820239	10.04608309	9.915075579	9.761649109
1	2	38	2	0	2	10		Neutral8.png	0	0	0	0	0	0	0	0	0	0	0	0	0	0	0	0	0	0	0	0	0	0	0	0	0	0	0	0	0	0	0	0	0	0	0	0	0	0	0	0	0
0	1	40	1	1	1		1	Negative2.png	659.5320534	639.3073243	0	0	0	2.172535565	8.700559425	16.57266564	29.09851263	39.01800621	48.89216627	55.40072272	61.77184916	67.73818604	74.10012884	81.05445266	86.23756306	90.42252154	93.7690629	98.12785731	103.261339	106.8485775	108.852878	111.1516941	113.8279318	115.6847912	117.7701655	118.5444637	119.1210362	120.350882	121.3070363	122.1817273	122.3193751	122.0867721	121.3703701	121.3567092	120.574391	119.6615968	117.6459713	116.1117906	114.3150699
0	1	40	1	1	1		2	Negative10.png	459.5272159	1134.06735	0	0	0	3.853861137	15.43392356	29.39825385	51.61785556	69.21404659	86.72982047	98.27534965	109.5770917	120.1607775	131.4462287	143.7825047	152.976825	160.4005234	166.3369536	174.0690196	183.1753035	189.5387064	193.0941352	197.1720055	201.9193838	205.213267	208.9125128	210.2860404	211.3088225	213.490446	215.1865683	216.7381828	216.9823564	216.5697417	215.2989163	215.2746831	213.8869287	212.267723	208.6922046	205.9707213	202.7835181
0	1	40	1	0	1		3	Neutral5.png	0	0	0	0	0	0	0	0	0	0	0	0	0	0	0	0	0	0	0	0	0	0	0	0	0	0	0	0	0	0	0	0	0	0	0	0	0	0	0	0	0
0	1	40	1	0	1		4	Neutral1.png	0	0	0	0	0	0	0	0	0	0	0	0	0	0	0	0	0	0	0	0	0	0	0	0	0	0	0	0	0	0	0	0	0	0	0	0	0	0	0	0	0
0	1	40	1	1	1		5	Negative3.png	333.980854	1128.491359	0	0	0	3.834912443	15.35803793	29.25370829	51.36406049	68.87373443	86.30338663	97.79214866	109.0383222	119.5699701	130.7999329	143.0755538	152.2246673	159.6118649	165.5191068	173.2131557	182.2746657	188.606781	192.1447284	196.2025486	200.926585	204.2042728	207.8853302	209.2521044	210.2698577	212.4407546	214.1285373	215.6725229	215.9154959	215.50491	214.2403329	214.2162189	212.8352878	211.2240434	207.6661052	204.9580029	201.7864706
0	1	40	1	1	1		6	Negative4.png	263.7283394	723.7121534	0	0	0	2.459365523	9.849254588	18.76067907	32.94025649	44.16937555	55.34717591	62.71502737	69.92730456	76.68134968	83.88323076	91.75570222	97.62311504	102.3605945	106.1489644	111.0832306	116.8944625	120.9553077	123.2242268	125.8265451	128.8561142	130.9581263	133.3188232	134.1953483	134.8480431	136.2402598	137.3226508	138.3128233	138.4686441	138.2053315	137.3943463	137.3788818	136.4932777	135.4599714	133.1782321	131.4415006	129.4075669
0	1	40	1	0	1		7	Neutral2.png	0	0	0	0	0	0	0	0	0	0	0	0	0	0	0	0	0	0	0	0	0	0	0	0	0	0	0	0	0	0	0	0	0	0	0	0	0	0	0	0	0
0	1	40	1	1	1		8	Negative1.png	387.0008188	813.2752474	0	0	0	2.763724631	11.0681504	21.0824094	37.01678232	49.63556251	62.19667304	70.47633394	78.58116746	86.17106033	94.26421116	103.1109414	109.7044767	115.0282435	119.2854437	124.8303506	131.3607522	135.9241479	138.4738574	141.398226	144.8027198	147.1648667	149.8177119	150.8027115	151.5361807	153.1006913	154.3170337	155.4297452	155.6048496	155.3089508	154.397602	154.3802236	153.3850215	152.2238382	149.659722	147.708061	145.4224176
0	1	40	1	1	1		9	Negative12.png	73.26200101	563.8750956	0	0	0	1.916196879	7.673975553	14.61724755	25.66516285	34.41424984	43.12335223	48.86396046	54.48335413	59.74571959	65.3570132	71.49079246	76.06234477	79.75351766	82.70519873	86.54969655	91.07747588	94.24145412	96.00926601	98.03684356	100.3973104	102.035078	103.8743978	104.5573361	105.0658785	106.1506141	106.9939512	107.765437	107.8868437	107.6816855	107.0498123	107.0377632	106.3477512	105.542658	103.7648573	102.4116955	100.8269708
0	1	40	1	0	1		10	Neutral7.png	0	0	0	0	0	0	0	0	0	0	0	0	0	0	0	0	0	0	0	0	0	0	0	0	0	0	0	0	0	0	0	0	0	0	0	0	0	0	0	0	0
1	2	40	2	1	2	1		Negative5.png	136.8479358	499.4545844	0	0	0	1.697278924	6.797254038	12.94728453	22.73301897	30.48255719	38.1966789	43.28144523	48.25884528	52.92000619	57.89023158	63.32325069	67.37252114	70.64199204	73.25645517	76.66173424	80.67223259	83.47473877	85.0405851	86.83651989	88.92731273	90.37797176	92.00715657	92.61207182	93.06251528	94.02332406	94.77031324	95.45365978	95.56119624	95.37947663	94.8197924	94.80911987	94.197939	93.48482461	91.91013063	90.71156222	89.30788611
1	2	40	2	1	2	2		Negative9.png	93.76691562	577.6141828	0	0	0	1.962885935	7.860955649	14.9734038	26.29050686	35.25276955	44.1740734	50.0545543	55.81086719	61.20145271	66.94946818	73.23269992	77.91564029	81.69675038	84.72035057	88.65852143	93.29662228	96.53769236	98.34857784	100.4255583	102.8435391	104.5212116	106.4053474	107.1049258	107.6258591	108.7370247	109.6009102	110.3911935	110.5155584	110.3054015	109.6581323	109.6457896	108.9389651	108.1142555	106.2931379	104.9070056	103.2836684
1	2	40	2	0	2	3		Neutral3.png	0	0	0	0	0	0	0	0	0	0	0	0	0	0	0	0	0	0	0	0	0	0	0	0	0	0	0	0	0	0	0	0	0	0	0	0	0	0	0	0	0
1	2	40	2	1	2	4		Negative6.png	276.4005782	111.7145664	0	0	0	0.379635677	1.520363034	2.895959556	5.084765335	6.818128745	8.543570435	9.680895995	10.79420661	11.83678302	12.94848885	14.1637092	15.06942216	15.80071493	16.38550006	17.14716946	18.04421015	18.67105546	19.0212932	19.42299554	19.8906497	20.21512314	20.57952799	20.71483127	20.81558337	21.03049047	21.19757187	21.35041812	21.37447114	21.33382535	21.20863903	21.20625187	21.06954714	20.91004261	20.5578259	20.28973836	19.97577374
1	2	40	2	1	2	5		Negative8.png	130.5936697	167.0318948	0	0	0	0.567618605	2.273196116	4.329942169	7.602571588	10.19423877	12.77406165	14.4745529	16.13913781	17.6979633	19.36014879	21.17710574	22.53129756	23.62470213	24.49905335	25.63787605	26.97910138	27.91633958	28.44000337	29.04061532	29.73983622	30.22497809	30.76982407	30.97212503	31.1227662	31.44408813	31.69390268	31.9224333	31.95839656	31.89762433	31.71044992	31.70688072	31.50248436	31.26399852	30.73737583	30.33654028	29.86711085
1	2	40	2	0	2	6		Neutral4.png	0	0	0	0	0	0	0	0	0	0	0	0	0	0	0	0	0	0	0	0	0	0	0	0	0	0	0	0	0	0	0	0	0	0	0	0	0	0	0	0	0
1	2	40	2	0	2	7		Neutral6.png	0	0	0	0	0	0	0	0	0	0	0	0	0	0	0	0	0	0	0	0	0	0	0	0	0	0	0	0	0	0	0	0	0	0	0	0	0	0	0	0	0
1	2	40	2	1	2	8		Negative7.png	82.95857316	171.2466522	0	0	0	0.581941467	2.33055624	4.439200679	7.794409172	10.45147253	13.09639273	14.83979291	16.5463807	18.14454042	19.84866825	21.71147293	23.09983541	24.22083012	25.11724407	26.28480296	27.65987177	28.62075953	29.15763706	29.7734044	30.49026892	30.98765249	31.54624671	31.75365238	31.90809472	32.23752465	32.49364282	32.72794001	32.76481075	32.70250504	32.51060761	32.50694835	32.2973944	32.05289078	31.51297969	31.10202976	30.6207551
1	2	40	2	1	2	9		Negative11.png	469.2172918	88.77036592	0	0	0	0.301665208	1.208107298	2.30118057	4.040444268	5.417805424	6.78887184	7.692610801	8.577267059	9.405716677	10.28909775	11.25473328	11.97442879	12.55552693	13.02020751	13.62544346	14.33824782	14.83635016	15.11465525	15.43385502	15.80546127	16.06329359	16.35285612	16.46037049	16.54042989	16.71119886	16.84396469	16.96541902	16.98453197	16.95223411	16.85275885	16.85086197	16.74223398	16.61548887	16.33561125	16.12258416	15.87310233
1	2	40	2	0	2	10		Neutral8.png	0	0	0	0	0	0	0	0	0	0	0	0	0	0	0	0	0	0	0	0	0	0	0	0	0	0	0	0	0	0	0	0	0	0	0	0	0	0	0	0	0
0	1	41	1	1	1		1	Negative2.png	375.648619	781.1831783	0	0	0	2.654667283	10.63139809	20.25049162	35.55608972	47.67692931	59.7423749	67.69531806	75.48033258	82.77072615	90.54451898	99.04215475	105.3755073	110.4891968	114.5784067	119.90451	126.1772202	130.560543	133.0096402	135.8186124	139.088764	141.3576999	143.905863	144.8519943	145.5565205	147.0592951	148.2276403	149.2964439	149.4646387	149.1804161	148.3050293	148.2883367	147.3324055	146.2170429	143.7541074	141.8794595	139.6840083
0	1	41	1	1	1		2	Negative10.png	682.0453084	537.9247438	0	0	0	1.828010712	7.32080804	13.94454056	24.48401474	32.83045602	41.13875286	46.61516995	51.97595096	56.9961347	62.34918842	68.20068224	72.56184507	76.08314481	78.89898523	82.56655367	86.88595801	89.90432538	91.59077999	93.52504547	95.77688024	97.33927533	99.09394702	99.74545547	100.230594	101.2654085	102.069934	102.8059149	102.9217342	102.7260178	102.1232243	102.1117297	101.453473	100.6854315	98.98944773	97.69856037	96.18676703
0	1	41	1	0	1		3	Neutral5.png	0	0	0	0	0	0	0	0	0	0	0	0	0	0	0	0	0	0	0	0	0	0	0	0	0	0	0	0	0	0	0	0	0	0	0	0	0	0	0	0	0
0	1	41	1	0	1		4	Neutral1.png	0	0	0	0	0	0	0	0	0	0	0	0	0	0	0	0	0	0	0	0	0	0	0	0	0	0	0	0	0	0	0	0	0	0	0	0	0	0	0	0	0
0	1	41	1	1	1		5	Negative3.png	426.2036087	578.7415251	0	0	0	1.966716943	7.876298049	15.00262772	26.34181862	35.32157315	44.26028891	50.15224688	55.91979449	61.32090093	67.08013493	73.37562979	78.06770996	81.85619972	84.88570115	88.83155822	93.47871135	96.72610711	98.54052692	100.6215611	103.0442611	104.725208	106.613021	107.3139648	107.8359148	108.9492492	109.8148207	110.6066465	110.731254	110.520687	109.8721545	109.8597877	109.1515837	108.3252645	106.5005925	105.1117549	103.4852494
0	1	41	1	1	1		6	Negative4.png	0	825.9887902	0	0	0	2.806928616	11.2411735	21.41198062	37.59544797	50.41149151	63.16896387	71.57805675	79.80958925	87.51813129	95.73779847	104.7228254	111.4194343	116.826425	121.150176	126.7817637	133.414252	138.0489851	140.6385529	143.6086368	147.0663515	149.4654247	152.1597405	153.1601382	153.9050733	155.4940411	156.7293981	157.859504	158.0373458	157.7368213	156.8112258	156.7935758	155.7828161	154.6034807	151.9992808	150.0171104	147.6957367
0	1	41	1	0	1		7	Neutral2.png	0	0	0	0	0	0	0	0	0	0	0	0	0	0	0	0	0	0	0	0	0	0	0	0	0	0	0	0	0	0	0	0	0	0	0	0	0	0	0	0	0
0	1	41	1	1	1		8	Negative1.png	756.719167	684.1861855	0	0	0	2.325045818	9.311331715	17.73605347	31.14120487	41.75703894	52.32435711	59.289809	66.1081834	72.49335235	79.30189842	86.74441019	92.29137079	96.77010999	100.3515759	105.0163541	110.5102022	114.3492619	116.4942626	118.9544538	121.8185612	123.8057707	126.0375367	126.8661899	127.4832374	128.7994173	129.8226929	130.7587865	130.9060971	130.6571655	129.8904727	129.8758528	129.0386165	128.0617448	125.9046241	124.2627451	122.339896
0	1	41	1	1	1		9	Negative12.png	557.8644059	228.9137322	0	0	0	0.777909474	3.115367922	5.934095543	10.41916599	13.97099186	17.50658538	19.83707323	22.11835216	24.25469002	26.53268062	29.02278226	30.87867395	32.37716212	33.57544226	35.13617504	36.97429642	38.25876185	38.97643216	39.79955832	40.75782601	41.42270283	42.1694029	42.44665215	42.65310274	43.09346775	43.43583338	43.74902983	43.79831674	43.71502966	43.45851103	43.45361952	43.17349857	42.84665869	42.12493326	41.57559649	40.93225323
0	1	41	1	0	1		10	Neutral7.png	0	0	0	0	0	0	0	0	0	0	0	0	0	0	0	0	0	0	0	0	0	0	0	0	0	0	0	0	0	0	0	0	0	0	0	0	0	0	0	0	0
1	2	41	2	1	2	1		Negative5.png	87.56834678	134.995591	0	0	0	0.458750763	1.837202731	3.499469985	6.144417186	8.239009017	10.32402826	11.69836951	13.04369115	14.30353777	15.6469202	17.11538931	18.20985049	19.09354277	19.80019559	20.72059492	21.80457655	22.56205479	22.98528116	23.47069722	24.03580929	24.42790215	24.86824802	25.03174816	25.15349673	25.41318991	25.61509064	25.79978965	25.82885525	25.77973898	25.62846416	25.62557953	25.46038588	25.26764103	24.84202327	24.51806698	24.13867295
1	2	41	2	1	2	2		Negative9.png	143.2097285	159.6339518	0	0	0	0.542478436	2.172514894	4.13816643	7.265849126	9.742729807	12.20829078	13.83346626	15.4243257	16.91410988	18.50267617	20.23915901	21.53337286	22.57834988	23.41397556	24.50235912	25.78418077	26.67990813	27.18037854	27.75438902	28.42264101	28.88629565	29.40701008	29.60035101	29.74432019	30.05141058	30.29016069	30.50856955	30.54293998	30.48485939	30.30597505	30.30256393	30.10722041	29.87929724	29.37599899	28.99291668	28.54427857
1	2	41	2	0	2	3		Neutral3.png	0	0	0	0	0	0	0	0	0	0	0	0	0	0	0	0	0	0	0	0	0	0	0	0	0	0	0	0	0	0	0	0	0	0	0	0	0	0	0	0	0
1	2	41	2	1	2	4		Negative6.png	257.4366651	301.4909412	0	0	0	1.024546048	4.103096821	7.815503391	13.72256758	18.40050156	23.0570567	26.12642684	29.13098636	31.94465117	34.94487978	38.22446935	40.66877238	42.64235695	44.22055239	46.27611625	48.69701489	50.38872071	51.33392874	52.41802745	53.68011437	54.5557907	55.53923239	55.90438365	56.1762895	56.75627245	57.20718526	57.6196808	57.68459415	57.57490086	57.23705288	57.23061051	56.86167707	56.43121244	55.48066362	54.75715936	53.90984382
1	2	41	2	1	2	5		Negative8.png	170.8392109	179.5865323	0	0	0	0.610282588	2.444056617	4.655394111	8.174004551	10.96046951	13.73419991	15.56250539	17.35220568	19.02819735	20.81531788	22.76884298	24.22482008	25.40040833	26.34047852	27.56489867	29.00693468	30.01461862	30.57764261	31.22339843	31.97517496	32.49678159	33.0825799	33.30008643	33.46205026	33.80752375	34.07611513	34.32182282	34.3604892	34.29514914	34.09390612	34.09006865	33.87030922	33.61389804	33.04769274	32.61672914	32.11201593
1	2	41	2	0	2	6		Neutral4.png	0	0	0	0	0	0	0	0	0	0	0	0	0	0	0	0	0	0	0	0	0	0	0	0	0	0	0	0	0	0	0	0	0	0	0	0	0	0	0	0	0
1	2	41	2	0	2	7		Neutral6.png	0	0	0	0	0	0	0	0	0	0	0	0	0	0	0	0	0	0	0	0	0	0	0	0	0	0	0	0	0	0	0	0	0	0	0	0	0	0	0	0	0
1	2	41	2	1	2	8		Negative7.png	198.2820885	123.7334278	0	0	0	0.42047895	1.683931969	3.207522656	5.63181208	7.551660166	9.462734268	10.72241951	11.95550614	13.1102486	14.3415578	15.68751817	16.69067267	17.50064189	18.14834139	18.99195533	19.98550455	20.67978928	21.06770751	21.51262717	22.03059412	22.38997617	22.79358568	22.94344563	23.05503718	23.29306516	23.47812209	23.64741238	23.67405315	23.62903446	23.49037991	23.48773593	23.33632376	23.15965887	22.76954876	22.4726189	22.12487626
1	2	41	2	1	2	9		Negative11.png	270.0265361	282.5716178	0	0	0	0.960253177	3.84561706	7.325060675	12.86144156	17.24582329	21.61016775	24.4869271	27.30294287	29.94004306	32.75199969	35.82578667	38.11670348	39.9664406	41.44560026	43.37217225	45.64115335	47.22670032	48.11259415	49.1286629	50.31155066	51.13227607	52.0540043	52.39624138	52.65108445	53.19467199	53.61728888	54.00389928	54.06473915	53.96192939	53.64528223	53.63924413	53.29346221	52.89001033	51.99911087	51.32100834	50.526864
1	2	41	2	0	2	10		Neutral8.png	0	0	0	0	0	0	0	0	0	0	0	0	0	0	0	0	0	0	0	0	0	0	0	0	0	0	0	0	0	0	0	0	0	0	0	0	0	0	0	0	0
1	1	42	1	1	1	1		Negative2.png	91.89526249	262.0520775	0	0	0	0.890522346	3.566359381	6.793135782	11.92748057	15.99348107	20.04089936	22.7087567	25.32028148	27.76588302	30.37364343	33.22422082	35.34877782	37.06419233	38.43593966	40.22260953	42.32682372	43.79723282	44.61879558	45.56108034	46.65807018	47.41919687	48.27399183	48.59137664	48.82771374	49.33182751	49.72375517	50.08229103	50.13871289	50.04336888	49.74971573	49.7441161	49.42344387	49.04928951	48.22308461	47.59422394	46.85774809
1	1	42	1	1	1	2		Negative10.png	144.2741888	376.3242897	0	0	0	1.27884958	5.12153032	9.755396796	17.12865891	22.96770726	28.78007031	32.61129168	36.36161572	39.87366291	43.61858106	47.71220063	50.76320641	53.22665625	55.19657705	57.76235434	60.78414649	62.89575219	64.07557119	65.42875506	67.00410575	68.09713453	69.3246772	69.78046299	70.11985884	70.8437999	71.40663421	71.92151565	72.0025412	71.86562084	71.44391529	71.43587386	70.97536711	70.43805646	69.25157102	68.34848509	67.29085656
1	1	42	1	0	1	3		Neutral5.png	0	0	0	0	0	0	0	0	0	0	0	0	0	0	0	0	0	0	0	0	0	0	0	0	0	0	0	0	0	0	0	0	0	0	0	0	0	0	0	0	0
1	1	42	1	0	1	4		Neutral1.png	0	0	0	0	0	0	0	0	0	0	0	0	0	0	0	0	0	0	0	0	0	0	0	0	0	0	0	0	0	0	0	0	0	0	0	0	0	0	0	0	0
1	1	42	1	1	1	5		Negative3.png	123.8377454	100.5557406	0	0	0	0.341715032	1.368498628	2.606691028	4.576863703	6.137086753	7.690179358	8.713900952	9.716006377	10.65444303	11.65510397	12.74893968	13.56418375	14.22242992	14.74880266	15.43439124	16.24182928	16.80606093	17.12131449	17.48289202	17.90383364	18.19589642	18.52390199	18.64569024	18.73637852	18.9298192	19.08021136	19.21779027	19.2394407	19.20285489	19.09017305	19.08802434	18.96497462	18.82140252	18.50436765	18.26305855	17.9804549
1	1	42	1	1	1	6		Negative4.png	101.6346809	165.5506911	0	0	0	0.562585083	2.253037892	4.291545155	7.535153586	10.1038384	12.66078396	14.34619562	15.99601934	17.54102149	19.18846707	20.98931163	22.33149477	23.41520325	24.28180091	25.41052477	26.73985639	27.66878336	28.18780341	28.78308926	29.47610962	29.95694935	30.49696376	30.69747075	30.84677607	31.16524859	31.41284783	31.63935189	31.67499624	31.61476292	31.42924833	31.42571079	31.22312697	30.98675597	30.46480325	30.06752223	29.6022556
1	1	42	1	0	1	7		Neutral2.png	0	0	0	0	0	0	0	0	0	0	0	0	0	0	0	0	0	0	0	0	0	0	0	0	0	0	0	0	0	0	0	0	0	0	0	0	0	0	0	0	0
1	1	42	1	1	1	8		Negative1.png	124.7491997	87.3291506	0	0	0	0.296767577	1.188493289	2.263820166	3.974846362	5.329845618	6.678652331	7.567718801	8.438012382	9.253011855	10.12205095	11.07200909	11.7800201	12.35168393	12.80882027	13.40423002	14.10546178	14.59547727	14.86926399	15.18328144	15.54885455	15.80250088	16.08736226	16.19313111	16.27189071	16.4398872	16.57049753	16.68998001	16.70878266	16.67700916	16.57914891	16.57728283	16.47041845	16.34573109	16.07039737	15.86082884	15.61539743
1	1	42	1	1	1	9		Negative12.png	116.3854725	136.9673733	0	0	0	0.465451401	1.864037412	3.550584193	6.23416421	8.359350218	10.47482382	11.86923906	13.23421084	14.51245912	15.87546336	17.36538133	18.47582851	19.37242823	20.08940262	21.02324555	22.12306011	22.89160228	23.32101041	23.81351659	24.38688284	24.78470271	25.2314804	25.39736866	25.52089552	25.78438185	25.9892316	26.17662838	26.20611852	26.15628484	26.00280046	25.99987369	25.83226718	25.63670705	25.2048726	24.87618452	24.49124896
1	1	42	1	0	1	10		Neutral7.png	0	0	0	0	0	0	0	0	0	0	0	0	0	0	0	0	0	0	0	0	0	0	0	0	0	0	0	0	0	0	0	0	0	0	0	0	0	0	0	0	0
0	2	42	2	1	2		1	Negative5.png	218.0341116	192.7412777	0	0	0	0.654985896	2.623084199	4.996402557	8.772751838	11.76332585	14.7402325	16.70246168	18.62325783	20.42201619	22.34004362	24.43666477	25.99929245	27.26099276	28.26992325	29.5840324	31.1316978	32.21319477	32.81746037	33.51051791	34.31736221	34.87717662	35.50588476	35.73932368	35.91315139	36.28393087	36.57219662	36.83590245	36.87740115	36.80727491	36.5912908	36.58717224	36.35131539	36.07612204	35.46844211	35.00591035	34.46422681
0	2	42	2	1	2		2	Negative9.png	171.2959246	112.9974103	0	0	0	0.38399512	1.537821711	2.929214523	5.143154859	6.896422879	8.64167821	9.792063941	10.91815895	11.97270751	13.09717931	14.32635432	15.24246779	15.98215816	16.57365851	17.34407434	18.25141595	18.88545947	19.23971906	19.64603425	20.11905859	20.44725803	20.81584742	20.95270442	21.05461348	21.27198841	21.44098844	21.59558986	21.61991909	21.57880655	21.45218269	21.44976812	21.31149357	21.15015742	20.79389612	20.52273007	20.20516012
0	2	42	2	0	2		3	Neutral3.png	0	0	0	0	0	0	0	0	0	0	0	0	0	0	0	0	0	0	0	0	0	0	0	0	0	0	0	0	0	0	0	0	0	0	0	0	0	0	0	0	0
0	2	42	2	1	2		4	Negative6.png	178.2966414	180.4012592	0	0	0	0.613051246	2.455144524	4.676514152	8.211087409	11.01019367	13.79650761	15.63310752	17.43092712	19.11452223	20.90975036	22.87213797	24.33472037	25.5156419	26.45997689	27.68995185	29.13852991	30.1507854	30.71636365	31.36504905	32.12023615	32.64420915	33.23266504	33.45115832	33.61385693	33.96089773	34.23070762	34.47753001	34.51637181	34.45073532	34.24857932	34.24472444	34.02396803	33.76639359	33.19761961	32.76470086	32.25769793
0	2	42	2	1	2		5	Negative8.png	250.7697552	93.82697614	0	0	0	0.318848909	1.276924494	2.4322623	4.270599361	5.72641889	7.175585112	8.130803592	9.065852364	9.941492806	10.87519375	11.89583461	12.656526	13.27072513	13.76187522	14.40158712	15.15499483	15.68147048	15.97562861	16.3130109	16.70578489	16.97830406	17.28436089	17.39799959	17.48261939	17.66311584	17.80344439	17.9318171	17.95201878	17.91788114	17.81273949	17.81073456	17.69591881	17.56195394	17.26613371	17.04097199	16.77727898
0	2	42	2	0	2		6	Neutral4.png	0	0	0	0	0	0	0	0	0	0	0	0	0	0	0	0	0	0	0	0	0	0	0	0	0	0	0	0	0	0	0	0	0	0	0	0	0	0	0	0	0
0	2	42	2	0	2		7	Neutral6.png	0	0	0	0	0	0	0	0	0	0	0	0	0	0	0	0	0	0	0	0	0	0	0	0	0	0	0	0	0	0	0	0	0	0	0	0	0	0	0	0	0
0	2	42	2	1	2		8	Negative7.png	119.8322682	212.8904289	0	0	0	0.723458047	2.897301121	5.51872591	9.689854313	12.99306259	16.28117472	18.44853511	20.57013108	22.55693143	24.67546923	26.99127092	28.71725552	30.11085383	31.2252578	32.67674377	34.38620193	35.58075848	36.24819393	37.01370363	37.90489533	38.52323268	39.2176659	39.47550849	39.66750814	40.07704886	40.39544988	40.68672348	40.73256045	40.65510323	40.41654016	40.41199104	40.15147775	39.84751572	39.176309	38.66542422	38.06711315
0	2	42	2	1	2		9	Negative11.png	129.7532704	194.4320148	0	0	0	0.660731468	2.646094037	5.040231275	8.849706899	11.86651439	14.86953463	16.84897659	18.78662207	20.60115924	22.53601171	24.65102454	26.22735967	27.50012768	28.51790857	29.84354516	31.40478676	32.49577069	33.10533694	33.80447402	34.61839599	35.18312113	35.81734433	36.05283099	36.22818353	36.60221551	36.89300994	37.15902901	37.20089173	37.13015035	36.91227162	36.90811692	36.67019113	36.39258377	35.77957323	35.31298412	34.7665489
0	2	42	2	0	2		10	Neutral8.png	0	0	0	0	0	0	0	0	0	0	0	0	0	0	0	0	0	0	0	0	0	0	0	0	0	0	0	0	0	0	0	0	0	0	0	0	0	0	0	0	0
[truncated: 5 more columns]
