# Supplementary material for: The impact of self-distancing on emotion explosiveness and accumulation: An fMRI study
Source: PLoS One. 2018 Nov 6;13(11):e0206889. doi: 10.1371/journal.pone.0206889 (PMC6219793; doi:10.1371/journal.pone.0206889)
Supplement: S1 File — (ZIP) [file pone.0206889.s006.zip]

Archive with 5 entries (5 files):
- ROIs/1. Explosiveness_roi.mat
- ROIs/2. Accumulation_roi.mat
- ROIs/3. mPFC_roi.mat
- ROIs/4. aIns_roi_roi.mat
- ROIs/5. pIns_roi.mat
